# Supplementary material for: Hexa-μ-acetato-chlorido­(μ-N,2-dioxodo­benzene-1-carboximidato)-μ3-oxido-tetra­iron(III)–water (1/1) and hexa-μ-acetato-(μ-N,2-dioxodo­benzene-1-carboximidato)fluorido-μ3-oxido-tri­pyridine­tetra­iron(III)–pyridine–water (1/1/0.24)
Source: Acta Crystallogr E Crystallogr Commun. 2021 Sep 14;77(Pt 10):1003–9. doi: 10.1107/S2056989021009208 (PMC8491518; doi:10.1107/S2056989021009208)
Supplement: Supplementary file 1 [file e-77-01003-sup1.cif]

##############################################################################
#                                                                            #
# This CIF contains the data in a paper accepted for publication in          #
# Acta Crystallographica Section E. It conforms to the requirements of       #
# Notes for Authors for Acta Crystallographica Section E, and has been       #
# peer reviewed under the auspices of the IUCr Commission on Journals.       #
#                                                                            #
# Full details of the Crystallographic Information File format               #
# are given in the paper "The Crystallographic Information File (CIF):       #
# a New Standard Archive File for Crystallography" by S. R. Hall, F. H.      #
# Allen and I. D. Brown [Acta Cryst. (1991), A47, 655-685].                  #
#                                                                            #
# The current version of the core CIF dictionary is obtainable from          #
# ftp://ftp.iucr.org/pub/cif_core.dic.                                       #
#                                                                            #
# Software is freely available for graphical display of the structure(s)     #
# in this CIF. For information consult the CIF software page                 #
# http://www.iucr.org/resources/cif/software.                                #
#                                                                            #
# This file may be used for bona fide research purposes within the           #
# scientific community so long as proper attribution is given to the journal # 
# article from which it was obtained.                                        #
#                                                                            #
##############################################################################
data_1-F
_audit_creation_method     'SHELXL-2018/3'
_journal_date_recd_electronic     2021-06-04
_journal_date_accepted     2021-09-05
_journal_name_full     'Acta Crystallographica, Section E'
_journal_year     2021
_journal_volume     77
_journal_issue     10
_journal_page_first     0
_journal_page_last     0
_journal_paper_category     GM
_journal_paper_doi     10.1107/S2056989021009208
_journal_coeditor_code     ZL5012
_publ_contact_author_name     'Jacob C. Lutter'
_publ_contact_author_address
;
Department of Chemistry, Wayne State University, 5101 Cass Avenue, Detroit,
MI 48202, USA
;
_publ_contact_author_fax     ?
_publ_contact_author_phone     ?
_publ_section_title
;\
Hexa-\m-acetato-chlorido(\m-<i>N</i>,2-dioxodobenzene-1-carboximidato)-\m~3~-\
oxido-tetrairon(III)--water (1/1) and
hexa-\m-acetato-(\m-<i>N</i>,2-dioxodobenzene-1-carboximidato)fluorido-\
\m~3~-oxido-tripyridinetetrairon(III)--pyridine--water (1/1/0.24)
;
_publ_section_title_footnote     .
loop_
    _publ_author_name
    _publ_author_footnote
    _publ_author_address
    'Ward, Cassandra L.' .
;
Lumingen Instrument Center, Wayne State University, 5101 Cass Avenue, Detroit,
MI 48202,
USA
;
    'Allen, Matthew J.' .
;
Department of Chemistry, Wayne State University, 5101 Cass Avenue, Detroit,
MI 48202
USA
;
    'Lutter, Jacob C.' .
;
Department of Chemistry, Wayne State University, 5101 Cass Avenue, Detroit,
MI 48202
USA
;
_publ_section_synopsis
;
The title compounds Fe~4~(C~7~H~4~O~3~)O(C~2~H~3~O~2~)~6~(C~5~H~5~N)~3~X where
X is either Cl (<b>1-Cl</b>) or F (<b>1-F</b>) were synthesized using a
self-assembly reaction in methanol and pyridine with stoicometric addition of
salicylhydroxamic acid (H~3~shi), acetic acid (HOAc), and the appropriate
ferric halide salt. The compound is remeniscent of hydroximate binding in
metallacrown structures.
;
_chemical_name_systematic
;\
Hexa-\m-acetato-(\m-<i>N</i>,2-dioxodobenzene-1-carboximidato)\
fluorido-\m~3~-oxido-tripyridinetetrairon(III)--pyridine--water (1/1/0.24)
;
_chemical_name_common     ?
_chemical_formula_moiety     '2(C34 H37 F Fe4 N4 O16), C5 H5 N, 0.472(H2 O)'
_chemical_formula_sum     'C73 H79.94 F2 Fe8 N9 O32.47'
_chemical_formula_iupac
                '[Fe4 (C2 H3 O2)6 (C7 H4 O3) F O (C5 H5 N)5], C5 H5 N, 0.24H2 O'
_chemical_formula_weight     2087.76
_chemical_melting_point     257
_chemical_absolute_configuration     ?
_space_group_crystal_system     orthorhombic
_space_group_name_H-M_alt     'F d d 2'
_space_group_name_Hall     'F 2 -2d'
loop_
    _space_group_symop_operation_xyz
    'x, y, z'
    '-x, -y, z'
    'x+1/4, -y+1/4, z+1/4'
    '-x+1/4, y+1/4, z+1/4'
    'x, y+1/2, z+1/2'
    '-x, -y+1/2, z+1/2'
    'x+1/4, -y+3/4, z+3/4'
    '-x+1/4, y+3/4, z+3/4'
    'x+1/2, y, z+1/2'
    '-x+1/2, -y, z+1/2'
    'x+3/4, -y+1/4, z+3/4'
    '-x+3/4, y+1/4, z+3/4'
    'x+1/2, y+1/2, z'
    '-x+1/2, -y+1/2, z'
    'x+3/4, -y+3/4, z+1/4'
    '-x+3/4, y+3/4, z+1/4'
_cell_length_a     31.676(2)
_cell_length_b     44.806(3)
_cell_length_c     12.6056(8)
_cell_angle_alpha     90
_cell_angle_beta     90
_cell_angle_gamma     90
_cell_volume     17891(2)
_cell_formula_units_Z     8
_cell_measurement_reflns_used     9974
_cell_measurement_theta_min     2.21
_cell_measurement_theta_max     25.14
_cell_measurement_temperature     100(2)
_exptl_crystal_description     plate
_exptl_crystal_colour     purple
_exptl_crystal_size_max     0.328
_exptl_crystal_size_mid     0.304
_exptl_crystal_size_min     0.144
_exptl_crystal_density_diffrn     1.550
_exptl_crystal_density_meas     ?
_exptl_crystal_density_method     ?
_exptl_crystal_F_000     8534
_exptl_absorpt_coefficient_mu     1.348
_exptl_absorpt_correction_type     multi-scan
_exptl_absorpt_process_details
;
(SADABS; Krause <i>et al.</i>,  2015)
;
_exptl_absorpt_correction_T_min     0.6698
_exptl_absorpt_correction_T_max     0.7452
_diffrn_ambient_temperature     100(2)
_diffrn_source     'sealed tube'
_diffrn_radiation_type     MoK\a
_diffrn_radiation_wavelength     0.71073
_diffrn_measurement_device_type     'Bruker APEXII CCD'
_diffrn_measurement_method     '\f and \w scans'
_diffrn_detector_area_resol_mean     ?
_diffrn_reflns_number     102006
_diffrn_reflns_av_R_equivalents     0.0980
_diffrn_reflns_av_unetI/netI     0.0493
_diffrn_reflns_theta_min     1.575
_diffrn_reflns_theta_max     25.440
_diffrn_reflns_theta_full     25.242
_diffrn_measured_fraction_theta_max     0.999
_diffrn_measured_fraction_theta_full     1.000
_diffrn_reflns_limit_h_min     -38
_diffrn_reflns_limit_h_max     38
_diffrn_reflns_limit_k_min     -54
_diffrn_reflns_limit_k_max     54
_diffrn_reflns_limit_l_min     -15
_diffrn_reflns_limit_l_max     15
_refine_special_details
;
 Refined as a two-component inversion twin. A lattice pyridine
 containing N5 and C35 through C39 lies on a twofold axis
 and was refined using a PART -1 command. The partial occupancy
 of lattice water O17 was refined using a free variable, and the
 H atoms were found on the difference map and refined with
 DFIX and DANG commands.
;
_reflns_number_total     8265
_reflns_number_gt     7012
_reflns_threshold_expression     'I > 2\s(I)'
_refine_ls_structure_factor_coef     Fsqd
_refine_ls_matrix_type     full
_refine_ls_R_factor_all     0.0547
_refine_ls_R_factor_gt     0.0385
_refine_ls_wR_factor_gt     0.0831
_refine_ls_wR_factor_ref     0.0902
_refine_ls_goodness_of_fit_ref     1.045
_refine_ls_restrained_S_all     1.047
_refine_ls_number_reflns     8265
_refine_ls_number_parameters     604
_refine_ls_number_restraints     58
_refine_ls_hydrogen_treatment     constr
_refine_ls_weighting_scheme     calc
_refine_ls_weighting_details
             'w=1/[\s^2^(Fo^2^)+(0.0392P)^2^+78.0080P] where P=(Fo^2^+2Fc^2^)/3'
_atom_sites_solution_hydrogens     mixed
_atom_sites_solution_primary     dual
_atom_sites_solution_secondary     difmap
_refine_ls_shift/su_max     0.001
_refine_ls_shift/su_mean     0.000
_refine_diff_density_max     0.472
_refine_diff_density_min     -0.379
_refine_ls_extinction_method
;
SHELXL-2018/3 (Sheldrick 2018)
;
_refine_ls_extinction_coef     0.000039(8)
_refine_ls_extinction_expression
                                  'Fc^*^=kFc[1+0.001xFc^2^\l^3^/sin(2\q)]^-1/4^'
_refine_ls_abs_structure_details
;
 Refined as an inversion twin
;
_refine_ls_abs_structure_Flack     0.05(2)
loop_
    _atom_type_symbol
    _atom_type_description
    _atom_type_scat_dispersion_real
    _atom_type_scat_dispersion_imag
    _atom_type_scat_source
    'C' 'C' 0.0033 0.0016
                         'International Tables Vol C Tables 4.2.6.8 and 6.1.1.4'
    'H' 'H' 0.0000 0.0000
                         'International Tables Vol C Tables 4.2.6.8 and 6.1.1.4'
    'N' 'N' 0.0061 0.0033
                         'International Tables Vol C Tables 4.2.6.8 and 6.1.1.4'
    'O' 'O' 0.0106 0.0060
                         'International Tables Vol C Tables 4.2.6.8 and 6.1.1.4'
    'F' 'F' 0.0171 0.0103
                         'International Tables Vol C Tables 4.2.6.8 and 6.1.1.4'
    'Fe' 'Fe' 0.3463 0.8444
                         'International Tables Vol C Tables 4.2.6.8 and 6.1.1.4'
_computing_data_collection
;
APEX2 (Bruker, 2004)
;
_computing_cell_refinement
;
SAINT (Bruker, 2001)
;
_computing_data_reduction
;
SAINT (Bruker, 2001)
;
_computing_structure_solution
;
<i>SHELXT2018/3</i> (Sheldrick, 2015a)
;
_computing_structure_refinement
;
<i>SHELXL2018/3</i> (Sheldrick, 2015b)
;
_computing_molecular_graphics
;
SHELXTL (Sheldrick, 2008)
;
_computing_publication_material
;
SHELXTL (Sheldrick, 2008)
;
loop_
    _atom_site_type_symbol
    _atom_site_label
    _atom_site_fract_x
    _atom_site_fract_y
    _atom_site_fract_z
    _atom_site_U_iso_or_equiv
    _atom_site_adp_type
    _atom_site_calc_flag
    _atom_site_occupancy
    _atom_site_disorder_assembly
    _atom_site_disorder_group
    Fe Fe4 0.54162(3) 0.31181(2) 0.77891(6) 0.0170(2) Uani d 1 . .
    Fe Fe3 0.48707(3) 0.34874(2) 0.60174(7) 0.0172(2) Uani d 1 . .
    Fe Fe1 0.52740(3) 0.30748(2) 1.07300(7) 0.0178(2) Uani d 1 . .
    Fe Fe2 0.53647(3) 0.38430(2) 0.79611(7) 0.0189(2) Uani d 1 . .
    C C1 0.52500(18) 0.36899(15) 1.0345(5) 0.0177(14) Uani d 1 . .
    C C2 0.52547(19) 0.40090(15) 1.0584(5) 0.0178(14) Uani d 1 . .
    C C3 0.5175(2) 0.40924(16) 1.1646(5) 0.0200(15) Uani d 1 . .
    H H3 0.509743 0.394293 1.214328 0.024 Uiso calc 1 . .
    C C4 0.5208(2) 0.43821(16) 1.1980(5) 0.0252(17) Uani d 1 . .
    H H4 0.515227 0.443221 1.269894 0.030 Uiso calc 1 . .
    C C5 0.5322(2) 0.46024(18) 1.1260(6) 0.0302(18) Uani d 1 . .
    H H5 0.534580 0.480378 1.148789 0.036 Uiso calc 1 . .
    C C6 0.5401(2) 0.45296(16) 1.0213(6) 0.0265(16) Uani d 1 . .
    H H6 0.547500 0.468274 0.972619 0.032 Uiso calc 1 . .
    C C7 0.5372(2) 0.42337(16) 0.9856(5) 0.0203(15) Uani d 1 . .
    C C8 0.4415(2) 0.39185(17) 0.7444(5) 0.0284(17) Uani d 1 . .
    C C9 0.3996(3) 0.4050(2) 0.7751(7) 0.053(3) Uani d 1 . .
    H H9A 0.404201 0.422996 0.817643 0.080 Uiso calc 1 . .
    H H9B 0.383642 0.390370 0.816831 0.080 Uiso calc 1 . .
    H H9C 0.383705 0.410109 0.711027 0.080 Uiso calc 1 . .
    C C10 0.5404(2) 0.40351(17) 0.5665(5) 0.0278(17) Uani d 1 . .
    C C11 0.5638(3) 0.4222(2) 0.4871(7) 0.055(3) Uani d 1 . .
    H H11A 0.554177 0.442903 0.491977 0.083 Uiso calc 1 . .
    H H11B 0.558316 0.414546 0.415493 0.083 Uiso calc 1 . .
    H H11C 0.594135 0.421223 0.501821 0.083 Uiso calc 1 . .
    C C12 0.5479(2) 0.30150(15) 0.5414(5) 0.0197(14) Uani d 1 . .
    C C13 0.5673(2) 0.28292(16) 0.4548(5) 0.0250(16) Uani d 1 . .
    H H13A 0.564363 0.293303 0.386799 0.038 Uiso calc 1 . .
    H H13B 0.552940 0.263589 0.451135 0.038 Uiso calc 1 . .
    H H13C 0.597333 0.279782 0.470129 0.038 Uiso calc 1 . .
    C C14 0.4545(2) 0.29360(15) 0.7173(5) 0.0193(14) Uani d 1 . .
    C C15 0.4195(2) 0.27110(16) 0.7260(6) 0.0252(16) Uani d 1 . .
    H H15A 0.405490 0.273258 0.794794 0.038 Uiso calc 1 . .
    H H15B 0.431269 0.250936 0.719784 0.038 Uiso calc 1 . .
    H H15C 0.399037 0.274430 0.668949 0.038 Uiso calc 1 . .
    C C16 0.6196(2) 0.34999(17) 0.7895(5) 0.0213(14) Uani d 1 . .
    C C17 0.6670(2) 0.35092(17) 0.7983(6) 0.0286(16) Uani d 1 . .
    H H17A 0.678782 0.331942 0.773528 0.043 Uiso calc 1 . .
    H H17B 0.675002 0.354151 0.872503 0.043 Uiso calc 1 . .
    H H17C 0.677951 0.367257 0.754637 0.043 Uiso calc 1 . .
    C C18 0.5498(2) 0.25712(16) 0.9189(5) 0.0208(15) Uani d 1 . .
    C C19 0.5504(3) 0.22453(16) 0.9063(5) 0.0306(18) Uani d 1 . .
    H H19A 0.574786 0.218749 0.863130 0.046 Uiso calc 1 . .
    H H19B 0.524375 0.218023 0.871126 0.046 Uiso calc 1 . .
    H H19C 0.552416 0.215068 0.976207 0.046 Uiso calc 1 . .
    N N2 0.59476(16) 0.31323(12) 1.0972(4) 0.0192(12) Uani d 1 . .
    C C20 0.6248(2) 0.30487(17) 1.0282(5) 0.0274(17) Uani d 1 . .
    H H20 0.616422 0.295587 0.963831 0.033 Uiso calc 1 . .
    C C21 0.6667(2) 0.3090(2) 1.0460(6) 0.039(2) Uani d 1 . .
    H H21 0.686801 0.302801 0.994668 0.047 Uiso calc 1 . .
    C C22 0.6799(2) 0.32238(19) 1.1388(6) 0.036(2) Uani d 1 . .
    H H22 0.709048 0.325374 1.152790 0.043 Uiso calc 1 . .
    C C23 0.6495(2) 0.33131(17) 1.2112(6) 0.0297(17) Uani d 1 . .
    H H23 0.657353 0.340841 1.275592 0.036 Uiso calc 1 . .
    C C24 0.6079(2) 0.32606(16) 1.1878(5) 0.0254(16) Uani d 1 . .
    H H24 0.587203 0.331804 1.238401 0.030 Uiso calc 1 . .
    C C25 0.4366(2) 0.31587(16) 0.9917(5) 0.0246(16) Uani d 1 . .
    H H25 0.449451 0.329993 0.945790 0.030 Uiso calc 1 . .
    C C26 0.3935(2) 0.31257(17) 0.9890(5) 0.0280(17) Uani d 1 . .
    H H26 0.376923 0.324675 0.943172 0.034 Uiso calc 1 . .
    C C27 0.3742(2) 0.29151(17) 1.0533(6) 0.0316(18) Uani d 1 . .
    H H27 0.344487 0.288675 1.051419 0.038 Uiso calc 1 . .
    C C28 0.3991(2) 0.27487(17) 1.1198(6) 0.0308(18) Uani d 1 . .
    H H28 0.386806 0.260344 1.165143 0.037 Uiso calc 1 . .
    C C29 0.4425(2) 0.27941(16) 1.1204(5) 0.0261(16) Uani d 1 . .
    H H29 0.459466 0.267775 1.166747 0.031 Uiso calc 1 . .
    C C30 0.4637(2) 0.34985(15) 0.3626(5) 0.0187(14) Uani d 1 . .
    H H30 0.493365 0.351881 0.354525 0.022 Uiso calc 1 . .
    C C31 0.4386(2) 0.34877(15) 0.2726(5) 0.0209(14) Uani d 1 . .
    H H31 0.450918 0.350379 0.204127 0.025 Uiso calc 1 . .
    C C32 0.3959(2) 0.34537(16) 0.2832(6) 0.0244(15) Uani d 1 . .
    H H32 0.378207 0.344755 0.222390 0.029 Uiso calc 1 . .
    C C33 0.3787(2) 0.34283(16) 0.3842(5) 0.0238(16) Uani d 1 . .
    H H33 0.349239 0.340097 0.393566 0.029 Uiso calc 1 . .
    C C34 0.4053(2) 0.34433(15) 0.4702(5) 0.0219(15) Uani d 1 . .
    H H34 0.393338 0.342633 0.539074 0.026 Uiso calc 1 . .
    F F1 0.52458(12) 0.29497(9) 1.2121(3) 0.0232(9) Uani d 1 . .
    N N1 0.53052(17) 0.35965(12) 0.9354(4) 0.0163(12) Uani d 1 . .
    N N3 0.46126(16) 0.29968(12) 1.0577(4) 0.0206(12) Uani d 1 . .
    N N4 0.44722(16) 0.34809(12) 0.4618(4) 0.0177(12) Uani d 1 . .
    O O1 0.53120(14) 0.32821(10) 0.9290(3) 0.0178(10) Uani d 1 . .
    O O2 0.51946(13) 0.35002(10) 1.1099(3) 0.0197(10) Uani d 1 . .
    O O3 0.54669(15) 0.41781(11) 0.8852(3) 0.0237(11) Uani d 1 . .
    O O4 0.47337(15) 0.39745(11) 0.7996(4) 0.0309(12) Uani d 1 . .
    O O5 0.44128(14) 0.37496(11) 0.6630(3) 0.0249(11) Uani d 1 . .
    O O6 0.54797(16) 0.40823(11) 0.6633(4) 0.0283(12) Uani d 1 . .
    O O7 0.51501(15) 0.38471(11) 0.5322(4) 0.0271(11) Uani d 1 . .
    O O8 0.55440(14) 0.29309(10) 0.6355(3) 0.0222(11) Uani d 1 . .
    O O9 0.52547(14) 0.32326(11) 0.5146(3) 0.0238(11) Uani d 1 . .
    O O10 0.48483(13) 0.29115(10) 0.7812(3) 0.0220(10) Uani d 1 . .
    O O11 0.45184(14) 0.31306(11) 0.6447(3) 0.0232(11) Uani d 1 . .
    O O12 0.59983(14) 0.37435(10) 0.7909(4) 0.0228(11) Uani d 1 . .
    O O13 0.60280(13) 0.32449(10) 0.7846(3) 0.0210(10) Uani d 1 . .
    O O14 0.53657(14) 0.26776(10) 1.0068(3) 0.0206(10) Uani d 1 . .
    O O15 0.56241(13) 0.27338(10) 0.8435(3) 0.0204(10) Uani d 1 . .
    O O16 0.52158(13) 0.34820(10) 0.7222(3) 0.0181(10) Uani d 1 . .
    N N5 0.2858(10) 0.2671(6) -0.144(2) 0.155(12) Uani d 0.5 A -1
    C C35 0.2940(10) 0.2379(6) -0.163(2) 0.127(11) Uani d 0.5 A -1
    H H35 0.311010 0.232929 -0.222080 0.152 Uiso calc 0.5 A -1
    C C36 0.2797(7) 0.2153(5) -0.1015(17) 0.073(6) Uani d 0.5 A -1
    H H36 0.283212 0.195132 -0.123399 0.088 Uiso calc 0.5 A -1
    C C37 0.2596(7) 0.2218(4) -0.0060(17) 0.063(6) Uani d 0.5 A -1
    H H37 0.254457 0.206792 0.045608 0.076 Uiso calc 0.5 A -1
    C C38 0.2473(17) 0.2515(7) 0.0109(14) 0.074(6) Uani d 0.5 A -1
    H H38 0.227845 0.256511 0.065403 0.089 Uiso calc 0.5 A -1
    C C39 0.2643(10) 0.2733(5) -0.054(2) 0.095(9) Uani d 0.5 A -1
    H H39 0.260803 0.293654 -0.034580 0.114 Uiso calc 0.5 A -1
    O O17 0.0851(9) 0.0248(6) 0.027(3) 0.069(12) Uani d 0.236(17) . .
    H H17D 0.071299 0.026512 -0.031577 0.103 Uiso d 0.236(17) . .
    H H17E 0.105232 0.036950 0.018911 0.103 Uiso d 0.236(17) . .
loop_
    _atom_site_aniso_label
    _atom_site_aniso_U_11
    _atom_site_aniso_U_22
    _atom_site_aniso_U_33
    _atom_site_aniso_U_12
    _atom_site_aniso_U_13
    _atom_site_aniso_U_23
    Fe4 0.0181(5) 0.0248(5) 0.0081(4) -0.0004(4) -0.0020(4) 0.0010(4)
    Fe3 0.0163(5) 0.0266(5) 0.0087(4) -0.0001(4) -0.0025(4) 0.0009(4)
    Fe1 0.0181(5) 0.0274(5) 0.0077(4) 0.0007(4) 0.0004(4) 0.0009(4)
    Fe2 0.0219(5) 0.0256(5) 0.0093(5) -0.0017(4) -0.0032(4) 0.0008(4)
    C1 0.006(3) 0.032(4) 0.015(3) 0.000(3) -0.001(3) -0.002(3)
    C2 0.009(3) 0.028(4) 0.017(4) 0.005(3) -0.002(2) -0.002(3)
    C3 0.015(4) 0.032(4) 0.013(3) 0.001(3) 0.002(3) 0.002(3)
    C4 0.020(4) 0.036(4) 0.020(4) 0.001(3) 0.000(3) -0.009(3)
    C5 0.035(4) 0.030(4) 0.025(4) 0.002(3) 0.001(3) -0.009(3)
    C6 0.033(4) 0.025(4) 0.021(4) -0.001(3) 0.001(3) 0.001(3)
    C7 0.016(3) 0.033(4) 0.012(3) 0.002(3) -0.003(3) 0.001(3)
    C8 0.031(4) 0.043(5) 0.011(3) 0.006(3) -0.001(3) 0.004(3)
    C9 0.036(5) 0.098(8) 0.025(5) 0.029(5) -0.008(4) -0.013(5)
    C10 0.031(4) 0.036(4) 0.017(4) -0.009(3) -0.014(3) 0.008(3)
    C11 0.060(6) 0.080(7) 0.026(4) -0.038(5) -0.010(4) 0.023(5)
    C12 0.019(3) 0.030(4) 0.010(3) -0.002(3) 0.003(3) -0.004(3)
    C13 0.034(4) 0.035(4) 0.006(3) 0.008(3) 0.006(3) 0.001(3)
    C14 0.019(3) 0.027(4) 0.012(3) 0.001(3) 0.002(3) -0.005(3)
    C15 0.021(4) 0.034(4) 0.020(4) -0.004(3) -0.002(3) 0.003(3)
    C16 0.023(3) 0.036(4) 0.005(3) -0.003(3) -0.002(3) -0.001(3)
    C17 0.019(3) 0.046(5) 0.021(4) -0.002(3) -0.001(3) -0.002(3)
    C18 0.018(4) 0.037(4) 0.008(3) -0.004(3) 0.002(3) 0.000(3)
    C19 0.052(5) 0.026(4) 0.013(4) -0.006(4) 0.010(3) 0.001(3)
    N2 0.019(3) 0.030(3) 0.009(3) -0.003(2) -0.001(2) 0.001(2)
    C20 0.025(4) 0.050(5) 0.007(3) -0.002(3) -0.003(3) -0.004(3)
    C21 0.023(4) 0.077(6) 0.018(4) -0.002(4) 0.005(3) -0.007(4)
    C22 0.017(4) 0.062(6) 0.029(4) -0.009(4) -0.007(3) 0.003(4)
    C23 0.029(4) 0.039(5) 0.021(4) -0.006(3) -0.008(3) 0.003(3)
    C24 0.028(4) 0.034(4) 0.015(4) -0.001(3) -0.003(3) -0.001(3)
    C25 0.024(4) 0.032(4) 0.018(4) 0.002(3) -0.001(3) -0.005(3)
    C26 0.025(4) 0.040(5) 0.019(4) 0.013(3) -0.004(3) -0.008(3)
    C27 0.024(4) 0.043(5) 0.028(4) -0.003(3) -0.001(3) -0.016(4)
    C28 0.025(4) 0.040(5) 0.027(4) -0.005(3) 0.006(3) -0.007(4)
    C29 0.031(4) 0.033(4) 0.014(3) -0.001(3) 0.004(3) -0.004(3)
    C30 0.014(3) 0.025(4) 0.017(3) 0.000(3) -0.002(3) 0.006(3)
    C31 0.023(3) 0.028(4) 0.012(3) 0.001(3) -0.001(3) -0.002(3)
    C32 0.024(4) 0.034(4) 0.015(3) 0.003(3) -0.005(3) -0.002(3)
    C33 0.017(4) 0.042(5) 0.012(3) 0.000(3) 0.000(3) 0.001(3)
    C34 0.019(3) 0.036(4) 0.010(3) -0.001(3) 0.004(3) -0.001(3)
    F1 0.024(2) 0.038(2) 0.0072(18) 0.0010(17) 0.0008(15) 0.0027(17)
    N1 0.016(3) 0.021(3) 0.012(3) 0.000(2) -0.002(2) 0.000(2)
    N3 0.023(3) 0.025(3) 0.014(3) -0.001(2) 0.001(2) -0.004(2)
    N4 0.015(3) 0.028(3) 0.010(3) 0.003(2) -0.001(2) 0.004(2)
    O1 0.020(2) 0.021(3) 0.012(2) -0.001(2) -0.0031(17) -0.004(2)
    O2 0.019(2) 0.031(3) 0.009(2) -0.001(2) 0.0002(18) 0.001(2)
    O3 0.033(3) 0.026(3) 0.012(2) -0.004(2) -0.001(2) 0.001(2)
    O4 0.029(3) 0.039(3) 0.025(3) 0.006(2) -0.010(2) -0.008(2)
    O5 0.024(3) 0.043(3) 0.008(2) 0.010(2) -0.0059(19) -0.004(2)
    O6 0.035(3) 0.032(3) 0.018(3) -0.009(2) -0.004(2) 0.005(2)
    O7 0.031(3) 0.035(3) 0.015(2) -0.008(2) -0.009(2) 0.004(2)
    O8 0.028(3) 0.029(3) 0.010(2) 0.002(2) -0.001(2) 0.001(2)
    O9 0.022(2) 0.037(3) 0.012(2) 0.009(2) -0.0026(19) 0.004(2)
    O10 0.023(2) 0.030(3) 0.014(2) -0.004(2) -0.003(2) 0.004(2)
    O11 0.027(3) 0.031(3) 0.012(2) -0.002(2) -0.006(2) 0.005(2)
    O12 0.026(3) 0.026(3) 0.016(2) -0.001(2) 0.000(2) 0.000(2)
    O13 0.022(2) 0.028(3) 0.014(2) -0.003(2) 0.0019(19) 0.000(2)
    O14 0.024(2) 0.028(3) 0.010(2) 0.004(2) 0.0004(18) -0.0002(19)
    O15 0.019(2) 0.029(3) 0.012(2) -0.001(2) -0.0008(19) 0.001(2)
    O16 0.015(2) 0.030(3) 0.009(2) -0.002(2) 0.0010(18) -0.001(2)
    N5 0.184(16) 0.140(16) 0.141(16) -0.005(12) 0.035(13) -0.009(12)
    C35 0.158(16) 0.101(15) 0.121(16) -0.005(12) 0.011(13) -0.011(12)
    C36 0.089(12) 0.067(11) 0.064(11) -0.019(10) 0.023(10) -0.008(9)
    C37 0.066(11) 0.042(10) 0.080(12) -0.014(9) 0.002(10) -0.005(9)
    C38 0.077(12) 0.067(10) 0.077(10) -0.012(9) 0.003(14) 0.005(14)
    C39 0.112(15) 0.073(13) 0.099(14) -0.026(11) 0.017(12) 0.000(11)
    O17 0.063(18) 0.047(17) 0.09(2) -0.016(13) 0.008(15) -0.009(15)
_geom_special_details
;
 All esds (except the esd in the dihedral angle between two l.s. planes)
 are estimated using the full covariance matrix.  The cell esds are taken
 into account individually in the estimation of esds in distances, angles
 and torsion angles; correlations between esds in cell parameters are only
 used when they are defined by crystal symmetry.  An approximate (isotropic)
 treatment of cell esds is used for estimating esds involving l.s. planes.
;
loop_
    _geom_bond_atom_site_label_1
    _geom_bond_atom_site_label_2
    _geom_bond_site_symmetry_2
    _geom_bond_distance
    _geom_bond_publ_flag
    Fe4 O16 . 1.890(5) y
    Fe4 O15 . 2.016(5) y
    Fe4 O13 . 2.021(4) y
    Fe4 O10 . 2.023(4) y
    Fe4 O8 . 2.034(4) y
    Fe4 O1 . 2.056(4) y
    Fe3 O16 . 1.872(4) y
    Fe3 O9 . 1.997(5) y
    Fe3 O5 . 2.020(5) y
    Fe3 O11 . 2.024(5) y
    Fe3 O7 . 2.037(5) y
    Fe3 N4 . 2.170(5) y
    Fe1 F1 . 1.843(4) y
    Fe1 O2 . 1.978(5) y
    Fe1 O14 . 1.987(4) y
    Fe1 O1 . 2.043(5) y
    Fe1 N3 . 2.133(5) y
    Fe1 N2 . 2.171(5) y
    Fe2 O3 . 1.902(5) y
    Fe2 O16 . 1.925(4) y
    Fe2 O6 . 2.021(5) y
    Fe2 O12 . 2.057(5) y
    Fe2 N1 . 2.083(5) y
    Fe2 O4 . 2.084(5) y
    C1 O2 . 1.287(8) ?
    C1 N1 . 1.329(8) ?
    C1 C2 . 1.461(9) ?
    C2 C7 . 1.412(9) ?
    C2 C3 . 1.412(9) ?
    C3 C4 . 1.369(10) ?
    C3 H3 . 0.9500 ?
    C4 C5 . 1.389(10) ?
    C4 H4 . 0.9500 ?
    C5 C6 . 1.382(10) ?
    C5 H5 . 0.9500 ?
    C6 C7 . 1.403(10) ?
    C6 H6 . 0.9500 ?
    C7 O3 . 1.325(8) ?
    C8 O4 . 1.252(8) ?
    C8 O5 . 1.274(9) ?
    C8 C9 . 1.501(11) ?
    C9 H9A . 0.9800 ?
    C9 H9B . 0.9800 ?
    C9 H9C . 0.9800 ?
    C10 O7 . 1.243(8) ?
    C10 O6 . 1.262(8) ?
    C10 C11 . 1.499(10) ?
    C11 H11A . 0.9800 ?
    C11 H11B . 0.9800 ?
    C11 H11C . 0.9800 ?
    C12 O9 . 1.253(8) ?
    C12 O8 . 1.261(8) ?
    C12 C13 . 1.504(9) ?
    C13 H13A . 0.9800 ?
    C13 H13B . 0.9800 ?
    C13 H13C . 0.9800 ?
    C14 O10 . 1.259(8) ?
    C14 O11 . 1.267(8) ?
    C14 C15 . 1.502(9) ?
    C15 H15A . 0.9800 ?
    C15 H15B . 0.9800 ?
    C15 H15C . 0.9800 ?
    C16 O12 . 1.258(8) ?
    C16 O13 . 1.262(8) ?
    C16 C17 . 1.505(9) ?
    C17 H17A . 0.9800 ?
    C17 H17B . 0.9800 ?
    C17 H17C . 0.9800 ?
    C18 O15 . 1.263(8) ?
    C18 O14 . 1.276(8) ?
    C18 C19 . 1.469(10) ?
    C19 H19A . 0.9800 ?
    C19 H19B . 0.9800 ?
    C19 H19C . 0.9800 ?
    N2 C20 . 1.343(8) ?
    N2 C24 . 1.345(8) ?
    C20 C21 . 1.357(9) ?
    C20 H20 . 0.9500 ?
    C21 C22 . 1.379(10) ?
    C21 H21 . 0.9500 ?
    C22 C23 . 1.384(10) ?
    C22 H22 . 0.9500 ?
    C23 C24 . 1.372(10) ?
    C23 H23 . 0.9500 ?
    C24 H24 . 0.9500 ?
    C25 N3 . 1.352(9) ?
    C25 C26 . 1.374(9) ?
    C25 H25 . 0.9500 ?
    C26 C27 . 1.385(11) ?
    C26 H26 . 0.9500 ?
    C27 C28 . 1.372(11) ?
    C27 H27 . 0.9500 ?
    C28 C29 . 1.389(10) ?
    C28 H28 . 0.9500 ?
    C29 N3 . 1.343(9) ?
    C29 H29 . 0.9500 ?
    C30 N4 . 1.357(8) ?
    C30 C31 . 1.386(9) ?
    C30 H30 . 0.9500 ?
    C31 C32 . 1.367(9) ?
    C31 H31 . 0.9500 ?
    C32 C33 . 1.388(9) ?
    C32 H32 . 0.9500 ?
    C33 C34 . 1.373(9) ?
    C33 H33 . 0.9500 ?
    C34 N4 . 1.344(8) ?
    C34 H34 . 0.9500 ?
    N1 O1 . 1.411(6) ?
    N5 C35 . 1.35(2) ?
    N5 C39 . 1.35(2) ?
    C35 C36 . 1.35(2) ?
    C35 H35 . 0.9500 ?
    C36 C37 . 1.39(2) ?
    C36 H36 . 0.9500 ?
    C37 C38 . 1.40(3) ?
    C37 H37 . 0.9500 ?
    C38 C39 . 1.39(3) ?
    C38 H38 . 0.9500 ?
    C39 H39 . 0.9500 ?
    O17 H17D . 0.8564 ?
    O17 H17E . 0.8446 ?
loop_
    _geom_angle_atom_site_label_1
    _geom_angle_atom_site_label_2
    _geom_angle_atom_site_label_3
    _geom_angle_site_symmetry_1
    _geom_angle_site_symmetry_3
    _geom_angle
    _geom_angle_publ_flag
    O16 Fe4 O15 . . 178.35(19) y
    O16 Fe4 O13 . . 95.35(18) y
    O15 Fe4 O13 . . 84.96(18) y
    O16 Fe4 O10 . . 95.84(18) y
    O15 Fe4 O10 . . 83.89(18) y
    O13 Fe4 O10 . . 168.72(19) y
    O16 Fe4 O8 . . 94.97(18) y
    O15 Fe4 O8 . . 86.66(18) y
    O13 Fe4 O8 . . 87.52(18) y
    O10 Fe4 O8 . . 90.07(18) y
    O16 Fe4 O1 . . 89.18(18) y
    O15 Fe4 O1 . . 89.19(18) y
    O13 Fe4 O1 . . 91.19(18) y
    O10 Fe4 O1 . . 90.42(18) y
    O8 Fe4 O1 . . 175.74(18) y
    O16 Fe3 O9 . . 94.78(18) y
    O16 Fe3 O5 . . 96.68(18) y
    O9 Fe3 O5 . . 168.52(18) y
    O16 Fe3 O11 . . 95.43(18) y
    O9 Fe3 O11 . . 91.8(2) y
    O5 Fe3 O11 . . 87.8(2) y
    O16 Fe3 O7 . . 96.08(19) y
    O9 Fe3 O7 . . 87.2(2) y
    O5 Fe3 O7 . . 90.9(2) y
    O11 Fe3 O7 . . 168.49(18) y
    O16 Fe3 N4 . . 178.5(2) y
    O9 Fe3 N4 . . 84.23(19) y
    O5 Fe3 N4 . . 84.33(18) y
    O11 Fe3 N4 . . 83.47(19) y
    O7 Fe3 N4 . . 85.02(19) y
    F1 Fe1 O2 . . 93.63(18) y
    F1 Fe1 O14 . . 97.73(18) y
    O2 Fe1 O14 . . 168.62(18) y
    F1 Fe1 O1 . . 170.62(18) y
    O2 Fe1 O1 . . 77.18(18) y
    O14 Fe1 O1 . . 91.44(17) y
    F1 Fe1 N3 . . 89.35(19) y
    O2 Fe1 N3 . . 93.10(19) y
    O14 Fe1 N3 . . 87.6(2) y
    O1 Fe1 N3 . . 93.0(2) y
    F1 Fe1 N2 . . 87.15(18) y
    O2 Fe1 N2 . . 88.72(19) y
    O14 Fe1 N2 . . 91.2(2) y
    O1 Fe1 N2 . . 90.74(19) y
    N3 Fe1 N2 . . 176.2(2) y
    O3 Fe2 O16 . . 171.98(19) y
    O3 Fe2 O6 . . 92.3(2) y
    O16 Fe2 O6 . . 95.12(19) y
    O3 Fe2 O12 . . 91.36(19) y
    O16 Fe2 O12 . . 92.38(18) y
    O6 Fe2 O12 . . 85.01(19) y
    O3 Fe2 N1 . . 86.4(2) y
    O16 Fe2 N1 . . 86.6(2) y
    O6 Fe2 N1 . . 174.8(2) y
    O12 Fe2 N1 . . 90.0(2) y
    O3 Fe2 O4 . . 85.9(2) y
    O16 Fe2 O4 . . 90.72(19) y
    O6 Fe2 O4 . . 92.3(2) y
    O12 Fe2 O4 . . 176.1(2) y
    N1 Fe2 O4 . . 92.6(2) y
    O2 C1 N1 . . 120.3(6) ?
    O2 C1 C2 . . 119.7(6) ?
    N1 C1 C2 . . 120.0(6) ?
    C7 C2 C3 . . 118.3(6) ?
    C7 C2 C1 . . 124.5(6) ?
    C3 C2 C1 . . 116.9(6) ?
    C4 C3 C2 . . 122.0(6) ?
    C4 C3 H3 . . 119.0 ?
    C2 C3 H3 . . 119.0 ?
    C3 C4 C5 . . 119.5(6) ?
    C3 C4 H4 . . 120.2 ?
    C5 C4 H4 . . 120.2 ?
    C6 C5 C4 . . 120.2(7) ?
    C6 C5 H5 . . 119.9 ?
    C4 C5 H5 . . 119.9 ?
    C5 C6 C7 . . 121.2(7) ?
    C5 C6 H6 . . 119.4 ?
    C7 C6 H6 . . 119.4 ?
    O3 C7 C6 . . 118.0(6) ?
    O3 C7 C2 . . 123.1(6) ?
    C6 C7 C2 . . 118.8(6) ?
    O4 C8 O5 . . 124.8(7) ?
    O4 C8 C9 . . 119.4(7) ?
    O5 C8 C9 . . 115.9(7) ?
    C8 C9 H9A . . 109.5 ?
    C8 C9 H9B . . 109.5 ?
    H9A C9 H9B . . 109.5 ?
    C8 C9 H9C . . 109.5 ?
    H9A C9 H9C . . 109.5 ?
    H9B C9 H9C . . 109.5 ?
    O7 C10 O6 . . 124.9(7) ?
    O7 C10 C11 . . 117.7(6) ?
    O6 C10 C11 . . 117.3(6) ?
    C10 C11 H11A . . 109.5 ?
    C10 C11 H11B . . 109.5 ?
    H11A C11 H11B . . 109.5 ?
    C10 C11 H11C . . 109.5 ?
    H11A C11 H11C . . 109.5 ?
    H11B C11 H11C . . 109.5 ?
    O9 C12 O8 . . 125.4(6) ?
    O9 C12 C13 . . 117.8(6) ?
    O8 C12 C13 . . 116.8(6) ?
    C12 C13 H13A . . 109.5 ?
    C12 C13 H13B . . 109.5 ?
    H13A C13 H13B . . 109.5 ?
    C12 C13 H13C . . 109.5 ?
    H13A C13 H13C . . 109.5 ?
    H13B C13 H13C . . 109.5 ?
    O10 C14 O11 . . 125.0(6) ?
    O10 C14 C15 . . 117.2(6) ?
    O11 C14 C15 . . 117.7(6) ?
    C14 C15 H15A . . 109.5 ?
    C14 C15 H15B . . 109.5 ?
    H15A C15 H15B . . 109.5 ?
    C14 C15 H15C . . 109.5 ?
    H15A C15 H15C . . 109.5 ?
    H15B C15 H15C . . 109.5 ?
    O12 C16 O13 . . 125.2(6) ?
    O12 C16 C17 . . 118.1(6) ?
    O13 C16 C17 . . 116.7(6) ?
    C16 C17 H17A . . 109.5 ?
    C16 C17 H17B . . 109.5 ?
    H17A C17 H17B . . 109.5 ?
    C16 C17 H17C . . 109.5 ?
    H17A C17 H17C . . 109.5 ?
    H17B C17 H17C . . 109.5 ?
    O15 C18 O14 . . 122.8(6) ?
    O15 C18 C19 . . 119.2(6) ?
    O14 C18 C19 . . 118.0(6) ?
    C18 C19 H19A . . 109.5 ?
    C18 C19 H19B . . 109.5 ?
    H19A C19 H19B . . 109.5 ?
    C18 C19 H19C . . 109.5 ?
    H19A C19 H19C . . 109.5 ?
    H19B C19 H19C . . 109.5 ?
    C20 N2 C24 . . 116.7(6) ?
    C20 N2 Fe1 . . 125.0(4) ?
    C24 N2 Fe1 . . 118.3(5) ?
    N2 C20 C21 . . 123.2(6) ?
    N2 C20 H20 . . 118.4 ?
    C21 C20 H20 . . 118.4 ?
    C20 C21 C22 . . 119.7(7) ?
    C20 C21 H21 . . 120.1 ?
    C22 C21 H21 . . 120.1 ?
    C21 C22 C23 . . 118.3(7) ?
    C21 C22 H22 . . 120.9 ?
    C23 C22 H22 . . 120.9 ?
    C24 C23 C22 . . 118.5(7) ?
    C24 C23 H23 . . 120.8 ?
    C22 C23 H23 . . 120.8 ?
    N2 C24 C23 . . 123.6(7) ?
    N2 C24 H24 . . 118.2 ?
    C23 C24 H24 . . 118.2 ?
    N3 C25 C26 . . 122.2(7) ?
    N3 C25 H25 . . 118.9 ?
    C26 C25 H25 . . 118.9 ?
    C25 C26 C27 . . 119.8(7) ?
    C25 C26 H26 . . 120.1 ?
    C27 C26 H26 . . 120.1 ?
    C28 C27 C26 . . 118.3(7) ?
    C28 C27 H27 . . 120.8 ?
    C26 C27 H27 . . 120.8 ?
    C27 C28 C29 . . 119.5(7) ?
    C27 C28 H28 . . 120.2 ?
    C29 C28 H28 . . 120.2 ?
    N3 C29 C28 . . 122.3(7) ?
    N3 C29 H29 . . 118.9 ?
    C28 C29 H29 . . 118.9 ?
    N4 C30 C31 . . 122.1(6) ?
    N4 C30 H30 . . 118.9 ?
    C31 C30 H30 . . 118.9 ?
    C32 C31 C30 . . 119.4(6) ?
    C32 C31 H31 . . 120.3 ?
    C30 C31 H31 . . 120.3 ?
    C31 C32 C33 . . 119.1(6) ?
    C31 C32 H32 . . 120.5 ?
    C33 C32 H32 . . 120.5 ?
    C34 C33 C32 . . 118.7(6) ?
    C34 C33 H33 . . 120.6 ?
    C32 C33 H33 . . 120.6 ?
    N4 C34 C33 . . 123.3(6) ?
    N4 C34 H34 . . 118.4 ?
    C33 C34 H34 . . 118.4 ?
    C1 N1 O1 . . 111.7(5) ?
    C1 N1 Fe2 . . 129.6(4) ?
    O1 N1 Fe2 . . 118.7(3) ?
    C29 N3 C25 . . 117.9(6) ?
    C29 N3 Fe1 . . 119.5(5) ?
    C25 N3 Fe1 . . 122.4(5) ?
    C34 N4 C30 . . 117.4(5) ?
    C34 N4 Fe3 . . 120.9(4) ?
    C30 N4 Fe3 . . 121.7(4) ?
    N1 O1 Fe1 . . 113.7(3) ?
    N1 O1 Fe4 . . 114.3(3) ?
    Fe1 O1 Fe4 . . 131.7(2) ?
    C1 O2 Fe1 . . 116.5(4) ?
    C7 O3 Fe2 . . 132.4(4) ?
    C8 O4 Fe2 . . 134.9(5) ?
    C8 O5 Fe3 . . 130.5(4) ?
    C10 O6 Fe2 . . 132.7(5) ?
    C10 O7 Fe3 . . 131.9(4) ?
    C12 O8 Fe4 . . 132.9(4) ?
    C12 O9 Fe3 . . 129.9(4) ?
    C14 O10 Fe4 . . 129.0(4) ?
    C14 O11 Fe3 . . 134.5(4) ?
    C16 O12 Fe2 . . 132.4(4) ?
    C16 O13 Fe4 . . 131.3(4) ?
    C18 O14 Fe1 . . 138.3(5) ?
    C18 O15 Fe4 . . 133.9(4) ?
    Fe3 O16 Fe4 . . 120.9(2) ?
    Fe3 O16 Fe2 . . 121.7(2) ?
    Fe4 O16 Fe2 . . 117.4(2) ?
    C35 N5 C39 . . 116(2) ?
    C36 C35 N5 . . 124(2) ?
    C36 C35 H35 . . 117.9 ?
    N5 C35 H35 . . 117.9 ?
    C35 C36 C37 . . 119(2) ?
    C35 C36 H36 . . 120.4 ?
    C37 C36 H36 . . 120.4 ?
    C36 C37 C38 . . 117.3(19) ?
    C36 C37 H37 . . 121.4 ?
    C38 C37 H37 . . 121.4 ?
    C39 C38 C37 . . 118(3) ?
    C39 C38 H38 . . 120.9 ?
    C37 C38 H38 . . 120.9 ?
    N5 C39 C38 . . 123(2) ?
    N5 C39 H39 . . 118.5 ?
    C38 C39 H39 . . 118.5 ?
    H17D O17 H17E . . 103.3 ?
loop_
    _geom_hbond_atom_site_label_D
    _geom_hbond_atom_site_label_H
    _geom_hbond_atom_site_label_A
    _geom_hbond_site_symmetry_A
    _geom_hbond_distance_DH
    _geom_hbond_distance_HA
    _geom_hbond_distance_DA
    _geom_hbond_angle_DHA
    _geom_hbond_publ_flag
    C11 H11A N5 7 0.98 2.37 3.23(3) 146.4 yes
    C13 H13A F1 1_554 0.98 2.54 3.389(7) 145.2 yes
    C15 H15B F1 6_654 0.98 2.49 3.454(8) 167.9 yes
    C17 H17A O17 12 0.98 2.60 3.42(3) 141.8 yes
    C19 H19B F1 6_654 0.98 2.60 3.520(9) 156.4 yes
    C19 H19C O11 6_655 0.98 2.47 3.446(8) 171.5 yes
    C20 H20 O13 . 0.95 2.64 3.269(8) 124.2 yes
    C20 H20 O15 . 0.95 2.49 3.365(8) 152.5 yes
    C23 H23 O5 7 0.95 2.55 3.473(9) 163.8 yes
    C25 H25 O1 . 0.95 2.60 3.149(8) 117.2 yes
    C26 H26 O6 15_455 0.95 2.64 3.431(8) 140.7 yes
    C29 H29 F1 . 0.95 2.46 2.930(8) 110.2 yes
    C31 H31 O2 1_554 0.95 2.48 3.282(8) 142.8 yes
    C39 H39 O6 15_454 0.95 2.54 3.27(2) 133.7 yes
    O17 H17E O13 16_544 0.84 2.15 2.97(3) 163.8 yes
_shelx_space_group_comment
;
The symmetry employed for this shelxl refinement is uniquely defined
by the following loop, which should always be used as a source of
symmetry information in preference to the above space-group names.
They are only intended as comments.
;
_shelx_estimated_absorpt_T_min     0.666
_shelx_estimated_absorpt_T_max     0.830
_shelx_hkl_file
;
  -2  -2  -2   18.31    1.22
  -2  -2  -2   18.60    1.05
  -2  -2  -2   20.53    1.21
  -2  -2  -2   17.18    1.20
  -2  -2  -2   17.10    1.17
  -2  -2  -2   18.07    1.11
   2   2   2   15.99    1.15
   2   2   2   15.31    1.01
   2   2   2   16.76    1.20
   2   2   2   16.72    1.10
   2   2   2   15.79    1.14
   2   2   2   16.91    1.17
  -3  -3  -3    3.94    0.65
  -3  -3  -3    5.38    0.87
  -3  -3  -3    2.81    0.70
  -3  -3  -3    3.96    0.86
  -3  -3  -3    2.69    0.75
  -3  -3  -3    3.19    0.77
   3   3   3    3.08    0.74
   3   3   3    3.36    0.77
   3   3   3    3.85    0.76
   3   3   3    5.43    0.67
   3   3   3    4.49    0.85
  -4  -4  -4   36.44    2.48
  -4  -4  -4   38.63    2.49
  -4  -4  -4   38.64    2.20
  -4  -4  -4   43.21    2.50
  -4  -4  -4   39.53    2.54
  -4  -4  -4   38.89    2.30
   4   4   4   42.05    2.56
   4   4   4   43.48    2.57
   4   4   4   42.44    2.55
   4   4   4   39.33    2.43
   4   4   4   42.38    2.21
   4   4   4   44.04    2.41
  -5  -5  -5   68.12    3.85
  -5  -5  -5   68.97    3.80
  -5  -5  -5   65.31    3.44
  -5  -5  -5   69.47    3.83
  -5  -5  -5   66.60    3.85
  -5  -5  -5   70.17    3.63
   5   5   5   67.50    3.89
   5   5   5   69.31    3.88
   5   5   5   68.74    3.84
   5   5   5   65.40    3.43
   5   5   5   64.35    3.74
  -6  -6  -6    2.51    0.96
  -6  -6  -6    2.69    1.04
  -6  -6  -6    4.04    1.17
  -6  -6  -6    2.99    0.80
   6   6   6    3.57    0.83
   6   6   6    4.19    1.08
   6   6   6    5.45    1.17
  -7  -7  -7   12.55    1.76
  -7  -7  -7   13.01    1.27
  -7  -7  -7   11.75    1.75
   7   7   7    9.36    1.20
   7   7   7   10.98    1.72
   7   7   7   11.57    1.70
  -8  -8  -8   14.54    2.05
  -8  -8  -8   15.52    1.43
  -8  -8  -8   12.52    1.99
   8   8   8   16.37    1.74
   8   8   8   17.93    2.10
   8   8   8   13.53    1.45
   8   8   8   15.96    1.96
  -9  -9  -9    5.38    1.04
  -9  -9  -9    5.91    1.60
  -9  -9  -9    2.20    1.32
   9   9   9    1.50    1.30
   9   9   9    2.75    1.05
   9   9   9    2.66    1.18
   9   9   9    2.66    1.37
 -10 -10 -10   20.42    2.64
 -10 -10 -10   17.71    2.69
  10  10  10   17.30    2.62
  10  10  10   17.37    2.09
  10  10  10   17.64    2.52
 -11 -11 -11   11.37    2.43
 -11 -11 -11    8.56    2.22
  11  11  11    9.89    2.23
  11  11  11   12.72    1.85
  11  11  11   11.36    2.34
 -12 -12 -12    4.46    1.94
 -12 -12 -12    4.48    2.00
  12  12  12    4.87    2.08
  12  12  12    8.64    2.28
 -13 -13 -13   10.46    2.70
 -13 -13 -13    2.13    1.93
  13  13  13   10.93    2.63
  13  13  13    9.93    2.60
  15  13  13   -0.93    1.74
  15  13  13   -0.59    1.63
 -15 -13 -13    1.30    1.87
 -15 -13 -13    1.08    1.81
  14  12  12    4.89    2.07
  14  12  12   10.24    2.43
 -14 -12 -12   10.82    2.47
 -14 -12 -12   14.50    2.79
  13  11  11   12.11    2.01
  13  11  11   14.32    2.58
  13  11  11    7.99    2.17
 -13 -11 -11    9.08    2.22
 -13 -11 -11   14.85    2.71
  12  10  10   20.83    2.61
  12  10  10   20.39    2.61
  12  10  10   16.57    2.18
 -12 -10 -10   19.65    2.68
 -12 -10 -10   16.98    2.60
  11   9   9   31.55    2.85
  11   9   9   26.06    2.14
  11   9   9   32.56    2.94
 -11  -9  -9   27.12    2.89
 -11  -9  -9   25.04    2.80
  10   8   8    4.47    1.07
  10   8   8    6.62    1.53
  10   8   8    4.04    1.30
 -10  -8  -8    0.58    1.11
 -10  -8  -8    3.86    1.33
   9   7   7    1.97    1.03
   9   7   7    2.90    1.14
   9   7   7    2.81    0.90
  -9  -7  -7    2.39    1.13
  -9  -7  -7    3.04    0.74
  -9  -7  -7    2.68    1.15
   8   6   6   11.55    1.64
   8   6   6   15.58    1.64
   8   6   6   11.82    1.31
   8   6   6   13.71    1.66
  -8  -6  -6   15.45    1.26
  -8  -6  -6   17.83    1.87
  -8  -6  -6   12.32    1.73
   7   5   5    9.24    1.33
   7   5   5    9.81    1.15
   7   5   5    8.69    1.34
  -7  -5  -5    9.29    1.43
  -7  -5  -5    7.05    0.95
  -7  -5  -5    9.21    1.39
  -7  -5  -5   10.99    1.40
  -7  -5  -5    9.60    1.45
   6   4   4   41.36    2.57
   6   4   4   40.25    2.11
   6   4   4   39.19    2.31
   6   4   4   45.86    2.54
   6   4   4   41.85    2.62
   6   4   4   44.17    2.62
  -6  -4  -4   39.30    2.58
  -6  -4  -4   47.33    2.63
  -6  -4  -4   41.03    2.58
  -6  -4  -4   41.83    2.57
  -6  -4  -4   41.57    2.25
  -6  -4  -4   42.80    2.47
  -6  -4  -4   41.83    2.08
   5   3   3    6.46    0.97
   5   3   3    7.09    1.00
   5   3   3    6.81    1.02
   5   3   3    6.15    0.64
   5   3   3    6.96    0.99
   5   3   3    6.83    0.85
  -5  -3  -3    7.55    1.02
  -5  -3  -3    6.65    0.97
  -5  -3  -3    4.92    0.60
  -5  -3  -3    4.50    0.89
  -5  -3  -3    5.57    0.74
  -5  -3  -3    6.68    1.02
  -5  -3  -3    6.74    0.93
   4   2   2    4.07    0.73
   4   2   2    3.71    0.66
   4   2   2    4.27    0.75
   4   2   2    3.33    0.42
   4   2   2    3.71    0.67
   4   2   2    4.37    0.60
   4   2   2    4.08    0.48
  -4  -2  -2    4.63    0.77
  -4  -2  -2    4.64    0.72
  -4  -2  -2    4.50    0.70
  -4  -2  -2    5.95    0.73
  -4  -2  -2    3.26    0.42
  -4  -2  -2    6.68    0.83
  -4  -2  -2    4.89    0.51
   3   1   1  260.18   11.57
   3   1   1  252.29   11.51
   3   1   1  255.64   11.60
   3   1   1  266.22   11.59
   3   1   1  256.74   11.61
   3   1   1  256.21   11.49
  -3  -1  -1  255.26   11.60
  -3  -1  -1  257.94   11.49
  -3  -1  -1  262.37   11.57
  -3  -1  -1  259.91   11.51
  -3  -1  -1  267.93   11.59
  -3  -1  -1  260.07   11.61
  -3  -1  -1  260.72   11.59
   2   0   0    1.83    0.24
   2   0   0    1.65    0.25
  -2   0   0    1.51    0.22
  -2   0   0    1.68    0.19
  -2   0   0    2.04    0.24
  -2   0   0    0.51    0.12
   1  -1  -1   88.38    3.90
   1  -1  -1   86.70    3.88
   1  -1  -1   84.91    3.82
   1  -1  -1   82.35    3.87
   1  -1  -1   83.78    3.83
  -1   1   1   89.82    3.83
  -1   1   1   85.82    3.87
  -1   1   1   74.27    3.86
  -1   1   1   87.07    3.84
   0  -2  -2   40.32    1.89
   0  -2  -2   38.09    1.92
   0  -2  -2   40.37    2.05
   0  -2  -2   40.37    1.99
   0  -2  -2   40.65    2.07
   0  -2  -2   39.09    2.06
   0   2   2   37.90    2.04
   0   2   2   37.77    1.98
   0   2   2   35.65    1.92
   0   2   2   38.20    2.06
   0   2   2   38.18    2.07
   0   2   2   37.86    1.90
  -1  -3  -3  105.89    5.24
  -1  -3  -3  109.85    5.09
  -1  -3  -3  102.25    5.24
  -1  -3  -3  107.29    5.05
  -1  -3  -3  118.33    5.28
  -1  -3  -3  108.06    5.25
   1   3   3  113.49    5.26
   1   3   3  106.82    5.26
   1   3   3  104.68    5.16
   1   3   3  108.42    5.26
   1   3   3  106.28    5.04
   1   3   3  107.54    5.02
  -2  -4  -4   51.42    2.70
  -2  -4  -4   51.71    2.94
  -2  -4  -4   48.97    2.64
  -2  -4  -4   49.51    2.90
  -2  -4  -4   49.79    2.91
  -2  -4  -4   53.12    2.91
   2   4   4   47.17    2.88
   2   4   4   51.05    2.93
   2   4   4   50.50    2.80
   2   4   4   50.64    2.61
   2   4   4   50.72    2.62
   2   4   4   50.60    2.90
  -3  -5  -5   20.54    1.76
  -3  -5  -5   20.76    1.78
  -3  -5  -5   21.41    1.79
  -3  -5  -5   22.36    1.79
  -3  -5  -5   17.39    1.42
  -3  -5  -5   19.27    1.51
   3   5   5   17.52    1.69
   3   5   5   18.38    1.75
   3   5   5   17.80    1.43
   3   5   5   22.63    1.76
   3   5   5   17.41    1.62
   3   5   5   19.52    1.40
  -4  -6  -6   83.55    4.50
  -4  -6  -6   76.86    4.04
  -4  -6  -6   80.81    4.52
  -4  -6  -6   78.92    4.14
   4   6   6   76.43    3.97
   4   6   6   77.57    4.32
   4   6   6   77.88    4.45
   4   6   6   74.25    4.00
  -5  -7  -7   14.54    1.88
  -5  -7  -7   14.95    1.94
  -5  -7  -7   19.78    1.60
   5   7   7   16.20    1.88
   5   7   7   19.04    1.58
   5   7   7   19.20    1.99
   5   7   7   19.74    1.64
  -6  -8  -8    3.21    1.29
  -6  -8  -8    3.92    1.36
  -6  -8  -8    6.34    1.13
   6   8   8    5.23    1.07
   6   8   8    5.86    1.17
   6   8   8    4.30    1.32
   6   8   8    5.75    1.46
  -7  -9  -9   28.46    2.07
  -7  -9  -9   26.45    2.70
  -7  -9  -9   24.20    2.68
   7   9   9   23.26    2.55
   7   9   9   29.64    2.72
   7   9   9   25.15    2.12
   7   9   9   29.54    2.13
  -8 -10 -10    8.38    2.02
  -8 -10 -10    9.18    2.01
  -8 -10 -10   11.20    1.50
   8  10  10    9.28    1.98
   8  10  10   10.70    1.65
   8  10  10    7.70    1.89
  -9 -11 -11   29.86    3.33
  -9 -11 -11   36.17    2.61
  -9 -11 -11   33.82    3.40
   9  11  11   29.96    3.23
   9  11  11   28.99    3.19
   9  11  11   31.65    2.52
 -10 -12 -12    1.56    1.64
 -10 -12 -12    2.20    1.84
  10  12  12    1.66    1.70
  10  12  12    2.26    1.74
 -11 -13 -13    0.26    1.76
 -11 -13 -13   -0.09    1.74
  11  13  13    0.25    1.69
  11  13  13    1.93    1.80
  17  13  13    3.17    2.03
  17  13  13   -0.71    1.80
 -17 -13 -13    3.26    2.17
 -17 -13 -13    5.59    2.31
  16  12  12    2.25    1.82
  16  12  12    3.36    1.86
 -16 -12 -12    3.10    1.88
 -16 -12 -12    1.82    1.84
  15  11  11    8.37    2.30
  15  11  11   10.65    2.04
  15  11  11    8.95    2.27
 -15 -11 -11   14.68    2.52
 -15 -11 -11   10.05    2.46
  14  10  10    0.24    1.27
  14  10  10   -0.78    1.29
 -14 -10 -10    0.49    1.39
 -14 -10 -10   -0.66    1.29
  13   9   9    9.77    2.28
  13   9   9    7.63    1.79
  13   9   9    8.94    1.90
 -13  -9  -9    9.54    2.00
 -13  -9  -9    7.31    1.91
  12   8   8    1.89    1.23
  12   8   8    6.47    1.67
  12   8   8    5.55    1.47
  12   8   8    6.92    1.27
 -12  -8  -8    3.09    1.38
 -12  -8  -8    3.09    1.37
  11   7   7   24.93    2.34
  11   7   7   25.96    2.27
  11   7   7   20.65    1.89
  11   7   7   24.72    2.35
 -11  -7  -7   29.85    2.53
 -11  -7  -7   27.04    2.47
  10   6   6   18.27    1.46
  10   6   6   24.28    2.04
  10   6   6   17.66    1.76
  10   6   6   25.28    2.12
 -10  -6  -6   23.43    1.39
 -10  -6  -6   24.40    2.19
 -10  -6  -6   22.18    2.16
   9   5   5   26.65    1.64
   9   5   5   29.62    2.15
   9   5   5   25.87    1.90
   9   5   5   25.64    2.11
  -9  -5  -5   25.18    2.35
  -9  -5  -5   27.22    2.20
  -9  -5  -5   26.79    1.57
  -9  -5  -5   27.43    2.22
   8   4   4   28.49    1.69
   8   4   4   28.90    2.15
   8   4   4   29.71    2.17
   8   4   4   29.49    1.88
   8   4   4   31.82    2.07
   8   4   4   30.62    2.11
  -8  -4  -4   33.79    2.12
  -8  -4  -4   30.31    1.70
  -8  -4  -4   27.94    2.07
  -8  -4  -4   27.08    2.07
  -8  -4  -4   30.48    2.04
  -8  -4  -4   28.53    2.14
  -8  -4  -4   29.73    2.17
  -8  -4  -4   30.73    1.57
   7   3   3   17.29    1.21
   7   3   3   19.27    1.48
   7   3   3   18.96    1.59
   7   3   3   18.54    1.49
   7   3   3   19.69    1.55
   7   3   3   17.56    1.14
   7   3   3   18.13    1.33
  -7  -3  -3   20.82    1.58
  -7  -3  -3   18.77    1.14
  -7  -3  -3   21.58    1.63
  -7  -3  -3   21.29    1.53
  -7  -3  -3   19.64    1.47
  -7  -3  -3   20.86    1.25
  -7  -3  -3   22.08    1.62
   6   2   2   29.03    1.71
   6   2   2   26.37    1.61
   6   2   2   26.82    1.55
   6   2   2   26.17    1.58
   6   2   2   25.05    1.36
   6   2   2   25.97    1.42
  -6  -2  -2   22.48    1.58
  -6  -2  -2   23.69    1.51
  -6  -2  -2   22.30    1.55
  -6  -2  -2   21.45    1.38
  -6  -2  -2   21.61    1.33
  -6  -2  -2   20.53    1.61
  -6  -2  -2   21.27    1.52
   5   1   1   57.18    2.92
   5   1   1   55.19    2.85
   5   1   1   59.60    2.91
   5   1   1   58.75    2.85
   5   1   1   58.13    2.82
   5   1   1   58.23    2.81
   5   1   1   62.71    2.92
  -5  -1  -1   57.11    2.94
  -5  -1  -1   58.62    2.81
  -5  -1  -1   59.05    2.85
  -5  -1  -1   59.47    2.88
  -5  -1  -1   59.86    2.90
  -5  -1  -1   59.12    2.83
  -5  -1  -1   58.76    2.90
   4   0   0  954.62   42.15
   4   0   0  951.62   42.15
   4   0   0  983.66   42.06
   4   0   0  976.59   42.11
   4   0   0  954.12   42.12
   4   0   0  888.83   42.14
  -4   0   0  949.73   42.14
  -4   0   0  970.31   42.06
  -4   0   0  931.62   42.15
  -4   0   0  951.92   42.12
  -4   0   0  947.82   42.15
  -4   0   0 1000.00   42.12
   3  -1  -1  256.12   11.33
   3  -1  -1  262.39   11.25
   3  -1  -1  256.06   11.31
   3  -1  -1  239.34   11.22
   3  -1  -1  252.13   11.31
   3  -1  -1  244.67   11.31
   3  -1  -1  250.84   11.26
  -3   1   1  238.12   11.22
  -3   1   1  263.53   11.33
  -3   1   1  262.28   11.26
  -3   1   1  256.63   11.33
  -3   1   1  252.18   11.26
   2  -2  -2   17.02    1.10
   2  -2  -2   17.14    1.14
   2  -2  -2   18.72    1.06
   2  -2  -2   18.30    1.03
   2  -2  -2   18.75    1.20
   2  -2  -2   17.26    1.07
   2  -2  -2   18.81    1.17
   2  -2  -2   17.01    1.11
  -2   2   2   15.86    1.13
  -2   2   2   16.36    1.19
  -2   2   2   15.21    1.00
  -2   2   2   16.05    1.04
  -2   2   2   16.44    1.14
   1  -3  -3  108.90    5.25
   1  -3  -3  108.79    5.21
   1  -3  -3  112.62    5.22
   1  -3  -3  112.03    5.01
   1  -3  -3  109.48    5.24
   1  -3  -3  106.12    5.09
   1  -3  -3  105.93    5.08
  -1   3   3  107.66    5.22
  -1   3   3  101.30    5.19
  -1   3   3  103.68    5.07
  -1   3   3  113.82    5.23
  -1   3   3  104.28    5.09
  -1   3   3  106.19    4.98
   0  -4  -4   95.77    4.98
   0  -4  -4  107.67    5.02
   0  -4  -4  100.29    5.04
   0  -4  -4  100.83    5.00
   0  -4  -4   98.63    4.78
   0  -4  -4  105.80    4.88
   0   4   4   97.03    4.77
   0   4   4   97.39    4.67
   0   4   4   99.44    4.99
   0   4   4   94.58    4.98
   0   4   4   95.20    4.86
   0   4   4   94.96    5.00
  -1  -5  -5   14.08    1.21
  -1  -5  -5   12.22    1.41
  -1  -5  -5   13.60    1.48
  -1  -5  -5   14.82    1.53
  -1  -5  -5   15.29    1.52
  -1  -5  -5   14.03    1.19
  -1  -5  -5   11.40    0.95
   1   5   5   16.76    1.59
   1   5   5   12.77    1.15
   1   5   5   12.98    1.19
   1   5   5   14.20    1.46
   1   5   5   15.05    1.40
   1   5   5   17.04    1.54
  -2  -6  -6    1.36    0.72
  -2  -6  -6    1.60    0.89
  -2  -6  -6    2.80    0.52
  -2  -6  -6    1.63    0.86
  -2  -6  -6    0.66    0.82
   2   6   6    2.77    0.93
   2   6   6    1.63    0.70
   2   6   6    2.39    1.02
   2   6   6    2.77    0.78
   2   6   6    0.43    0.84
  -3  -7  -7   46.15    2.84
  -3  -7  -7   50.49    3.28
  -3  -7  -7   48.06    2.80
  -3  -7  -7   44.84    3.20
   3   7   7   48.32    2.76
   3   7   7   41.32    3.10
   3   7   7   50.34    3.12
   3   7   7   43.10    2.65
  -4  -8  -8    1.13    0.88
  -4  -8  -8    2.63    1.22
  -4  -8  -8    1.54    1.06
   4   8   8    2.28    1.16
   4   8   8    1.90    0.83
   4   8   8    0.12    0.91
   4   8   8    0.81    0.81
  -5  -9  -9    6.38    1.33
  -5  -9  -9    7.49    1.74
  -5  -9  -9    8.09    1.79
   5   9   9    7.53    1.64
   5   9   9    5.92    1.69
   5   9   9    8.17    1.35
   5   9   9    7.78    1.30
  -6 -10 -10   24.71    2.88
  -6 -10 -10   22.52    2.75
  -6 -10 -10   23.91    2.15
   6  10  10   27.86    2.82
   6  10  10   27.07    2.14
   6  10  10   27.82    2.22
   6  10  10   26.78    2.77
  -7 -11 -11   17.19    2.70
  -7 -11 -11   15.81    2.65
  -7 -11 -11   22.90    1.99
   7  11  11   21.26    2.78
   7  11  11   17.74    2.56
   7  11  11   15.81    1.78
  -8 -12 -12   -1.60    1.31
  -8 -12 -12    2.28    1.74
   8  12  12    0.04    1.49
   8  12  12    3.33    1.69
  -9 -13 -13   -1.13    1.56
  -9 -13 -13    1.41    1.81
   9  13  13    2.51    1.85
   9  13  13    1.36    1.68
 -10 -14 -14    4.74    2.25
 -10 -14 -14    0.96    1.90
  10  14  14    5.34    2.21
  10  14  14    3.03    2.02
  18  12  12   10.78    2.57
  18  12  12   11.72    2.65
 -18 -12 -12   14.52    2.94
 -18 -12 -12    7.02    2.42
  17  11  11    2.13    1.57
  17  11  11   -0.90    1.50
 -17 -11 -11    2.11    1.74
 -17 -11 -11    3.19    1.94
  16  10  10   40.42    3.60
  16  10  10   42.18    3.67
 -16 -10 -10   34.54    3.58
 -16 -10 -10   38.86    3.66
  15   9   9   55.50    4.14
  15   9   9   55.13    3.98
  15   9   9   56.53    4.13
 -15  -9  -9   53.41    4.15
 -15  -9  -9   53.19    4.17
  14   8   8   11.39    2.09
  14   8   8   12.05    1.71
  14   8   8   10.52    1.88
  14   8   8   14.22    2.16
 -14  -8  -8   14.77    2.22
 -14  -8  -8   14.69    2.18
  13   7   7    4.93    1.28
  13   7   7    4.05    0.93
  13   7   7    6.57    1.66
  13   7   7    5.79    1.42
 -13  -7  -7    7.24    1.57
 -13  -7  -7    6.00    1.56
  12   6   6    1.87    0.99
  12   6   6    1.26    0.74
  12   6   6    2.43    1.05
  12   6   6    3.05    1.25
 -12  -6  -6    2.51    1.12
 -12  -6  -6    3.33    1.19
  11   5   5   28.55    1.85
  11   5   5   28.16    2.24
  11   5   5   28.69    2.05
  11   5   5   29.30    2.27
 -11  -5  -5   32.65    2.46
 -11  -5  -5   33.77    2.46
 -11  -5  -5   31.20    1.84
  10   4   4   51.25    2.69
  10   4   4   53.44    3.10
  10   4   4   47.90    2.89
  10   4   4   48.51    2.77
  10   4   4   50.05    3.15
  10   4   4   53.02    3.16
 -10  -4  -4   56.88    2.81
 -10  -4  -4   55.64    3.11
 -10  -4  -4   54.79    3.23
 -10  -4  -4   55.71    3.19
 -10  -4  -4   51.91    3.22
 -10  -4  -4   57.36    3.13
 -10  -4  -4   57.58    3.15
   9   3   3    2.83    0.60
   9   3   3    1.59    0.69
   9   3   3    2.17    0.62
   9   3   3    2.44    0.82
   9   3   3    1.00    0.68
   9   3   3    0.38    0.76
   9   3   3    2.24    0.66
  -9  -3  -3    3.03    0.83
  -9  -3  -3    2.32    0.59
  -9  -3  -3    2.84    0.86
  -9  -3  -3    1.90    0.71
  -9  -3  -3    3.78    0.88
  -9  -3  -3    2.38    0.64
  -9  -3  -3    4.02    0.93
   8   2   2   18.30    1.47
   8   2   2   20.33    1.47
   8   2   2   18.13    1.49
   8   2   2   18.09    1.28
   8   2   2   19.89    1.36
   8   2   2   19.61    1.36
  -8  -2  -2   19.00    1.30
  -8  -2  -2   21.26    1.51
  -8  -2  -2   21.48    1.39
  -8  -2  -2   21.91    1.51
  -8  -2  -2   18.62    1.34
  -8  -2  -2   23.35    1.63
  -8  -2  -2   19.40    1.54
   7   1   1   84.75    4.00
   7   1   1   84.03    3.97
   7   1   1   85.12    4.04
   7   1   1   82.50    3.85
   7   1   1   81.77    3.95
   7   1   1   82.87    4.06
   7   1   1   87.15    4.02
  -7  -1  -1   78.16    4.01
  -7  -1  -1   81.33    3.98
  -7  -1  -1   80.92    4.06
  -7  -1  -1   79.59    3.95
  -7  -1  -1   79.63    3.96
  -7  -1  -1   78.88    4.00
  -7  -1  -1   79.64    4.01
   6   0   0    0.52    0.44
   6   0   0    1.23    0.53
   6   0   0    0.54    0.47
   6   0   0    0.30    0.48
   6   0   0    0.24    0.51
   6   0   0    0.69    0.40
  -6   0   0    1.31    0.51
  -6   0   0    1.17    0.55
  -6   0   0    1.20    0.48
  -6   0   0    2.10    0.46
  -6   0   0    0.74    0.49
  -6   0   0    1.24    0.50
   5  -1  -1   56.97    2.80
   5  -1  -1   58.25    2.69
   5  -1  -1   54.75    2.81
   5  -1  -1   60.26    2.64
   5  -1  -1   55.40    2.72
   5  -1  -1   52.57    2.59
   5  -1  -1   55.13    2.81
   5  -1  -1   55.61    2.84
  -5   1   1   55.63    2.81
  -5   1   1   55.27    2.63
  -5   1   1   57.16    2.74
  -5   1   1   57.06    2.81
  -5   1   1   52.14    2.59
  -5   1   1   58.20    2.86
  -5   1   1   56.85    2.82
  -5   1   1   56.00    2.69
   4  -2  -2    3.83    0.60
   4  -2  -2    6.87    0.85
   4  -2  -2    4.92    0.72
   4  -2  -2    4.08    0.60
   4  -2  -2    4.67    0.72
   4  -2  -2    3.68    0.61
   4  -2  -2    3.62    0.57
   4  -2  -2    4.75    0.72
  -4   2   2    4.69    0.77
  -4   2   2    3.69    0.78
  -4   2   2    4.22    0.56
  -4   2   2    3.08    0.59
  -4   2   2    3.33    0.68
   3  -3  -3    2.61    0.69
   3  -3  -3    4.53    0.74
   3  -3  -3    3.30    0.57
   3  -3  -3    4.43    0.73
   3  -3  -3    4.05    0.84
   3  -3  -3    4.32    0.64
   3  -3  -3    3.71    0.72
   3  -3  -3    3.20    0.77
  -3   3   3    3.35    0.61
  -3   3   3    4.12    0.85
  -3   3   3    5.70    0.99
  -3   3   3    2.99    0.64
  -3   3   3    5.01    0.82
   2  -4  -4   47.69    2.70
   2  -4  -4   51.98    2.93
   2  -4  -4   50.70    2.90
   2  -4  -4   52.83    2.76
   2  -4  -4   52.56    2.88
   2  -4  -4   49.51    2.63
   2  -4  -4   50.53    2.88
   2  -4  -4   51.53    2.61
  -2   4   4   46.87    2.85
  -2   4   4   51.17    2.74
  -2   4   4   50.93    2.89
  -2   4   4   49.64    2.58
   1  -5  -5   14.19    1.28
   1  -5  -5   14.78    1.55
   1  -5  -5   12.05    1.11
   1  -5  -5   13.53    1.53
   1  -5  -5   13.00    1.45
   1  -5  -5   17.37    1.56
   1  -5  -5   11.59    1.20
   1  -5  -5   13.58    1.11
  -1   5   5   15.46    1.52
  -1   5   5   15.21    1.50
  -1   5   5   16.80    1.38
  -1   5   5   14.21    1.15
  -1   5   5   14.78    1.30
  -1   5   5   13.71    1.48
   0  -6  -6  161.97    7.60
   0  -6  -6  160.43    7.34
   0  -6  -6  156.32    7.54
   0  -6  -6  148.35    7.91
   0  -6  -6  152.56    7.88
   0   6   6  163.65    7.73
   0   6   6  157.92    7.40
   0   6   6  159.46    7.55
   0   6   6  167.45    7.98
   0   6   6  151.10    7.85
  -1  -7  -7    3.76    1.09
  -1  -7  -7    4.97    1.09
  -1  -7  -7    4.29    1.20
  -1  -7  -7    4.99    1.02
  -1  -7  -7    5.49    0.77
   1   7   7    3.53    1.19
   1   7   7    4.58    1.10
   1   7   7    4.94    0.96
   1   7   7    2.38    0.77
   1   7   7    3.47    1.12
  -2  -8  -8    2.43    1.12
  -2  -8  -8    1.70    0.56
  -2  -8  -8    2.02    1.05
  -2  -8  -8    0.48    0.80
   2   8   8    1.33    1.09
   2   8   8    2.64    0.93
   2   8   8    2.66    0.83
   2   8   8    1.88    0.96
  -3  -9  -9   25.81    2.67
  -3  -9  -9   27.12    2.25
  -3  -9  -9   24.16    2.58
   3   9   9   30.67    2.21
   3   9   9   28.17    2.54
   3   9   9   28.76    2.02
   3   9   9   29.59    2.72
  -4 -10 -10   47.22    3.72
  -4 -10 -10   46.90    3.74
  -4 -10 -10   44.50    3.11
   4  10  10   46.87    3.71
   4  10  10   46.42    3.52
   4  10  10   45.11    2.82
  -5 -11 -11   17.62    2.66
  -5 -11 -11   20.03    3.05
  -5 -11 -11   18.71    2.04
   5  11  11   19.64    2.72
   5  11  11   17.56    1.73
   5  11  11   17.22    2.60
  -6 -12 -12    3.80    1.76
  -6 -12 -12    2.54    1.64
   6  12  12    1.57    1.63
   6  12  12    2.99    1.59
  -7 -13 -13   -1.70    1.45
  -7 -13 -13    3.97    2.03
   7  13  13    1.44    1.68
   7  13  13    1.93    1.86
  -8 -14 -14   -0.18    1.79
  -8 -14 -14   -0.48    1.82
   8  14  14   -1.44    1.65
   8  14  14   -0.48    1.73
  20  12  12    0.02    1.71
  20  12  12    0.47    1.90
 -20 -12 -12   -1.51    1.74
 -20 -12 -12   -0.26    1.60
  19  11  11    5.46    1.93
  19  11  11    2.88    1.88
 -19 -11 -11    5.21    1.95
 -19 -11 -11    1.15    1.76
  18  10  10    1.43    1.56
  18  10  10    2.21    1.55
 -18 -10 -10    4.19    1.73
 -18 -10 -10   -0.58    1.46
  17   9   9    3.92    1.72
  17   9   9    7.11    1.75
  17   9   9    2.93    1.45
 -17  -9  -9    4.33    1.77
 -17  -9  -9    1.17    1.41
  16   8   8   13.68    2.33
  16   8   8   11.42    1.90
  16   8   8    8.73    1.68
  16   8   8    9.56    1.33
 -16  -8  -8   13.88    2.26
 -16  -8  -8    7.08    1.79
  15   7   7   10.28    1.76
  15   7   7   11.02    1.37
  15   7   7   13.34    1.84
  15   7   7   10.72    1.93
 -15  -7  -7   10.40    1.91
 -15  -7  -7   12.73    1.99
  14   6   6   17.02    1.87
  14   6   6   15.82    1.91
  14   6   6   17.01    1.81
  14   6   6   16.55    1.49
 -14  -6  -6   16.99    2.06
 -14  -6  -6   16.47    1.96
  13   5   5   30.98    2.39
  13   5   5   30.66    2.15
  13   5   5   32.24    1.87
  13   5   5   31.91    2.33
  13   5   5   28.24    1.95
 -13  -5  -5   30.26    1.99
 -13  -5  -5   30.00    2.47
 -13  -5  -5   30.73    2.49
  12   4   4    8.26    1.15
  12   4   4    6.79    0.95
  12   4   4    6.99    1.34
  12   4   4    7.63    1.18
  12   4   4    8.46    1.08
 -12  -4  -4    7.50    1.25
 -12  -4  -4    9.42    1.44
 -12  -4  -4    7.12    1.03
 -12  -4  -4    7.92    1.33
  11   3   3   40.66    2.54
  11   3   3   38.68    2.45
  11   3   3   39.96    2.71
  11   3   3   41.72    2.68
  11   3   3   42.84    2.44
  11   3   3   41.55    2.66
 -11  -3  -3   47.68    2.61
 -11  -3  -3   46.66    2.51
 -11  -3  -3   50.05    2.84
 -11  -3  -3   47.74    2.74
 -11  -3  -3   43.49    2.73
 -11  -3  -3   46.41    2.45
 -11  -3  -3   47.34    2.72
  10   2   2    9.62    1.22
  10   2   2    9.66    1.15
  10   2   2    8.69    0.99
  10   2   2    7.12    1.02
  10   2   2    7.74    1.06
  10   2   2    7.39    0.94
  10   2   2    7.25    1.06
 -10  -2  -2    9.87    1.06
 -10  -2  -2    9.03    1.21
 -10  -2  -2   12.04    1.21
 -10  -2  -2    9.84    1.14
 -10  -2  -2    8.63    1.01
 -10  -2  -2   11.58    1.00
 -10  -2  -2   10.26    1.16
 -10  -2  -2    8.72    1.07
   9   1   1  137.20    6.78
   9   1   1  145.20    6.73
   9   1   1  148.25    6.53
   9   1   1  141.87    6.66
   9   1   1  140.41    6.72
   9   1   1  140.36    6.76
   9   1   1  145.47    6.76
  -9  -1  -1  149.92    6.67
  -9  -1  -1  150.81    6.79
  -9  -1  -1  146.55    6.75
  -9  -1  -1  129.20    6.44
  -9  -1  -1  139.32    6.80
  -9  -1  -1  138.26    6.76
  -9  -1  -1  144.62    6.74
  -9  -1  -1  142.04    6.73
   8   0   0   64.74    3.12
   8   0   0   53.95    3.13
   8   0   0   59.74    3.13
   8   0   0   59.77    3.18
   8   0   0   62.10    2.98
   8   0   0   61.57    3.18
  -8   0   0   63.94    3.15
  -8   0   0   65.74    3.00
  -8   0   0   58.85    3.18
  -8   0   0   61.45    3.20
  -8   0   0   56.23    3.16
  -8   0   0   62.30    3.12
   7  -1  -1   72.28    3.59
   7  -1  -1   80.17    3.70
   7  -1  -1   83.34    3.92
   7  -1  -1   77.51    3.84
   7  -1  -1   75.20    3.91
   7  -1  -1   76.55    3.97
   7  -1  -1   76.79    3.94
  -7   1   1   82.40    3.76
  -7   1   1   81.62    3.95
  -7   1   1   85.09    3.87
  -7   1   1   81.71    3.69
  -7   1   1   75.05    3.91
  -7   1   1   78.18    3.98
  -7   1   1   83.48    3.93
   6  -2  -2   19.69    1.52
   6  -2  -2   19.52    1.33
   6  -2  -2   18.70    1.43
   6  -2  -2   21.50    1.33
   6  -2  -2   21.18    1.33
   6  -2  -2   21.44    1.31
   6  -2  -2   22.03    1.50
   6  -2  -2   21.55    1.48
  -6   2   2   24.90    1.57
  -6   2   2   23.41    1.55
  -6   2   2   23.98    1.40
  -6   2   2   22.52    1.32
   5  -3  -3    6.30    0.91
   5  -3  -3    5.84    0.90
   5  -3  -3    6.36    0.85
   5  -3  -3    5.75    0.87
   5  -3  -3    7.05    0.82
   5  -3  -3    5.82    0.86
   5  -3  -3    6.31    1.00
   5  -3  -3    5.53    0.84
   5  -3  -3    6.02    0.75
  -5   3   3    5.56    0.83
  -5   3   3    7.48    0.95
  -5   3   3    6.26    0.87
  -5   3   3    6.32    1.04
  -5   3   3    5.45    0.94
   4  -4  -4   38.43    2.37
   4  -4  -4   37.42    2.37
   4  -4  -4   37.79    2.34
   4  -4  -4   42.25    2.22
   4  -4  -4   38.64    2.22
   4  -4  -4   35.92    2.41
   4  -4  -4   37.44    2.45
   4  -4  -4   41.63    2.33
   4  -4  -4   44.61    2.47
   4  -4  -4   40.60    2.25
  -4   4   4   44.78    2.50
  -4   4   4   40.94    2.52
  -4   4   4   40.12    2.21
  -4   4   4   41.92    2.45
  -4   4   4   40.45    2.28
   3  -5  -5   22.40    1.75
   3  -5  -5   20.30    1.72
   3  -5  -5   20.09    1.37
   3  -5  -5   19.79    1.70
   3  -5  -5   19.63    1.44
   3  -5  -5   19.77    1.48
   3  -5  -5   20.79    1.40
   3  -5  -5   19.04    1.54
   3  -5  -5   18.49    1.72
  -3   5   5   16.65    1.65
  -3   5   5   17.31    1.69
  -3   5   5   16.89    1.34
  -3   5   5   17.25    1.51
   2  -6  -6    1.85    0.72
   2  -6  -6    2.52    0.63
   2  -6  -6    1.90    0.77
   2  -6  -6    3.81    0.76
   2  -6  -6    2.74    1.01
   2  -6  -6    1.77    0.77
  -2   6   6    1.77    0.77
  -2   6   6    0.95    1.00
  -2   6   6    0.41    0.90
  -2   6   6    1.85    0.69
   1  -7  -7    1.56    0.84
   1  -7  -7    5.78    1.08
   1  -7  -7    4.25    0.70
   1  -7  -7    3.83    1.19
   1  -7  -7    3.84    1.21
   1  -7  -7    6.14    0.90
  -1   7   7    3.05    1.09
  -1   7   7    2.61    1.17
  -1   7   7    4.53    1.08
  -1   7   7    2.83    0.79
   0  -8  -8    2.18    1.11
   0  -8  -8    1.58    1.06
   0  -8  -8    2.16    0.91
   0  -8  -8    1.70    0.67
   0   8   8   -1.02    0.95
   0   8   8    3.29    1.18
   0   8   8    0.00    0.87
   0   8   8    0.88    0.71
  -1  -9  -9    7.48    1.44
  -1  -9  -9    6.62    0.92
  -1  -9  -9    8.97    1.88
  -1  -9  -9    7.41    1.58
   1   9   9    8.41    1.19
   1   9   9    9.99    1.71
   1   9   9   10.04    1.90
  -2 -10 -10    0.96    1.22
  -2 -10 -10    1.97    1.17
  -2 -10 -10    1.83    1.37
   2  10  10    1.17    1.20
   2  10  10    0.33    0.83
   2  10  10    0.43    1.17
  -3 -11 -11   16.44    2.69
  -3 -11 -11   17.82    2.76
  -3 -11 -11   14.43    2.10
   3  11  11   18.20    1.65
   3  11  11   16.36    2.58
   3  11  11   21.66    2.65
  -4 -12 -12   15.39    2.98
  -4 -12 -12   19.57    2.80
  -4 -12 -12   13.12    2.53
   4  12  12   16.27    2.63
   4  12  12    7.74    2.18
  -5 -13 -13    3.35    1.86
  -5 -13 -13    0.72    1.72
   5  13  13   -0.42    1.42
   5  13  13   -0.10    1.59
  -6 -14 -14    7.59    2.46
  -6 -14 -14    6.24    2.31
   6  14  14    3.52    2.06
   6  14  14    5.06    2.31
  21  11  11    0.96    1.60
  21  11  11   -0.54    1.65
 -21 -11 -11    3.67    1.98
 -21 -11 -11    1.07    1.91
  20  10  10    4.92    1.87
  20  10  10    2.63    1.53
  20  10  10    2.26    1.85
 -20 -10 -10    3.29    1.73
 -20 -10 -10    3.53    1.77
  19   9   9   44.46    3.73
  19   9   9   45.60    3.56
  19   9   9   30.84    3.38
 -19  -9  -9   37.30    3.60
 -19  -9  -9   36.30    3.55
  18   8   8   12.81    1.67
  18   8   8   11.24    2.01
  18   8   8   16.16    2.55
 -18  -8  -8   13.08    2.22
 -18  -8  -8   11.23    2.12
  17   7   7    2.13    1.18
  17   7   7    3.86    1.03
  17   7   7    0.24    1.29
  17   7   7    2.00    1.36
 -17  -7  -7    0.97    1.18
 -17  -7  -7    1.86    1.31
  16   6   6   12.40    2.03
  16   6   6   13.28    1.49
  16   6   6   13.72    1.32
  16   6   6   12.09    1.72
  16   6   6   15.09    1.78
 -16  -6  -6   17.30    2.07
 -16  -6  -6   11.34    1.88
  15   5   5   49.61    3.07
  15   5   5   51.43    2.85
  15   5   5   49.46    3.18
  15   5   5   49.76    2.96
  15   5   5   49.71    3.34
 -15  -5  -5   52.91    3.49
 -15  -5  -5   54.10    3.48
  14   4   4    2.30    0.83
  14   4   4    1.94    0.76
  14   4   4    1.89    0.81
  14   4   4    0.99    0.80
  14   4   4    3.74    1.12
 -14  -4  -4    1.89    0.83
 -14  -4  -4    0.68    0.81
 -14  -4  -4    1.84    1.00
 -14  -4  -4    2.31    0.95
  13   3   3   34.28    2.21
  13   3   3   32.11    2.22
  13   3   3   38.17    2.47
  13   3   3   35.01    2.22
  13   3   3   36.33    2.42
 -13  -3  -3   35.94    2.39
 -13  -3  -3   36.01    2.27
 -13  -3  -3   36.35    2.46
 -13  -3  -3   36.95    2.54
 -13  -3  -3   36.75    2.49
  12   2   2    0.71    0.54
  12   2   2    1.89    0.84
  12   2   2    2.09    0.78
  12   2   2    1.27    0.77
  12   2   2    1.19    0.72
  12   2   2    2.07    0.77
  12   2   2    1.20    0.73
 -12  -2  -2   -0.09    0.50
 -12  -2  -2    0.13    0.68
 -12  -2  -2    0.10    0.60
 -12  -2  -2   -0.23    0.72
 -12  -2  -2    0.12    0.70
 -12  -2  -2    1.29    0.81
 -12  -2  -2    1.08    0.71
 -12  -2  -2    0.99    0.74
  11   1   1   21.22    1.60
  11   1   1   20.89    1.51
  11   1   1   21.10    1.60
  11   1   1   19.91    1.59
  11   1   1   20.53    1.44
  11   1   1   20.39    1.60
  11   1   1   20.73    1.25
 -11  -1  -1   21.67    1.62
 -11  -1  -1   17.95    1.55
 -11  -1  -1   19.76    1.56
 -11  -1  -1   18.85    1.16
 -11  -1  -1   21.11    1.61
 -11  -1  -1   22.32    1.48
 -11  -1  -1   19.97    1.62
  10   0   0   -0.43    0.61
  10   0   0    0.02    0.60
  10   0   0   -0.17    0.55
  10   0   0    0.58    0.57
  10   0   0    0.21    0.47
  10   0   0    0.18    0.63
  10   0   0   -1.21    0.56
 -10   0   0    0.64    0.69
 -10   0   0    1.05    0.68
 -10   0   0   -0.20    0.63
 -10   0   0    0.01    0.63
 -10   0   0   -1.05    0.51
 -10   0   0    0.40    0.52
   9  -1  -1  142.76    6.49
   9  -1  -1  139.30    6.79
   9  -1  -1  140.95    6.69
   9  -1  -1  141.68    6.82
   9  -1  -1  144.74    6.37
   9  -1  -1  144.21    6.77
   9  -1  -1  140.97    6.67
  -9   1   1  134.07    6.75
  -9   1   1  141.27    6.74
  -9   1   1  144.72    6.54
  -9   1   1  143.09    6.49
  -9   1   1  140.29    6.66
  -9   1   1  142.03    6.78
   8  -2  -2   20.46    1.21
   8  -2  -2   19.37    1.31
   8  -2  -2   20.51    1.48
   8  -2  -2   19.06    1.18
   8  -2  -2   20.26    1.35
   8  -2  -2   20.92    1.57
   8  -2  -2   15.80    1.38
   8  -2  -2   18.73    1.48
  -8   2   2   19.04    1.32
  -8   2   2   19.19    1.50
  -8   2   2   17.16    1.18
  -8   2   2   18.06    1.51
  -8   2   2   18.04    1.36
   7  -3  -3   19.61    1.34
   7  -3  -3   20.31    1.51
   7  -3  -3   19.99    1.49
   7  -3  -3   19.45    1.32
   7  -3  -3   19.35    1.29
   7  -3  -3   20.15    1.38
   7  -3  -3   20.61    1.46
   7  -3  -3   19.41    1.52
   7  -3  -3   19.78    1.40
  -7   3   3   15.68    1.41
  -7   3   3   16.63    1.36
  -7   3   3   18.94    1.55
  -7   3   3   18.09    1.57
   6  -4  -4   42.74    2.46
   6  -4  -4   41.58    2.41
   6  -4  -4   40.51    2.49
   6  -4  -4   41.08    2.46
   6  -4  -4   39.26    2.32
   6  -4  -4   42.05    2.28
   6  -4  -4   42.91    2.39
   6  -4  -4   45.44    2.52
   6  -4  -4   42.02    2.57
  -6   4   4   39.29    2.32
  -6   4   4   43.84    2.64
  -6   4   4   42.08    2.51
  -6   4   4   35.46    2.40
   5  -5  -5   64.33    3.56
   5  -5  -5   60.90    3.63
   5  -5  -5   65.26    3.59
   5  -5  -5   62.36    3.38
   5  -5  -5   65.94    3.62
   5  -5  -5   61.75    3.36
   5  -5  -5   65.49    3.70
   5  -5  -5   65.62    3.63
   5  -5  -5   66.77    3.39
   5  -5  -5   66.33    3.49
  -5   5   5   66.40    3.46
  -5   5   5   61.24    3.63
  -5   5   5   63.18    3.63
  -5   5   5   66.77    3.78
   4  -6  -6   77.41    4.08
   4  -6  -6   78.84    3.97
   4  -6  -6   78.10    4.18
   4  -6  -6   76.08    4.37
   4  -6  -6   77.48    4.31
   4  -6  -6   75.67    4.02
   4  -6  -6   73.25    3.87
  -4   6   6   76.91    4.34
  -4   6   6   72.28    4.07
  -4   6   6   81.05    4.39
  -4   6   6   78.46    3.93
   3  -7  -7   45.57    3.19
   3  -7  -7   47.86    2.59
   3  -7  -7   46.73    2.91
   3  -7  -7   46.33    2.71
   3  -7  -7   43.98    2.68
  -3   7   7   46.96    3.13
  -3   7   7   46.34    2.98
  -3   7   7   48.38    2.67
  -3   7   7   50.41    3.24
   2  -8  -8    2.54    1.19
   2  -8  -8    1.90    0.68
   2  -8  -8    1.98    1.05
   2  -8  -8    1.45    0.92
   2  -8  -8    3.91    0.93
  -2   8   8   -0.10    0.96
  -2   8   8    2.39    1.06
  -2   8   8    2.86    0.84
  -2   8   8    2.57    1.18
   1  -9  -9    8.18    1.75
   1  -9  -9    5.27    1.48
   1  -9  -9    5.92    0.91
   1  -9  -9    8.23    1.43
   1  -9  -9    7.55    1.10
  -1   9   9    9.68    1.28
  -1   9   9    5.96    1.54
  -1   9   9    6.67    1.79
  -1   9   9    8.44    1.63
   0 -10 -10   63.23    4.44
   0 -10 -10   64.07    3.87
   0 -10 -10   71.66    3.81
   0 -10 -10   63.25    4.41
   0  10  10   58.45    4.35
   0  10  10   55.59    3.41
   0  10  10   57.92    4.08
  -1 -11 -11   12.19    2.33
  -1 -11 -11    6.90    2.01
  -1 -11 -11   11.91    1.96
   1  11  11   11.55    2.26
   1  11  11   11.59    2.08
   1  11  11   10.60    1.42
  -2 -12 -12   10.46    2.00
  -2 -12 -12    8.63    2.29
  -2 -12 -12    5.88    2.02
   2  12  12    8.44    2.08
   2  12  12    7.34    2.14
  -3 -13 -13    3.53    2.03
  -3 -13 -13    4.30    1.87
   3  13  13    4.05    2.03
   3  13  13    4.75    2.00
  -4 -14 -14    5.81    2.32
  -4 -14 -14    9.00    2.57
   4  14  14    8.74    2.59
   4  14  14    7.76    2.48
  23  11  11    4.97    1.95
  23  11  11    3.03    1.82
 -23 -11 -11    5.48    2.12
 -23 -11 -11    3.49    2.13
 -23 -11 -11    2.23    1.86
  22  10  10    0.05    1.39
  22  10  10    5.79    2.17
  22  10  10    3.60    1.90
 -22 -10 -10    5.26    2.15
 -22 -10 -10    5.76    2.13
 -22 -10 -10    7.39    1.99
  21   9   9   11.18    2.40
  21   9   9    6.00    2.02
  21   9   9   13.18    2.31
 -21  -9  -9    7.11    2.08
 -21  -9  -9    6.82    2.00
  20   8   8   12.67    2.43
  20   8   8   11.91    1.71
  20   8   8   11.84    2.06
 -20  -8  -8   14.09    2.44
 -20  -8  -8   12.97    2.28
  19   7   7    7.60    1.59
  19   7   7    6.90    1.30
  19   7   7    8.83    2.05
 -19  -7  -7    8.28    1.91
 -19  -7  -7    7.19    1.86
  18   6   6    2.83    1.10
  18   6   6    1.65    0.90
  18   6   6    1.13    1.27
  18   6   6    2.51    0.91
  18   6   6    3.66    1.63
 -18  -6  -6   -0.37    1.01
 -18  -6  -6    2.14    1.21
  17   5   5   68.63    3.66
  17   5   5   66.63    3.76
  17   5   5   66.63    3.82
  17   5   5   66.53    3.96
  17   5   5   65.04    4.12
 -17  -5  -5   68.19    4.24
 -17  -5  -5   66.11    4.20
  16   4   4   24.66    1.98
  16   4   4   28.24    2.07
  16   4   4   23.36    2.19
  16   4   4   26.41    2.00
 -16  -4  -4   25.63    1.99
 -16  -4  -4   25.07    2.24
 -16  -4  -4   26.82    2.15
 -16  -4  -4   26.27    2.30
  15   3   3   80.90    4.23
  15   3   3   82.33    4.17
  15   3   3   79.71    4.26
  15   3   3   80.67    4.46
 -15  -3  -3   79.54    4.44
 -15  -3  -3   82.05    4.53
 -15  -3  -3   78.81    4.41
 -15  -3  -3   74.83    4.03
 -15  -3  -3   79.85    4.29
  14   2   2   15.81    1.24
  14   2   2   14.48    1.47
  14   2   2   16.84    1.51
  14   2   2   16.02    1.58
  14   2   2   16.23    1.45
  14   2   2   11.82    1.41
 -14  -2  -2   11.95    1.14
 -14  -2  -2   12.65    1.56
 -14  -2  -2   17.16    1.60
 -14  -2  -2   16.19    1.61
 -14  -2  -2   14.77    1.50
 -14  -2  -2   14.52    1.51
  13   1   1  241.71   11.23
  13   1   1  247.60   11.04
  13   1   1  237.66   11.13
  13   1   1  232.35   10.80
  13   1   1  238.65   11.22
  13   1   1  236.20   11.25
  13   1   1  242.99   11.22
 -13  -1  -1  234.07   11.19
 -13  -1  -1  236.62   11.22
 -13  -1  -1  227.91   10.70
 -13  -1  -1  245.43   11.22
 -13  -1  -1  249.52   11.05
 -13  -1  -1  238.02   11.18
 -13  -1  -1  247.39   11.29
  12   0   0  644.64   28.67
  12   0   0  654.16   28.85
  12   0   0  633.67   28.95
  12   0   0  625.25   28.94
  12   0   0  648.87   28.98
  12   0   0  666.15   28.94
  12   0   0  641.99   28.97
 -12   0   0  639.83   28.98
 -12   0   0  634.99   28.96
 -12   0   0  622.64   28.86
 -12   0   0  648.43   28.89
 -12   0   0  653.22   28.69
 -12   0   0  664.35   28.98
  11  -1  -1   21.89    1.69
  11  -1  -1   20.20    1.29
  11  -1  -1   18.52    1.48
  11  -1  -1   21.14    1.55
  11  -1  -1   20.54    1.69
  11  -1  -1   20.40    1.69
 -11   1   1   20.00    1.37
 -11   1   1   21.14    1.33
 -11   1   1   18.48    1.60
 -11   1   1   21.63    1.67
 -11   1   1   21.31    1.57
  10  -2  -2    8.30    0.82
  10  -2  -2   10.80    1.38
  10  -2  -2    9.16    1.18
  10  -2  -2    8.91    1.14
  10  -2  -2    9.91    1.04
  10  -2  -2    8.02    0.75
  10  -2  -2    8.56    1.15
 -10   2   2    7.98    1.00
 -10   2   2    7.31    1.12
 -10   2   2    9.28    1.28
 -10   2   2    6.33    0.90
   9  -3  -3    2.91    0.91
   9  -3  -3    2.60    0.60
   9  -3  -3    2.81    0.61
   9  -3  -3    1.96    0.79
   9  -3  -3    2.81    0.77
   9  -3  -3    2.89    0.68
   9  -3  -3    4.14    0.78
   9  -3  -3    1.84    0.83
  -9   3   3    2.14    0.84
  -9   3   3    1.78    0.88
  -9   3   3    1.72    0.59
  -9   3   3    2.13    0.74
   8  -4  -4   32.84    1.87
   8  -4  -4   28.07    1.91
   8  -4  -4   29.42    1.90
   8  -4  -4   28.55    1.95
   8  -4  -4   28.54    1.80
   8  -4  -4   31.59    1.92
   8  -4  -4   29.10    2.05
   8  -4  -4   33.14    2.11
   8  -4  -4   30.24    2.09
   8  -4  -4   27.43    2.05
  -8   4   4   29.38    2.05
  -8   4   4   27.10    1.93
  -8   4   4   28.95    1.88
  -8   4   4   32.92    2.24
  -8   4   4   25.55    2.08
   7  -5  -5    8.27    1.17
   7  -5  -5    9.46    1.26
   7  -5  -5    9.22    1.22
   7  -5  -5    9.46    1.03
   7  -5  -5   11.06    1.16
   7  -5  -5    9.48    1.17
   7  -5  -5   10.31    1.23
   7  -5  -5    8.70    1.21
  -7   5   5    9.85    1.46
  -7   5   5    8.97    1.28
  -7   5   5   10.42    1.20
  -7   5   5    9.21    1.52
   6  -6  -6    2.42    0.78
   6  -6  -6    3.06    0.90
   6  -6  -6    3.46    1.01
   6  -6  -6    3.12    0.76
   6  -6  -6    2.40    0.73
   6  -6  -6    3.31    0.98
  -6   6   6    3.76    1.07
  -6   6   6    3.31    0.90
  -6   6   6    5.20    1.22
   5  -7  -7   19.52    1.60
   5  -7  -7   20.07    1.79
   5  -7  -7   18.20    1.52
   5  -7  -7   18.00    1.95
   5  -7  -7   20.78    1.98
   5  -7  -7   19.08    1.65
  -5   7   7   19.52    1.77
  -5   7   7   16.54    1.92
  -5   7   7   14.35    1.87
   4  -8  -8    1.95    0.90
   4  -8  -8    0.22    0.94
   4  -8  -8    1.82    0.73
   4  -8  -8    1.75    0.90
   4  -8  -8    2.77    0.92
  -4   8   8    1.37    1.21
  -4   8   8    1.41    0.99
  -4   8   8    2.92    0.91
  -4   8   8    0.58    1.04
   3  -9  -9   21.53    2.47
   3  -9  -9   26.48    1.81
   3  -9  -9   27.75    2.67
   3  -9  -9   27.30    2.02
   3  -9  -9   26.41    2.25
  -3   9   9   29.95    2.49
  -3   9   9   30.47    2.78
  -3   9   9   28.59    2.70
  -3   9   9   26.55    1.98
   2 -10 -10   -0.19    1.17
   2 -10 -10    1.66    0.97
   2 -10 -10    0.50    1.00
   2 -10 -10    0.03    1.16
   2 -10 -10    1.05    0.64
  -2  10  10    1.82    0.92
  -2  10  10    0.45    1.22
  -2  10  10    1.34    1.14
  -2  10  10    1.84    1.50
   1 -11 -11    7.36    1.97
   1 -11 -11    6.19    1.72
   1 -11 -11    9.83    1.80
  -1  11  11    6.86    1.95
  -1  11  11    9.35    1.91
  -1  11  11    8.99    1.34
   0 -12 -12   22.06    3.02
   0 -12 -12   22.96    2.59
   0 -12 -12   22.26    3.04
   0  12  12   22.76    2.86
   0  12  12   29.74    3.24
  -1 -13 -13   11.31    2.61
  -1 -13 -13    4.64    2.06
   1  13  13   13.68    2.55
   1  13  13   13.14    2.70
  -2 -14 -14   -2.32    1.62
  -2 -14 -14    0.72    1.70
   2  14  14   -1.35    1.70
   2  14  14    0.65    1.71
  25  11  11    2.08    1.96
  25  11  11    6.23    2.18
 -25 -11 -11    7.42    2.19
 -25 -11 -11    7.83    2.38
 -25 -11 -11    7.78    2.54
 -25 -11 -11    4.03    2.24
  24  10  10    1.64    2.16
  24  10  10    0.73    1.57
  24  10  10   -0.36    1.55
 -24 -10 -10   -0.14    1.59
 -24 -10 -10    2.03    1.81
 -24 -10 -10   -0.10    1.66
 -24 -10 -10    1.65    1.63
  23   9   9   10.73    2.47
  23   9   9   11.18    2.14
 -23  -9  -9    6.92    2.19
 -23  -9  -9    7.33    1.88
 -23  -9  -9    9.57    2.25
  22   8   8    4.93    2.03
  22   8   8    1.97    1.38
  22   8   8    2.31    1.24
 -22  -8  -8    4.25    1.75
 -22  -8  -8    5.48    1.85
 -22  -8  -8    7.55    1.79
  21   7   7    2.45    1.26
  21   7   7    0.93    1.53
  21   7   7    0.19    1.00
 -21  -7  -7    2.18    1.34
 -21  -7  -7    0.68    1.30
 -21  -7  -7   -0.60    1.07
 -21  -7  -7    1.82    1.18
  20   6   6   16.99    1.72
  20   6   6   14.40    2.16
  20   6   6   18.18    2.00
  20   6   6   16.14    1.81
 -20  -6  -6   10.49    1.98
 -20  -6  -6   16.63    2.07
 -20  -6  -6   14.29    2.24
 -20  -6  -6   15.92    1.88
  19   5   5   53.64    3.71
  19   5   5   55.79    3.36
  19   5   5   53.48    3.40
  19   5   5   57.36    3.27
 -19  -5  -5   51.10    3.53
 -19  -5  -5   52.77    3.70
 -19  -5  -5   54.44    3.32
 -19  -5  -5   54.24    3.78
  18   4   4   21.49    1.93
  18   4   4   21.45    1.81
  18   4   4   19.86    1.87
  18   4   4   23.49    2.15
 -18  -4  -4   19.74    2.15
 -18  -4  -4   23.11    2.22
 -18  -4  -4   20.43    2.04
 -18  -4  -4   21.23    1.79
  17   3   3   21.59    1.82
  17   3   3   18.08    1.55
  17   3   3   21.42    1.95
  17   3   3   16.70    1.75
 -17  -3  -3   17.89    1.87
 -17  -3  -3   15.25    1.44
 -17  -3  -3   21.26    2.04
 -17  -3  -3   19.29    1.95
  16   2   2    4.46    1.09
  16   2   2    4.13    0.77
  16   2   2    4.92    1.27
  16   2   2    6.85    1.22
  16   2   2    5.27    1.12
  16   2   2    4.81    1.03
 -16  -2  -2    5.46    1.21
 -16  -2  -2    2.45    0.66
 -16  -2  -2    3.56    1.06
 -16  -2  -2    5.71    1.19
 -16  -2  -2    6.66    1.22
  15   1   1   19.16    1.65
  15   1   1   18.62    1.49
  15   1   1   17.00    1.68
  15   1   1   16.87    1.18
  15   1   1   19.79    1.79
  15   1   1   19.35    1.72
 -15  -1  -1   16.34    1.53
 -15  -1  -1   18.48    1.76
 -15  -1  -1   20.71    2.00
 -15  -1  -1   14.89    1.67
  14   0   0    0.62    0.76
  14   0   0   -1.53    0.77
  14   0   0    0.34    0.67
  14   0   0    0.04    0.75
  14   0   0    1.49    0.84
  14   0   0   -0.24    0.56
 -14   0   0   -0.03    0.67
 -14   0   0    0.32    0.77
 -14   0   0    1.09    0.81
 -14   0   0   -0.54    0.69
 -14   0   0    0.73    0.72
  13  -1  -1  236.56   10.94
  13  -1  -1  236.15   11.10
  13  -1  -1  220.05   11.07
  13  -1  -1  247.04   11.11
  13  -1  -1  228.79   10.93
  13  -1  -1  234.24   10.68
 -13   1   1  229.63   11.06
 -13   1   1  240.08   10.69
 -13   1   1  236.38   10.72
 -13   1   1  238.11   11.05
 -13   1   1  233.22   10.93
  12  -2  -2    1.24    0.69
  12  -2  -2    0.81    0.83
  12  -2  -2    0.93    0.53
  12  -2  -2    0.98    0.82
  12  -2  -2    0.92    0.38
  12  -2  -2    1.19    0.77
  12  -2  -2    0.64    0.75
 -12   2   2    1.17    0.66
 -12   2   2    0.95    0.79
 -12   2   2    2.88    0.92
 -12   2   2    0.93    0.91
  11  -3  -3   46.61    2.33
  11  -3  -3   45.29    2.67
  11  -3  -3   47.44    2.46
  11  -3  -3   46.75    2.74
  11  -3  -3   42.77    2.74
  11  -3  -3   46.79    2.51
  11  -3  -3   42.10    2.32
  11  -3  -3   41.46    2.65
  11  -3  -3   47.44    2.50
 -11   3   3   38.20    2.30
 -11   3   3   38.58    2.67
 -11   3   3   35.98    2.45
 -11   3   3   39.80    2.46
 -11   3   3   41.74    2.70
  10  -4  -4   50.16    2.83
  10  -4  -4   54.89    3.16
  10  -4  -4   51.64    3.41
  10  -4  -4   54.65    3.01
  10  -4  -4   53.46    2.95
  10  -4  -4   56.06    2.91
  10  -4  -4   55.79    2.85
  10  -4  -4   51.71    3.13
  10  -4  -4   53.33    3.09
 -10   4   4   44.18    3.12
 -10   4   4   53.31    3.20
 -10   4   4   49.98    3.01
 -10   4   4   48.44    2.89
   9  -5  -5   28.68    1.98
   9  -5  -5   26.71    1.82
   9  -5  -5   26.11    2.03
   9  -5  -5   30.04    2.17
   9  -5  -5   26.51    1.78
   9  -5  -5   25.04    1.92
   9  -5  -5   25.83    1.92
   9  -5  -5   31.85    2.35
  -9   5   5   27.19    2.07
  -9   5   5   28.23    1.91
  -9   5   5   22.86    1.95
  -9   5   5   27.65    2.29
   8  -6  -6   14.22    1.41
   8  -6  -6   14.53    1.64
   8  -6  -6   12.82    1.53
   8  -6  -6   16.15    1.39
   8  -6  -6   15.54    1.44
  -8   6   6   15.45    1.65
  -8   6   6   12.82    1.48
  -8   6   6   13.91    1.68
  -8   6   6   11.41    1.88
   7  -7  -7   12.16    1.85
   7  -7  -7    9.86    1.29
   7  -7  -7   11.16    1.33
   7  -7  -7   10.14    1.44
   7  -7  -7   11.43    1.37
   7  -7  -7   15.77    1.80
  -7   7   7    9.26    1.73
  -7   7   7   10.81    1.65
  -7   7   7   10.63    1.50
   6  -8  -8    6.68    1.09
   6  -8  -8    3.48    1.27
   6  -8  -8    5.56    1.12
   6  -8  -8    4.30    1.20
  -6   8   8    6.37    1.29
  -6   8   8    2.79    1.35
  -6   8   8    4.56    1.34
   5  -9  -9    7.09    1.44
   5  -9  -9    6.89    1.13
   5  -9  -9    8.74    1.77
   5  -9  -9    8.86    1.81
   5  -9  -9    7.05    1.33
  -5   9   9    5.67    1.67
  -5   9   9    5.38    1.43
  -5   9   9    5.31    1.53
   4 -10 -10   48.47    3.74
   4 -10 -10   40.32    3.61
   4 -10 -10   41.98    3.23
   4 -10 -10   43.26    2.69
  -4  10  10   52.41    3.83
  -4  10  10   50.49    3.50
  -4  10  10   50.10    3.78
   3 -11 -11   16.10    2.62
   3 -11 -11   18.07    2.55
   3 -11 -11   13.20    2.02
   3 -11 -11   18.47    1.86
  -3  11  11   19.56    2.57
  -3  11  11   15.70    2.32
   2 -12 -12    9.63    1.94
   2 -12 -12    9.19    2.26
   2 -12 -12    5.79    1.90
  -2  12  12    6.83    2.04
  -2  12  12    9.92    2.13
   1 -13 -13    9.93    2.50
   1 -13 -13    9.48    2.57
  -1  13  13   15.81    2.84
  -1  13  13   11.67    2.30
   0 -14 -14   14.48    2.90
   0 -14 -14   18.62    3.38
   0  14  14   16.82    3.13
   0  14  14   23.57    3.29
  26  10  10    1.32    1.72
  26  10  10    0.56    1.58
  26  10  10    0.63    2.13
 -26 -10 -10   -0.25    1.82
 -26 -10 -10    1.03    1.77
 -26 -10 -10    1.85    1.81
 -26 -10 -10    1.75    1.86
  25   9   9    0.88    1.41
  25   9   9    1.91    2.01
 -25  -9  -9    0.51    1.44
 -25  -9  -9    1.00    1.63
 -25  -9  -9   -0.89    1.45
 -25  -9  -9   -0.11    1.65
  24   8   8   14.83    2.03
  24   8   8   12.36    2.60
  24   8   8   15.20    2.36
 -24  -8  -8   17.32    2.35
 -24  -8  -8   11.12    2.31
 -24  -8  -8   11.85    2.39
 -24  -8  -8   15.52    2.26
  23   7   7   13.07    2.05
  23   7   7   16.27    2.62
  23   7   7   10.36    1.77
 -23  -7  -7   12.87    2.19
 -23  -7  -7   11.29    2.24
 -23  -7  -7   13.10    2.32
 -23  -7  -7   13.13    2.03
  22   6   6    7.06    1.46
  22   6   6   10.21    1.71
  22   6   6    9.13    2.01
 -22  -6  -6    8.70    2.01
 -22  -6  -6    6.21    1.56
 -22  -6  -6   10.94    2.11
 -22  -6  -6   13.28    2.12
  21   5   5    2.66    1.38
  21   5   5    1.14    1.00
  21   5   5    0.75    0.93
 -21  -5  -5    3.45    1.36
 -21  -5  -5    1.47    1.25
 -21  -5  -5    0.49    0.93
 -21  -5  -5    1.93    1.20
  20   4   4    4.60    1.24
  20   4   4    4.89    1.46
  20   4   4    4.99    1.05
 -20  -4  -4    4.30    1.35
 -20  -4  -4    2.94    1.01
 -20  -4  -4    2.75    1.24
 -20  -4  -4    4.86    1.36
  19   3   3    7.75    1.55
  19   3   3    9.73    1.20
  19   3   3    9.50    1.48
 -19  -3  -3   11.44    1.68
 -19  -3  -3    5.81    1.36
 -19  -3  -3    9.22    1.57
 -19  -3  -3    8.03    1.09
  18   2   2   33.96    2.26
  18   2   2   33.58    1.97
  18   2   2   34.09    2.46
  18   2   2   33.56    2.48
 -18  -2  -2   29.35    1.80
 -18  -2  -2   27.95    2.42
 -18  -2  -2   32.25    2.47
 -18  -2  -2   33.81    2.38
  17   1   1  182.14    8.93
  17   1   1  181.01    9.05
  17   1   1  195.47    8.81
  17   1   1  192.43    9.12
  17   1   1  183.12    8.46
 -17  -1  -1  179.22    9.03
 -17  -1  -1  184.56    8.82
 -17  -1  -1  186.52    9.14
  16   0   0  257.15   12.00
  16   0   0  253.60   11.79
  16   0   0  243.95   11.87
  16   0   0  254.69   11.57
 -16   0   0  246.29   11.97
 -16   0   0  251.65   11.89
 -16   0   0  253.97   11.61
  15  -1  -1   17.01    1.77
  15  -1  -1   18.90    1.70
  15  -1  -1   19.08    1.35
  15  -1  -1   16.91    1.62
 -15   1   1   18.17    1.46
 -15   1   1   13.23    1.67
 -15   1   1   21.61    1.86
 -15   1   1   19.23    1.42
  14  -2  -2   14.17    1.18
  14  -2  -2   12.65    1.48
  14  -2  -2   13.56    1.62
  14  -2  -2   15.48    1.05
  14  -2  -2   16.06    1.53
 -14   2   2   15.82    1.21
 -14   2   2   16.43    1.70
 -14   2   2   18.58    1.39
 -14   2   2   17.82    1.62
 -14   2   2   17.03    1.69
  13  -3  -3   35.83    2.49
  13  -3  -3   33.91    1.98
  13  -3  -3   33.91    2.21
  13  -3  -3   38.08    2.04
 -13   3   3   35.12    2.48
 -13   3   3   35.49    2.53
 -13   3   3   32.40    2.29
 -13   3   3   35.62    2.24
  12  -4  -4    7.55    1.17
  12  -4  -4    6.83    1.02
  12  -4  -4    8.75    1.16
  12  -4  -4    9.09    1.10
  12  -4  -4    8.08    1.27
  12  -4  -4    6.55    0.96
  12  -4  -4    8.62    1.04
 -12   4   4    6.48    1.01
 -12   4   4    8.85    1.30
 -12   4   4    8.14    1.49
 -12   4   4    9.69    1.39
  11  -5  -5   27.33    1.92
  11  -5  -5   29.57    2.32
  11  -5  -5   27.42    1.90
  11  -5  -5   27.34    2.00
  11  -5  -5   32.55    2.19
  11  -5  -5   28.72    2.07
 -11   5   5   29.16    2.39
 -11   5   5   27.07    2.07
 -11   5   5   27.83    2.26
 -11   5   5   31.27    2.24
  10  -6  -6   21.29    1.68
  10  -6  -6   22.88    1.81
  10  -6  -6   21.13    1.68
  10  -6  -6   19.90    1.97
  10  -6  -6   27.65    1.91
 -10   6   6   19.90    2.05
 -10   6   6   16.39    2.04
 -10   6   6   21.40    1.81
 -10   6   6   21.75    1.93
   9  -7  -7    2.48    0.93
   9  -7  -7    1.35    0.87
   9  -7  -7    2.64    0.83
   9  -7  -7    2.37    1.00
   9  -7  -7    2.02    0.96
  -9   7   7    1.73    1.02
  -9   7   7   -0.17    1.08
  -9   7   7    1.33    0.92
  -9   7   7    1.98    1.17
   8  -8  -8   15.03    1.55
   8  -8  -8   12.21    1.70
   8  -8  -8   13.54    1.91
   8  -8  -8   14.97    1.63
  -8   8   8   12.90    1.75
  -8   8   8   13.17    1.90
  -8   8   8   13.19    2.14
   7  -9  -9   24.64    2.10
   7  -9  -9   25.20    2.31
   7  -9  -9   20.60    1.90
   7  -9  -9   25.65    2.58
  -7   9   9   27.03    2.39
  -7   9   9   23.44    2.54
  -7   9   9   26.18    2.59
   6 -10 -10   21.97    2.64
   6 -10 -10   26.05    2.42
   6 -10 -10   21.83    1.95
   6 -10 -10   26.06    2.79
  -6  10  10   28.76    2.60
  -6  10  10   27.58    2.85
  -6  10  10   23.25    2.72
   5 -11 -11   21.03    2.76
   5 -11 -11   17.24    2.64
   5 -11 -11   22.06    1.80
   5 -11 -11   18.45    2.24
  -5  11  11   22.77    2.70
  -5  11  11   18.76    2.49
  -5  11  11   20.10    2.76
   4 -12 -12   16.18    2.65
   4 -12 -12   17.35    2.44
   4 -12 -12   12.73    2.56
  -4  12  12   15.69    2.69
  -4  12  12   17.27    2.54
   3 -13 -13    5.37    1.82
   3 -13 -13    5.07    1.96
   3 -13 -13    5.32    2.07
  -3  13  13    6.83    2.28
  -3  13  13    3.63    1.86
   2 -14 -14    2.13    2.07
   2 -14 -14   -0.16    1.72
  -2  14  14    0.82    1.76
  -2  14  14    0.00    1.66
 -28 -10 -10   12.73    2.77
  27   9   9   17.63    2.66
  27   9   9   11.66    2.95
 -27  -9  -9   15.46    2.83
 -27  -9  -9    9.76    2.52
 -27  -9  -9   18.37    2.74
 -27  -9  -9   17.77    3.05
  26   8   8    1.65    2.00
  26   8   8    3.73    1.57
  26   8   8    5.73    1.59
 -26  -8  -8    3.10    1.89
 -26  -8  -8   -0.11    1.44
 -26  -8  -8    0.29    1.54
 -26  -8  -8    1.69    1.64
  25   7   7    1.75    1.77
  25   7   7    3.67    1.41
  25   7   7    3.11    1.41
 -25  -7  -7    0.02    1.23
 -25  -7  -7    2.82    1.65
 -25  -7  -7    0.88    1.39
 -25  -7  -7    2.59    1.52
  24   6   6    0.73    1.56
  24   6   6    2.58    1.27
  24   6   6    2.12    1.13
 -24  -6  -6   -0.16    1.16
 -24  -6  -6    1.77    1.44
 -24  -6  -6    1.08    1.16
 -24  -6  -6    0.46    1.35
  23   5   5   17.74    1.85
  23   5   5   15.21    1.95
  23   5   5   12.88    2.23
 -23  -5  -5   13.46    2.24
 -23  -5  -5   14.51    2.28
 -23  -5  -5   12.00    1.65
 -23  -5  -5   13.95    2.08
  22   4   4    5.92    1.43
  22   4   4    2.76    1.34
  22   4   4    4.54    1.09
 -22  -4  -4    3.77    1.42
 -22  -4  -4    5.80    1.48
 -22  -4  -4    3.87    0.99
 -22  -4  -4    5.10    1.43
  21   3   3   -0.76    0.97
  21   3   3   -0.37    0.92
  21   3   3    1.27    0.73
 -21  -3  -3    0.52    1.10
 -21  -3  -3    0.29    0.68
 -21  -3  -3    1.00    1.07
  20   2   2   10.38    1.63
  20   2   2    9.02    1.32
  20   2   2    8.41    1.58
  20   2   2    8.95    1.03
 -20  -2  -2   10.52    1.73
 -20  -2  -2   12.04    1.70
 -20  -2  -2    8.91    0.89
  19   1   1    8.01    1.18
  19   1   1    7.87    1.47
  19   1   1    7.54    0.79
  19   1   1    6.88    1.39
 -19  -1  -1    6.13    1.36
 -19  -1  -1    7.60    1.41
 -19  -1  -1    9.17    1.38
  18   0   0   -0.55    0.83
  18   0   0   -0.96    0.61
  18   0   0   -0.92    0.78
 -18   0   0   -0.08    0.78
 -18   0   0   -0.05    0.80
 -18   0   0    0.63    0.92
  17  -1  -1  176.47    8.60
  17  -1  -1  178.94    8.83
  17  -1  -1  177.84    8.29
  17  -1  -1  179.86    8.70
 -17   1   1  171.79    8.77
 -17   1   1  177.56    8.32
 -17   1   1  179.34    8.34
 -17   1   1  178.31    8.78
  16  -2  -2    7.46    1.23
  16  -2  -2    6.05    0.70
  16  -2  -2    5.07    1.07
  16  -2  -2    5.48    1.20
  16  -2  -2    6.16    0.89
 -16   2   2    4.46    1.21
 -16   2   2    5.49    0.89
 -16   2   2    4.58    1.25
 -16   2   2    5.77    1.01
  15  -3  -3   77.05    4.12
  15  -3  -3   73.60    3.82
  15  -3  -3   71.66    3.70
  15  -3  -3   70.39    4.32
 -15   3   3   86.76    4.49
 -15   3   3   78.40    4.03
 -15   3   3   79.64    4.36
 -15   3   3   78.76    4.48
  14  -4  -4    1.42    0.80
  14  -4  -4    3.05    0.87
  14  -4  -4    1.65    0.95
  14  -4  -4    1.47    0.71
  14  -4  -4    1.77    0.65
  14  -4  -4    2.55    0.76
 -14   4   4    0.66    1.05
 -14   4   4    2.55    0.74
 -14   4   4    2.14    0.95
 -14   4   4    2.40    1.07
  13  -5  -5   25.61    2.24
  13  -5  -5   28.24    1.98
  13  -5  -5   31.24    2.05
  13  -5  -5   27.95    2.03
 -13   5   5   31.55    2.52
 -13   5   5   30.15    2.22
 -13   5   5   32.64    2.15
 -13   5   5   32.75    2.55
  12  -6  -6    2.17    0.79
  12  -6  -6    2.64    0.92
  12  -6  -6   -0.09    0.89
  12  -6  -6    2.65    0.90
 -12   6   6    1.75    0.94
 -12   6   6    2.52    1.16
 -12   6   6    1.75    1.21
  11  -7  -7   25.16    1.96
  11  -7  -7   25.79    1.92
  11  -7  -7   25.16    2.31
  11  -7  -7   26.28    2.11
 -11   7   7   24.02    2.16
 -11   7   7   23.04    2.02
 -11   7   7   24.66    2.37
 -11   7   7   22.00    2.40
  10  -8  -8    1.96    0.95
  10  -8  -8    4.96    1.40
  10  -8  -8    2.28    1.15
 -10   8   8    5.71    1.41
 -10   8   8    3.48    1.47
 -10   8   8    4.51    1.21
   9  -9  -9    3.58    1.06
   9  -9  -9    2.00    1.06
   9  -9  -9    3.34    1.34
  -9   9   9    2.82    1.23
  -9   9   9    1.47    1.42
  -9   9   9    6.09    1.57
   8 -10 -10    6.89    1.31
   8 -10 -10    7.78    1.66
   8 -10 -10    7.16    1.78
  -8  10  10   12.69    2.28
  -8  10  10   10.28    1.85
  -8  10  10    9.88    2.06
   7 -11 -11   17.51    2.79
   7 -11 -11   16.57    2.23
   7 -11 -11   17.08    2.60
   7 -11 -11   18.39    1.81
  -7  11  11   18.55    2.55
  -7  11  11   13.74    2.51
  -7  11  11   19.21    2.73
   6 -12 -12    4.46    1.77
   6 -12 -12    5.73    1.91
   6 -12 -12    2.28    1.49
  -6  12  12    3.93    1.73
  -6  12  12    3.32    1.69
  -6  12  12    3.19    1.85
   5 -13 -13   -1.80    1.27
   5 -13 -13    0.92    1.72
   5 -13 -13    0.32    1.43
  -5  13  13   -0.28    1.58
  -5  13  13    1.16    1.64
   4 -14 -14    1.60    1.91
   4 -14 -14    9.04    2.56
  -4  14  14    8.24    2.36
  -4  14  14   11.50    2.77
  29   9   9    5.14    2.51
  29   9   9    6.04    2.03
 -29  -9  -9    3.87    2.02
 -29  -9  -9    1.60    2.12
 -29  -9  -9    3.36    1.92
  28   8   8    2.84    1.50
  28   8   8    0.29    1.96
 -28  -8  -8    0.84    1.66
 -28  -8  -8   -0.89    1.66
 -28  -8  -8    1.91    1.63
  27   7   7    7.29    1.77
  27   7   7   14.71    2.79
  27   7   7   11.38    1.94
 -27  -7  -7   11.76    2.33
 -27  -7  -7    7.29    2.26
 -27  -7  -7    6.74    2.13
 -27  -7  -7    9.95    1.79
  26   6   6    6.15    2.05
  26   6   6    9.29    1.70
  26   6   6    6.04    1.61
 -26  -6  -6    5.95    1.45
 -26  -6  -6    6.48    2.00
 -26  -6  -6    6.45    1.95
 -26  -6  -6    6.19    1.72
  25   5   5   -0.19    1.10
  25   5   5    0.27    0.96
  25   5   5   -0.09    1.32
 -25  -5  -5    1.69    1.35
 -25  -5  -5    0.82    1.26
 -25  -5  -5   -0.17    1.31
 -25  -5  -5    0.41    0.89
  24   4   4    5.51    1.17
  24   4   4    9.75    1.70
  24   4   4    6.55    1.80
 -24  -4  -4    5.17    1.63
 -24  -4  -4    6.24    1.63
 -24  -4  -4    3.88    0.99
  23   3   3    8.10    1.19
  23   3   3    6.10    1.60
  23   3   3    7.93    1.59
 -23  -3  -3    6.88    1.57
 -23  -3  -3    5.18    0.92
 -23  -3  -3    8.14    1.68
  22   2   2    3.60    0.76
  22   2   2    2.42    1.26
  22   2   2    3.29    1.24
 -22  -2  -2    3.26    1.27
 -22  -2  -2    3.24    1.28
  21   1   1   51.07    2.97
  21   1   1   48.69    3.35
  21   1   1   54.19    3.43
 -21  -1  -1   47.60    3.32
 -21  -1  -1   48.09    3.38
 -21  -1  -1   44.93    3.07
  20   0   0    8.57    1.16
  20   0   0    6.95    1.41
  20   0   0    5.77    1.27
 -20   0   0    6.81    1.26
 -20   0   0    5.73    1.45
 -20   0   0    6.20    1.42
 -20   0   0    6.47    1.38
  19  -1  -1    8.33    1.45
  19  -1  -1    8.66    1.07
  19  -1  -1   11.11    1.64
 -19   1   1    8.70    1.56
 -19   1   1    8.59    1.55
 -19   1   1    9.08    1.23
 -19   1   1    9.75    1.29
  18  -2  -2   32.43    2.53
  18  -2  -2   29.43    2.26
  18  -2  -2   30.34    1.93
 -18   2   2   31.87    2.09
 -18   2   2   35.62    2.61
 -18   2   2   30.60    2.47
 -18   2   2   30.25    1.97
  17  -3  -3   17.15    1.65
  17  -3  -3   16.06    1.17
  17  -3  -3   16.36    1.36
  17  -3  -3   18.63    1.28
  17  -3  -3   16.20    1.88
 -17   3   3   19.86    1.64
 -17   3   3   22.18    2.02
 -17   3   3   17.32    1.93
  16  -4  -4   22.17    1.62
  16  -4  -4   22.92    1.83
  16  -4  -4   22.07    1.65
  16  -4  -4   25.68    1.92
  16  -4  -4   22.50    2.14
 -16   4   4   23.97    2.32
 -16   4   4   21.41    2.19
 -16   4   4   26.53    1.99
  15  -5  -5   51.22    2.92
  15  -5  -5   47.08    2.90
  15  -5  -5   49.84    3.29
  15  -5  -5   50.70    3.01
  15  -5  -5   48.21    2.82
 -15   5   5   48.05    3.15
 -15   5   5   53.17    3.46
 -15   5   5   52.46    3.52
 -15   5   5   47.94    2.93
  14  -6  -6   13.89    1.84
  14  -6  -6   15.78    1.52
  14  -6  -6   18.21    1.59
  14  -6  -6   18.51    1.87
  14  -6  -6   16.35    1.67
 -14   6   6   17.85    2.08
 -14   6   6   18.73    1.73
 -14   6   6   14.02    1.86
 -14   6   6   17.77    2.25
  13  -7  -7    4.73    1.24
  13  -7  -7    4.94    1.14
  13  -7  -7    5.94    1.46
 -13   7   7    5.86    1.64
 -13   7   7    5.87    1.61
 -13   7   7    5.66    1.33
  12  -8  -8    3.65    1.30
  12  -8  -8    4.35    1.22
  12  -8  -8    4.24    1.27
  12  -8  -8    5.36    1.21
 -12   8   8    2.54    1.52
 -12   8   8    5.00    1.36
 -12   8   8    3.80    1.51
 -12   8   8    3.15    1.22
  11  -9  -9   25.26    2.55
  11  -9  -9   25.47    2.28
  11  -9  -9   27.53    2.78
 -11   9   9   28.24    2.68
 -11   9   9   28.57    2.74
 -11   9   9   27.18    2.51
  10 -10 -10   14.37    2.43
  10 -10 -10   13.41    1.85
  10 -10 -10   13.75    2.21
 -10  10  10   12.60    2.35
 -10  10  10   15.90    2.16
 -10  10  10   16.01    2.32
   9 -11 -11   27.54    3.12
   9 -11 -11   32.27    2.89
   9 -11 -11   28.22    2.41
   9 -11 -11   26.24    3.13
  -9  11  11   32.07    3.19
  -9  11  11   29.08    2.86
  -9  11  11   30.09    3.21
   8 -12 -12    1.10    1.52
   8 -12 -12    0.98    1.54
   8 -12 -12   -0.08    1.27
  -8  12  12    1.50    1.48
  -8  12  12   -0.03    1.73
  -8  12  12    0.89    1.60
   7 -13 -13    3.49    1.61
   7 -13 -13   -0.13    1.64
   7 -13 -13    2.87    1.99
  -7  13  13    3.30    1.95
  -7  13  13    2.90    1.78
   6 -14 -14    3.83    2.22
   6 -14 -14    5.25    2.14
  -6  14  14    6.98    2.42
  -6  14  14    5.95    2.22
  30   8   8   -0.30    1.95
 -30  -8  -8   -0.09    1.91
 -30  -8  -8    1.83    1.70
 -30  -8  -8   -0.20    1.71
  29   7   7    2.59    1.57
  29   7   7    1.48    2.11
  29   7   7    6.24    1.70
 -29  -7  -7    5.44    1.94
 -29  -7  -7    2.10    1.93
 -29  -7  -7    2.78    1.80
  28   6   6   -1.04    1.54
  28   6   6    1.65    1.33
  28   6   6    1.69    1.26
 -28  -6  -6    1.36    1.48
 -28  -6  -6    4.48    1.69
 -28  -6  -6    1.27    1.73
  27   5   5    3.42    1.69
  27   5   5    4.50    1.30
  27   5   5    3.17    1.48
 -27  -5  -5    4.66    1.85
 -27  -5  -5    2.83    0.99
 -27  -5  -5    5.48    1.78
  26   4   4   13.92    1.59
  26   4   4   14.30    2.13
  26   4   4   15.01    2.52
 -26  -4  -4   11.03    2.12
 -26  -4  -4   11.91    1.35
 -26  -4  -4    8.81    1.99
  25   3   3    5.62    1.51
  25   3   3    3.23    0.92
  25   3   3    3.34    1.52
 -25  -3  -3    4.88    1.54
 -25  -3  -3    5.33    1.57
 -25  -3  -3    3.01    0.75
  24   2   2    5.76    1.46
  24   2   2    5.61    0.85
  24   2   2    4.59    1.48
 -24  -2  -2    3.18    1.32
 -24  -2  -2    3.76    1.36
  23   1   1    6.76    1.56
  23   1   1    6.42    1.23
  23   1   1    5.29    1.40
 -23  -1  -1    7.25    1.53
 -23  -1  -1    5.68    1.61
  22   0   0    0.98    1.02
  22   0   0    0.96    0.82
  22   0   0   -0.15    1.02
 -22   0   0    0.84    1.15
 -22   0   0   -1.06    0.86
 -22   0   0    0.52    1.07
  21  -1  -1   50.45    3.29
  21  -1  -1   47.83    2.81
  21  -1  -1   54.62    3.56
 -21   1   1   44.13    3.33
 -21   1   1   50.24    3.41
 -21   1   1   53.60    2.92
 -21   1   1   47.37    2.91
  20  -2  -2   12.86    1.16
  20  -2  -2    7.81    1.44
  20  -2  -2   12.11    1.75
 -20   2   2    7.88    1.17
 -20   2   2    8.82    1.66
 -20   2   2    8.19    1.21
 -20   2   2    9.89    1.72
  19  -3  -3   10.04    1.65
  19  -3  -3    8.89    1.08
  19  -3  -3    9.96    0.98
  19  -3  -3   11.46    1.52
 -19   3   3    8.89    1.32
 -19   3   3   13.30    1.95
 -19   3   3   12.43    1.92
  18  -4  -4   19.43    2.10
  18  -4  -4   21.00    1.56
  18  -4  -4   23.93    1.93
  18  -4  -4   18.51    1.45
 -18   4   4   18.82    1.81
 -18   4   4   18.61    2.21
 -18   4   4   18.70    2.11
  17  -5  -5   61.68    3.59
  17  -5  -5   58.15    3.35
  17  -5  -5   64.04    3.98
  17  -5  -5   61.82    3.52
  17  -5  -5   57.80    3.40
 -17   5   5   63.37    3.70
 -17   5   5   59.37    4.01
 -17   5   5   70.16    4.12
  16  -6  -6   11.84    1.78
  16  -6  -6   13.97    1.59
  16  -6  -6   13.03    1.52
  16  -6  -6   10.07    1.41
  16  -6  -6   10.98    1.94
  16  -6  -6   11.93    1.38
 -16   6   6   15.51    2.10
 -16   6   6   13.22    2.03
 -16   6   6   14.08    1.74
 -16   6   6   13.51    1.57
  15  -7  -7   10.32    1.36
  15  -7  -7    8.58    1.81
  15  -7  -7   11.67    1.70
 -15   7   7    8.52    1.52
 -15   7   7   13.47    1.95
 -15   7   7   10.48    2.13
  14  -8  -8   13.49    2.00
  14  -8  -8   12.08    1.56
  14  -8  -8   13.39    1.77
 -14   8   8   12.18    1.89
 -14   8   8   10.12    2.06
 -14   8   8   11.67    2.27
  13  -9  -9   12.07    1.69
  13  -9  -9    6.68    1.74
  13  -9  -9    8.01    1.62
  13  -9  -9    9.91    1.97
 -13   9   9   11.45    2.18
 -13   9   9    8.08    1.74
  12 -10 -10   17.77    2.34
  12 -10 -10   17.47    2.07
  12 -10 -10   14.28    2.45
  12 -10 -10   18.29    1.94
 -12  10  10   17.62    2.42
 -12  10  10   16.50    2.25
 -12  10  10   20.57    2.62
  11 -11 -11   10.11    2.34
  11 -11 -11   14.62    2.35
  11 -11 -11   13.84    1.90
 -11  11  11   13.37    2.42
 -11  11  11   11.76    2.51
 -11  11  11   10.76    1.99
  10 -12 -12    1.92    1.49
  10 -12 -12    3.14    1.79
  10 -12 -12    0.85    1.57
 -10  12  12    2.06    1.93
 -10  12  12    3.41    1.69
 -10  12  12    1.27    1.73
   9 -13 -13    4.60    2.03
   9 -13 -13    0.07    1.51
   9 -13 -13    2.13    1.97
  -9  13  13    4.77    2.02
  -9  13  13    4.19    1.95
   8 -14 -14    1.32    1.84
   8 -14 -14    2.28    2.03
  -8  14  14    4.45    2.06
  -8  14  14   -1.82    1.56
  32   8   8   12.14    3.00
 -32  -8  -8   10.36    2.73
 -32  -8  -8   10.97    2.81
  31   7   7    2.02    1.62
  31   7   7    2.65    2.32
 -31  -7  -7    1.25    1.67
 -31  -7  -7   -0.29    1.68
  30   6   6    1.68    1.56
  30   6   6    1.95    2.00
 -30  -6  -6    3.04    1.76
 -30  -6  -6    3.24    1.90
  29   5   5    4.49    1.52
  29   5   5    4.24    1.72
  29   5   5    3.82    1.83
 -29  -5  -5    3.21    1.72
 -29  -5  -5    2.84    1.69
  28   4   4    7.36    1.91
  28   4   4    5.61    1.70
  28   4   4    4.62    1.19
 -28  -4  -4    4.86    1.76
 -28  -4  -4    4.69    1.83
  27   3   3    3.92    1.51
  27   3   3    6.77    1.09
  27   3   3    6.86    1.90
 -27  -3  -3    4.60    1.61
 -27  -3  -3    5.36    1.69
  26   2   2   24.18    2.56
  26   2   2   16.57    2.35
 -26  -2  -2   27.09    2.58
 -26  -2  -2   24.51    2.67
  25   1   1    6.19    1.61
  25   1   1    5.63    1.26
  25   1   1    6.12    1.56
 -25  -1  -1    6.72    1.76
 -25  -1  -1    4.54    1.50
  24   0   0    8.10    1.72
  24   0   0   15.02    2.03
  24   0   0    9.94    1.36
 -24   0   0    8.59    1.94
 -24   0   0   10.16    1.86
 -24   0   0    8.52    1.58
  23  -1  -1    7.36    1.55
  23  -1  -1    5.19    1.53
  23  -1  -1    8.30    1.16
 -23   1   1    5.82    1.11
 -23   1   1    6.13    1.64
 -23   1   1    5.83    1.22
 -23   1   1    5.60    1.48
  22  -2  -2    2.68    1.19
  22  -2  -2    2.46    1.23
  22  -2  -2    1.81    0.78
 -22   2   2    0.76    1.10
 -22   2   2    2.11    0.90
 -22   2   2    3.25    0.99
 -22   2   2    3.43    1.41
  21  -3  -3   -0.16    0.52
  21  -3  -3    0.77    0.65
  21  -3  -3    0.79    1.05
  21  -3  -3   -1.15    0.85
 -21   3   3    1.01    0.91
 -21   3   3    0.16    1.05
 -21   3   3    1.51    1.30
  20  -4  -4    3.23    1.12
  20  -4  -4    2.79    0.90
  20  -4  -4    2.98    1.18
  20  -4  -4    3.42    0.72
  20  -4  -4    2.56    0.71
 -20   4   4    3.43    1.44
 -20   4   4    3.75    1.41
 -20   4   4    5.71    1.26
  19  -5  -5   57.93    3.77
  19  -5  -5   52.59    3.07
  19  -5  -5   50.55    3.31
  19  -5  -5   53.38    3.04
 -19   5   5   53.39    3.76
 -19   5   5   56.24    3.83
 -19   5   5   55.06    3.41
  18  -6  -6    1.73    1.18
  18  -6  -6    1.32    0.90
  18  -6  -6    1.79    0.97
  18  -6  -6    2.37    0.92
  18  -6  -6    0.91    1.16
 -18   6   6    2.81    1.38
 -18   6   6    1.35    1.37
 -18   6   6    0.49    1.36
  17  -7  -7    2.64    1.31
  17  -7  -7    1.83    1.12
  17  -7  -7    0.95    0.97
  17  -7  -7    3.14    1.02
 -17   7   7    1.20    1.46
 -17   7   7    2.89    1.44
 -17   7   7    1.26    1.04
  16  -8  -8    9.78    1.68
  16  -8  -8   11.42    1.64
  16  -8  -8    9.58    1.92
 -16   8   8    8.09    2.05
 -16   8   8   11.44    2.14
 -16   8   8    6.89    1.57
  15  -9  -9   54.31    3.36
  15  -9  -9   54.64    3.97
  15  -9  -9   53.52    3.62
 -15   9   9   47.34    3.68
 -15   9   9   52.20    3.96
 -15   9   9   45.75    3.95
  14 -10 -10   -0.71    1.00
  14 -10 -10    1.31    1.27
  14 -10 -10    0.51    1.18
  14 -10 -10    1.72    1.23
 -14  10  10   -0.12    1.62
 -14  10  10   -0.96    1.22
  13 -11 -11    5.99    2.08
  13 -11 -11    8.57    1.70
  13 -11 -11    8.81    2.03
  13 -11 -11   10.21    1.81
 -13  11  11   10.94    2.55
 -13  11  11    8.63    2.10
 -13  11  11   10.12    2.05
  12 -12 -12    5.44    2.06
  12 -12 -12    3.33    1.64
  12 -12 -12    8.14    2.57
  12 -12 -12    3.80    1.83
 -12  12  12    6.91    2.04
 -12  12  12    5.31    2.27
 -12  12  12    4.07    1.92
  11 -13 -13   -2.18    1.43
  11 -13 -13   -1.59    1.32
  11 -13 -13    0.88    1.74
 -11  13  13   -0.42    1.59
 -11  13  13    2.88    2.21
 -11  13  13    1.60    1.67
  10 -14 -14    6.05    2.30
  10 -14 -14    1.53    2.05
  10 -14 -14    0.05    1.65
 -10  14  14    3.15    2.14
  33   7   7    1.85    2.31
  33   7   7    3.56    2.25
 -33  -7  -7    0.52    2.05
 -33  -7  -7    4.98    2.28
  32   6   6    6.81    2.06
  32   6   6    5.14    2.24
 -32  -6  -6   10.72    2.45
 -32  -6  -6    6.40    2.28
  31   5   5   11.18    2.48
  31   5   5    5.02    1.92
 -31  -5  -5    8.82    2.29
 -31  -5  -5    8.95    2.21
  30   4   4    3.95    1.87
  30   4   4    7.00    1.98
 -30  -4  -4    5.51    1.88
 -30  -4  -4    8.55    2.20
  29   3   3    4.34    1.74
  29   3   3    3.99    1.71
 -29  -3  -3    3.40    1.75
 -29  -3  -3    2.85    1.61
  28   2   2    2.55    1.48
  28   2   2    3.02    1.54
 -28  -2  -2    2.25    1.60
 -28  -2  -2    4.43    1.64
  27   1   1    1.19    1.42
  27   1   1    0.61    1.26
 -27  -1  -1   -1.02    1.42
 -27  -1  -1    2.86    1.55
 -27  -1  -1    1.74    1.31
  26   0   0    0.68    1.20
  26   0   0   -0.20    0.88
  26   0   0   -0.38    1.16
 -26   0   0   -0.37    1.39
 -26   0   0   -0.65    1.11
  25  -1  -1    6.64    1.16
  25  -1  -1    4.76    1.49
  25  -1  -1    3.01    1.38
 -25   1   1    5.66    1.18
 -25   1   1    6.66    1.78
 -25   1   1    5.48    1.34
 -25   1   1    6.14    1.80
  24  -2  -2    5.88    1.54
  24  -2  -2    7.60    1.18
  24  -2  -2    5.02    1.55
 -24   2   2    3.77    1.11
 -24   2   2    5.34    1.17
 -24   2   2    6.10    1.70
 -24   2   2    7.58    1.83
  23  -3  -3    7.42    1.65
  23  -3  -3    6.06    1.48
  23  -3  -3    6.10    1.05
 -23   3   3    8.97    1.91
 -23   3   3    9.16    1.79
 -23   3   3    8.50    1.39
  22  -4  -4    6.87    1.03
  22  -4  -4    4.19    1.40
  22  -4  -4    5.58    1.03
  22  -4  -4    5.21    1.39
 -22   4   4    5.07    1.61
 -22   4   4    1.89    1.45
 -22   4   4    4.44    1.33
  21  -5  -5   -0.10    1.08
  21  -5  -5    1.70    0.77
  21  -5  -5    1.39    0.98
  21  -5  -5    2.78    0.88
  21  -5  -5    1.87    0.88
 -21   5   5   -0.83    1.20
 -21   5   5    0.69    1.13
 -21   5   5    2.88    1.52
  20  -6  -6   16.70    1.77
  20  -6  -6   12.51    2.08
  20  -6  -6   12.12    1.61
  20  -6  -6   13.15    1.50
  20  -6  -6   15.05    2.18
 -20   6   6   15.30    2.04
 -20   6   6   15.91    2.44
 -20   6   6   17.08    2.47
  19  -7  -7    6.71    1.79
  19  -7  -7    6.81    1.46
  19  -7  -7   10.82    1.54
  19  -7  -7    7.25    1.67
 -19   7   7    7.56    1.79
 -19   7   7    3.48    1.73
 -19   7   7    5.43    1.85
 -19   7   7    4.71    1.29
  18  -8  -8   15.90    2.15
  18  -8  -8   12.24    2.29
  18  -8  -8   11.27    1.67
  18  -8  -8   16.10    1.76
 -18   8   8   13.37    2.47
 -18   8   8   16.36    2.07
 -18   8   8   15.89    2.42
  17  -9  -9    0.96    1.39
  17  -9  -9    5.05    1.53
  17  -9  -9    2.91    1.21
 -17   9   9    5.29    1.89
 -17   9   9    0.50    1.64
 -17   9   9    4.25    1.52
  16 -10 -10   37.12    3.15
  16 -10 -10   39.48    2.94
  16 -10 -10   36.84    3.46
  16 -10 -10   37.97    3.58
 -16  10  10   41.36    3.65
 -16  10  10   43.93    3.51
  15 -11 -11   11.80    2.07
  15 -11 -11   12.47    2.46
  15 -11 -11   10.11    2.20
  15 -11 -11   10.51    1.85
 -15  11  11   12.56    2.58
 -15  11  11    9.93    2.17
  14 -12 -12   11.86    2.12
  14 -12 -12   12.87    2.39
  14 -12 -12   12.70    2.68
 -14  12  12    9.75    2.63
 -14  12  12   17.41    2.82
  13 -13 -13    5.43    2.19
  13 -13 -13    5.35    2.04
  13 -13 -13    4.47    2.16
 -13  13  13    7.54    2.65
 -13  13  13    9.14    2.90
 -13  13  13    7.91    2.41
  34   6   6    1.48    2.10
  34   6   6   -0.59    1.73
 -34  -6  -6    0.90    1.93
 -34  -6  -6    0.76    1.73
  33   5   5    5.15    2.42
  33   5   5    4.50    2.00
 -33  -5  -5    2.94    2.04
 -33  -5  -5    5.20    2.02
  32   4   4    1.89    1.81
  32   4   4    5.83    1.96
 -32  -4  -4    5.43    2.05
 -32  -4  -4    9.00    2.29
  31   3   3    3.92    1.75
  31   3   3    1.87    1.62
 -31  -3  -3    2.94    1.75
 -31  -3  -3    2.53    1.75
  30   2   2   36.91    3.48
  30   2   2   41.05    3.49
 -30  -2  -2   37.38    3.52
 -30  -2  -2   37.42    3.53
  29   1   1   14.15    2.41
  29   1   1   14.03    2.36
 -29  -1  -1   17.31    2.64
 -29  -1  -1   17.51    2.50
  28   0   0    1.03    1.37
  28   0   0    0.55    1.28
  28   0   0    1.31    1.03
 -28   0   0   -1.57    1.38
 -28   0   0    1.76    1.12
 -28   0   0    0.71    1.24
  27  -1  -1    1.29    1.40
  27  -1  -1    1.92    0.97
  27  -1  -1    1.91    1.39
 -27   1   1   -0.76    1.44
 -27   1   1    2.68    1.12
 -27   1   1    0.71    1.27
  26  -2  -2   19.72    2.36
  26  -2  -2   27.93    2.83
  26  -2  -2   23.60    1.85
 -26   2   2   26.42    2.08
 -26   2   2   22.14    2.65
 -26   2   2   24.58    2.67
 -26   2   2   21.28    1.94
  25  -3  -3    4.73    1.01
  25  -3  -3    2.70    1.33
  25  -3  -3    4.13    1.44
 -25   3   3    2.82    1.16
 -25   3   3    2.86    1.62
 -25   3   3    2.37    1.42
  24  -4  -4    4.53    1.62
  24  -4  -4    4.45    0.97
  24  -4  -4    5.60    1.50
 -24   4   4    6.90    1.95
 -24   4   4    6.64    1.48
 -24   4   4    8.43    1.96
  23  -5  -5   10.66    2.03
  23  -5  -5    9.74    1.41
  23  -5  -5   17.14    1.95
 -23   5   5   11.81    2.26
 -23   5   5   12.04    2.27
 -23   5   5   14.18    1.91
  22  -6  -6    9.09    1.41
  22  -6  -6    8.95    1.61
  22  -6  -6    9.36    1.89
 -22   6   6    5.31    1.89
 -22   6   6    7.32    1.74
 -22   6   6    7.87    2.04
  21  -7  -7    1.23    1.11
  21  -7  -7    0.62    1.22
  21  -7  -7   -0.48    0.88
  21  -7  -7   -0.24    1.15
 -21   7   7    2.06    1.57
 -21   7   7   -2.51    1.21
 -21   7   7   -1.13    1.27
  20  -8  -8   13.50    2.37
  20  -8  -8    9.27    1.68
  20  -8  -8   11.02    2.03
  20  -8  -8   11.73    1.67
 -20   8   8   11.54    1.78
 -20   8   8   11.24    2.47
 -20   8   8   12.46    2.27
  19  -9  -9   33.65    2.80
  19  -9  -9   42.97    3.67
  19  -9  -9   39.67    3.28
  19  -9  -9   37.19    2.85
 -19   9   9   29.95    3.44
 -19   9   9   39.30    3.20
 -19   9   9   35.56    3.36
  18 -10 -10    1.20    1.44
  18 -10 -10    2.79    1.35
  18 -10 -10    0.20    1.30
  18 -10 -10    0.83    1.11
 -18  10  10    0.86    1.37
 -18  10  10    1.63    1.75
 -18  10  10    2.55    1.83
  17 -11 -11    2.15    1.30
  17 -11 -11    4.92    1.92
  17 -11 -11    2.09    1.66
  17 -11 -11    1.06    1.37
 -17  11  11    1.54    1.65
 -17  11  11    3.20    1.96
  16 -12 -12    7.25    1.88
  16 -12 -12    3.64    1.87
  16 -12 -12    1.79    1.63
 -16  12  12    5.99    2.18
 -16  12  12    6.26    2.37
  15 -13 -13    0.81    1.79
  15 -13 -13   -0.08    1.51
  15 -13 -13   -0.73    1.69
 -15  13  13    2.89    1.94
 -15  13  13    1.17    2.18
  35   5   5    4.41    2.33
  35   5   5    4.73    2.09
 -35  -5  -5    0.83    1.98
 -35  -5  -5    5.88    2.39
  34   4   4    0.34    1.72
  34   4   4    1.01    1.79
 -34  -4  -4    2.81    1.91
 -34  -4  -4    2.70    1.86
  33   3   3    1.98    1.67
  33   3   3    7.70    2.15
 -33  -3  -3    6.10    2.13
 -33  -3  -3    4.49    2.00
  32   2   2    8.50    2.12
  32   2   2    2.97    1.79
 -32  -2  -2    5.18    1.82
 -32  -2  -2    5.52    1.94
 -32  -2  -2    7.06    2.38
  31   1   1    0.54    1.50
  31   1   1    2.02    1.55
 -31  -1  -1    1.97    1.59
 -31  -1  -1    0.75    1.82
  30   0   0    0.59    1.47
  30   0   0   -0.60    1.32
 -30   0   0    0.42    1.01
 -30   0   0   -1.96    1.17
 -30   0   0    0.09    1.65
  29  -1  -1   19.07    1.78
  29  -1  -1   17.91    2.40
  29  -1  -1   17.95    2.62
 -29   1   1   14.42    1.83
 -29   1   1   14.08    2.53
 -29   1   1   12.97    2.55
  28  -2  -2    3.89    1.07
  28  -2  -2    2.06    1.47
  28  -2  -2    0.60    1.28
 -28   2   2    3.46    1.67
 -28   2   2    5.05    1.32
 -28   2   2    1.44    1.58
  27  -3  -3    5.75    1.72
  27  -3  -3    4.04    1.03
  27  -3  -3    3.55    1.46
 -27   3   3    6.72    1.92
 -27   3   3    5.91    1.91
 -27   3   3    7.19    1.51
  26  -4  -4    8.63    1.89
  26  -4  -4   13.64    1.45
  26  -4  -4   10.53    2.10
 -26   4   4   17.72    2.53
 -26   4   4   10.41    2.25
 -26   4   4   14.23    1.90
  25  -5  -5   -0.43    0.78
  25  -5  -5   -0.95    1.13
  25  -5  -5    0.32    1.15
 -25   5   5    0.71    1.49
 -25   5   5   -0.13    1.31
 -25   5   5    0.69    1.25
  24  -6  -6    0.10    1.16
  24  -6  -6    0.66    1.27
  24  -6  -6    0.70    0.99
 -24   6   6    2.24    1.55
 -24   6   6   -0.57    1.23
 -24   6   6    2.09    1.78
  23  -7  -7   12.96    2.28
  23  -7  -7   12.48    1.85
  23  -7  -7   12.18    1.64
  23  -7  -7   12.73    2.48
 -23   7   7   12.23    2.51
 -23   7   7   13.39    2.19
 -23   7   7   10.29    2.37
  22  -8  -8    4.08    1.28
  22  -8  -8    6.66    1.97
  22  -8  -8    3.88    1.43
  22  -8  -8    1.73    1.47
 -22   8   8    3.46    1.72
 -22   8   8    3.02    1.83
  21  -9  -9    6.05    1.91
  21  -9  -9    4.16    1.68
  21  -9  -9    7.80    1.71
  21  -9  -9   10.16    1.78
 -21   9   9    5.61    2.29
 -21   9   9   10.21    2.21
  20 -10 -10    3.56    1.73
  20 -10 -10    3.56    1.61
  20 -10 -10    3.63    1.50
  20 -10 -10    5.63    1.56
 -20  10  10    4.04    1.95
 -20  10  10    4.43    1.69
 -20  10  10    5.93    2.27
  19 -11 -11    3.46    1.55
  19 -11 -11    0.94    1.47
  19 -11 -11    2.74    1.71
 -19  11  11    4.42    2.15
 -19  11  11    3.76    1.86
  18 -12 -12   14.12    2.95
  18 -12 -12   11.79    2.27
  18 -12 -12   17.97    3.08
 -18  12  12   16.80    2.89
 -18  12  12   14.19    3.01
  17 -13 -13   -0.71    1.68
  17 -13 -13    2.52    1.82
 -17  13  13    3.25    2.64
 -17  13  13    1.29    1.96
  36   4   4    6.49    2.33
  36   4   4    3.34    2.13
 -36  -4  -4    2.69    2.14
 -36  -4  -4    4.25    2.08
  35   3   3    0.43    1.77
  35   3   3    2.01    2.00
 -35  -3  -3    3.79    1.92
 -35  -3  -3    0.30    1.86
  34   2   2   14.75    2.52
  34   2   2   10.95    2.63
 -34  -2  -2   14.62    2.73
 -34  -2  -2   16.60    3.24
  33   1   1   19.24    2.84
  33   1   1   18.81    2.90
 -33  -1  -1   26.35    3.08
 -33  -1  -1   16.44    3.14
  32   0   0    0.51    1.47
  32   0   0    0.03    1.59
 -32   0   0   -0.80    1.35
 -32   0   0   -1.07    1.67
  31  -1  -1   -0.21    1.39
  31  -1  -1   -0.27    1.43
  31  -1  -1    2.85    1.45
 -31   1   1    0.40    1.58
 -31   1   1    0.88    1.07
 -31   1   1    0.83    1.74
  30  -2  -2   47.85    3.65
  30  -2  -2   41.61    3.57
  30  -2  -2   36.71    3.65
 -30   2   2   42.92    2.88
 -30   2   2   38.71    3.67
 -30   2   2   42.60    3.74
  29  -3  -3    0.88    1.37
  29  -3  -3    4.46    1.75
 -29   3   3    1.81    1.56
 -29   3   3    4.55    1.37
 -29   3   3    3.30    1.76
  28  -4  -4    2.63    1.50
  28  -4  -4    7.39    2.00
 -28   4   4    7.82    2.18
 -28   4   4    4.60    1.49
 -28   4   4    2.35    1.68
  27  -5  -5    4.51    1.65
  27  -5  -5    3.97    1.47
 -27   5   5    1.98    1.81
 -27   5   5    4.36    1.87
 -27   5   5    6.72    1.71
  26  -6  -6    8.42    1.81
  26  -6  -6    5.51    1.86
 -26   6   6    5.22    1.76
 -26   6   6    4.75    1.86
 -26   6   6    6.97    2.23
  25  -7  -7    3.52    1.52
  25  -7  -7    2.80    1.74
  25  -7  -7    2.50    1.60
 -25   7   7    4.22    1.68
 -25   7   7    2.40    1.89
 -25   7   7    0.42    1.90
  24  -8  -8   12.49    2.04
  24  -8  -8   10.97    2.43
  24  -8  -8   13.42    2.37
 -24   8   8   16.31    2.58
 -24   8   8   11.22    2.62
  23  -9  -9   10.58    1.95
  23  -9  -9   11.38    2.71
  23  -9  -9    6.56    1.92
 -23   9   9   11.55    2.70
 -23   9   9   12.75    2.53
  22 -10 -10    6.58    1.88
  22 -10 -10    2.83    1.86
  22 -10 -10    7.91    1.80
 -22  10  10    4.91    2.29
 -22  10  10    4.50    2.14
  21 -11 -11    1.73    1.79
  21 -11 -11    1.65    1.65
  21 -11 -11    1.02    1.54
 -21  11  11    1.02    1.85
 -21  11  11   -1.86    1.85
 -21  11  11    2.24    1.76
  20 -12 -12    1.03    1.61
  20 -12 -12   -0.77    1.52
  20 -12 -12   -0.80    1.65
 -20  12  12   -0.13    1.78
 -20  12  12    0.35    2.01
  37   3   3    2.47    2.13
  37   3   3    0.50    2.04
 -37  -3  -3    1.75    2.02
 -37  -3  -3    1.25    2.42
 -37  -3  -3    1.93    1.98
  36   2   2    3.04    1.95
  36   2   2    1.46    1.83
 -36  -2  -2    7.04    2.31
 -36  -2  -2    5.86    2.77
  35   1   1    2.03    1.81
  35   1   1    1.73    1.75
 -35  -1  -1    1.48    1.85
 -35  -1  -1    1.08    2.18
  34   0   0   -0.87    1.59
  34   0   0    1.40    1.71
 -34   0   0    0.85    1.79
 -34   0   0   -1.34    1.66
  33  -1  -1   27.48    3.14
  33  -1  -1   20.42    3.05
 -33   1   1   21.24    3.04
 -33   1   1   19.44    3.18
  32  -2  -2   10.86    2.25
  32  -2  -2    8.53    2.13
 -32   2   2    1.91    1.74
 -32   2   2    9.38    2.26
  31  -3  -3    4.61    1.96
  31  -3  -3    1.49    1.63
 -31   3   3    3.14    1.31
 -31   3   3    4.42    1.90
 -31   3   3    1.09    1.83
  30  -4  -4    5.21    1.83
  30  -4  -4    8.58    2.20
 -30   4   4    7.17    2.13
 -30   4   4    6.74    2.20
 -30   4   4    6.29    1.65
  29  -5  -5    6.25    1.89
  29  -5  -5    1.37    1.67
 -29   5   5    4.05    2.10
 -29   5   5    4.72    1.71
 -29   5   5    3.50    1.90
  28  -6  -6    2.41    1.57
  28  -6  -6    2.36    1.39
  28  -6  -6    1.46    1.59
 -28   6   6    0.00    1.48
 -28   6   6   -1.12    1.51
 -28   6   6    1.22    1.96
  27  -7  -7   11.06    2.04
  27  -7  -7   10.92    2.54
  27  -7  -7    9.09    2.20
 -27   7   7   11.24    2.17
 -27   7   7   12.05    2.77
 -27   7   7   12.73    2.85
  26  -8  -8    4.42    2.01
  26  -8  -8    4.39    1.61
  26  -8  -8    3.92    1.74
 -26   8   8    3.70    2.18
 -26   8   8    2.10    1.87
 -26   8   8    6.84    2.05
  25  -9  -9    1.96    1.64
  25  -9  -9    1.79    1.83
  25  -9  -9    2.10    1.33
 -25   9   9    1.23    2.16
 -25   9   9    1.91    1.86
  24 -10 -10    0.40    1.50
  24 -10 -10   -0.06    1.60
  24 -10 -10    1.74    1.66
 -24  10  10    0.45    1.86
 -24  10  10   -0.19    1.96
  23 -11 -11    7.12    2.23
  23 -11 -11    4.11    2.11
  23 -11 -11    4.65    1.88
 -23  11  11    2.02    2.35
 -23  11  11    8.56    2.61
  37   1   1    8.00    2.36
  37   1   1    7.59    2.36
 -37  -1  -1   10.39    2.70
 -37  -1  -1    6.28    2.75
  36   0   0    3.40    2.05
  36   0   0    5.70    2.11
 -36   0   0    4.27    2.49
 -36   0   0   12.66    2.74
  35  -1  -1   -1.43    1.43
  35  -1  -1    2.58    1.98
 -35   1   1   -0.52    1.87
 -35   1   1    0.52    1.92
  34  -2  -2   16.52    2.98
  34  -2  -2   17.49    2.81
 -34   2   2   11.88    2.75
 -34   2   2   15.20    3.03
  33  -3  -3    4.17    1.84
  33  -3  -3    2.50    1.79
 -33   3   3    4.20    2.13
 -33   3   3    1.79    1.68
  32  -4  -4    9.67    2.38
  32  -4  -4    7.81    2.08
 -32   4   4    8.87    2.59
 -32   4   4    5.92    2.23
  31  -5  -5   11.69    2.28
  31  -5  -5    8.77    2.26
 -31   5   5   11.14    2.16
 -31   5   5    5.75    2.08
 -31   5   5    6.68    2.28
  30  -6  -6   -0.21    1.45
  30  -6  -6    0.67    1.61
  30  -6  -6   -1.90    1.55
 -30   6   6    0.83    1.70
 -30   6   6   -0.47    1.50
 -30   6   6    3.14    2.29
  29  -7  -7    6.08    1.84
  29  -7  -7    5.64    2.02
  29  -7  -7    7.21    2.39
 -29   7   7    5.38    2.35
 -29   7   7    5.33    1.94
 -29   7   7    2.61    2.10
  28  -8  -8   -0.31    1.61
  28  -8  -8    2.40    1.62
  28  -8  -8    1.61    1.76
 -28   8   8    0.34    1.85
 -28   8   8   -0.23    1.80
 -28   8   8    4.12    2.27
  27  -9  -9   19.20    3.44
  27  -9  -9   14.56    2.74
  27  -9  -9   15.33    2.46
 -27   9   9   13.10    2.69
 -27   9   9   22.81    3.71
  26 -10 -10    1.69    1.77
  26 -10 -10    1.14    1.94
 -26  10  10   -2.15    1.98
 -26  10  10    1.17    1.98
  25 -11 -11    7.81    2.57
  25 -11 -11    6.73    2.13
 -25  11  11    6.79    2.64
 -25  11  11    6.89    3.04
  38   0   0    2.22    2.05
  38   0   0    1.06    1.93
 -38   0   0   -0.58    2.20
 -38   0   0   -2.58    1.77
  37  -1  -1    4.37    2.17
  37  -1  -1    7.19    2.33
 -37   1   1    4.67    2.38
 -37   1   1    3.42    2.22
  36  -2  -2    3.09    2.00
  36  -2  -2    4.26    2.10
 -36   2   2    4.15    2.59
 -36   2   2    2.65    2.08
  35  -3  -3    0.10    1.73
  35  -3  -3   -0.10    1.69
 -35   3   3   -1.60    1.92
 -35   3   3    0.76    1.94
  34  -4  -4    5.58    2.09
  34  -4  -4    4.39    2.03
 -34   4   4    2.03    2.12
 -34   4   4    4.01    2.13
  33  -5  -5    6.27    2.19
  33  -5  -5    8.29    2.30
 -33   5   5    3.98    2.17
 -33   5   5    3.76    2.29
  32  -6  -6    3.83    1.91
  32  -6  -6    2.71    1.92
  32  -6  -6    6.47    2.43
 -32   6   6   12.57    2.97
 -32   6   6    7.68    2.74
  31  -7  -7    2.38    1.78
  31  -7  -7    3.07    1.95
  31  -7  -7    3.63    2.23
 -31   7   7    4.18    2.42
 -31   7   7    0.22    2.09
  30  -8  -8   -0.50    1.47
  30  -8  -8    0.87    1.77
  30  -8  -8   -0.49    1.80
 -30   8   8    3.78    2.38
 -30   8   8    1.61    2.23
 -30   8   8   -0.10    1.82
  29  -9  -9    3.72    2.09
  29  -9  -9    3.09    1.91
  29  -9  -9    3.92    1.81
 -29   9   9    3.57    2.11
 -29   9   9    6.67    2.73
  37  -3  -3   -0.89    1.70
  37  -3  -3    1.26    2.02
 -37   3   3    2.88    2.22
 -37   3   3    1.52    2.43
  36  -4  -4    6.35    2.35
  36  -4  -4    3.69    2.16
 -36   4   4    2.27    2.10
 -36   4   4    1.27    2.24
  35  -5  -5    4.58    2.14
  35  -5  -5    4.73    2.11
 -35   5   5    0.19    2.34
 -35   5   5    2.30    2.00
  34  -6  -6    1.59    2.05
  34  -6  -6    0.47    1.83
  34  -6  -6   -0.85    1.68
 -34   6   6    0.52    2.34
 -34   6   6    1.41    1.94
  33  -7  -7    4.72    2.33
  33  -7  -7    2.43    2.23
  33  -7  -7    2.01    1.87
 -33   7   7    4.34    2.50
 -33   7   7    1.86    2.38
  32  -8  -8    3.14    2.21
  32  -8  -8    7.13    2.27
  32  -8  -8   14.83    3.11
 -32   8   8    6.20    2.79
 -32   8   8    5.74    2.58
 -33   9   7    4.37    2.58
 -33   9   7   -0.26    2.21
  33  -9  -7    1.09    1.94
  33  -9  -7    1.96    2.09
  33  -9  -7    4.51    2.06
 -34   8   6    4.38    2.64
 -34   8   6    3.52    2.38
  34  -8  -6    4.15    2.17
  34  -8  -6    2.18    2.10
  34  -8  -6    2.74    1.96
 -35   7   5    3.96    2.57
 -35   7   5    7.66    2.56
  35  -7  -5    3.60    2.09
  35  -7  -5    7.90    2.68
  35  -7  -5    9.17    2.62
 -36   6   4    2.50    2.15
 -36   6   4    3.71    2.57
  36  -6  -4    6.13    2.59
  36  -6  -4    7.22    2.47
  36  -6  -4    1.23    1.98
 -37   5   3    0.25    2.07
 -37   5   3    0.35    2.26
  37  -5  -3    3.01    2.05
  37  -5  -3    3.01    2.24
 -29  11   9   -0.02    2.29
 -29  11   9    2.10    2.09
  29 -11  -9    1.18    2.20
  29 -11  -9   -1.11    1.78
 -30  10   8    8.91    2.52
 -30  10   8    7.68    2.70
  30 -10  -8   10.14    2.46
  30 -10  -8    8.07    2.19
  30 -10  -8   12.08    2.94
 -31   9   7   -0.11    1.92
 -31   9   7    0.76    2.12
 -31   9   7    1.05    1.81
  31  -9  -7   -0.41    1.53
  31  -9  -7   -1.39    1.56
  31  -9  -7    0.88    1.72
 -32   8   6    5.03    2.38
 -32   8   6    0.76    2.22
  32  -8  -6    2.54    1.83
  32  -8  -6    1.54    1.83
  32  -8  -6    1.10    1.64
 -33   7   5   -0.05    2.09
 -33   7   5    1.29    1.87
  33  -7  -5    2.42    2.07
  33  -7  -5    0.83    1.66
  33  -7  -5    0.03    1.73
 -34   6   4    6.31    2.30
 -34   6   4    3.72    2.22
  34  -6  -4    6.29    2.07
  34  -6  -4    6.71    2.23
 -35   5   3    0.67    2.11
 -35   5   3    0.79    1.78
  35  -5  -3    0.31    1.74
  35  -5  -3    1.37    1.84
 -36   4   2   -0.12    2.08
 -36   4   2    0.85    1.79
  36  -4  -2    0.25    1.87
  36  -4  -2    2.32    1.95
 -37   3   1    7.53    2.77
 -37   3   1    8.75    2.53
  37  -3  -1   10.54    2.53
  37  -3  -1    9.72    2.58
 -38   2   0    2.35    2.17
 -38   2   0   -1.55    2.19
  38  -2   0    0.79    2.03
  38  -2   0    0.79    2.01
 -26  12  10   -0.74    2.14
 -26  12  10    3.24    2.28
  26 -12 -10    2.81    1.89
  26 -12 -10    4.99    2.11
 -27  11   9    2.73    2.10
 -27  11   9   -2.19    2.05
  27 -11  -9    1.08    1.66
  27 -11  -9   -0.15    1.55
  27 -11  -9    1.32    1.81
 -28  10   8    0.75    1.99
 -28  10   8   -0.15    1.83
  28 -10  -8    0.25    1.67
  28 -10  -8    0.52    1.37
  28 -10  -8    1.63    1.77
 -29   9   7    2.79    1.93
 -29   9   7    4.14    2.31
 -29   9   7    3.71    2.06
  29  -9  -7    4.26    2.01
  29  -9  -7    5.07    1.83
  29  -9  -7    3.25    2.01
 -30   8   6    7.65    2.45
 -30   8   6    8.55    2.11
 -30   8   6    7.68    2.62
  30  -8  -6    6.67    2.05
  30  -8  -6    9.57    2.13
  30  -8  -6   13.43    2.72
 -31   7   5    1.57    1.58
 -31   7   5    0.01    1.92
 -31   7   5    2.10    1.82
  31  -7  -5    1.98    1.70
  31  -7  -5    3.17    2.00
  31  -7  -5    2.82    1.64
 -32   6   4    0.56    1.96
 -32   6   4   -0.88    1.46
 -32   6   4    1.30    1.89
  32  -6  -4    0.04    1.55
  32  -6  -4    2.38    1.68
 -33   5   3    4.58    2.13
 -33   5   3    3.20    2.22
  33  -5  -3    2.60    1.68
  33  -5  -3    4.75    2.00
 -34   4   2    4.47    2.35
 -34   4   2    8.46    2.39
  34  -4  -2    5.40    2.00
  34  -4  -2    4.32    2.00
 -35   3   1    8.09    2.38
 -35   3   1    7.05    2.46
  35  -3  -1    4.48    1.95
  35  -3  -1    6.67    2.26
 -36   2   0   -2.01    1.71
 -36   2   0    1.05    2.22
  36  -2   0   -0.54    1.69
  36  -2   0   -0.08    1.70
 -37   1  -1    5.09    2.15
 -37   1  -1    4.98    2.46
  37  -1   1    2.91    1.95
  37  -1   1    4.98    2.25
 -23  13  11   -0.05    2.26
 -23  13  11    2.88    2.20
  23 -13 -11    4.27    2.02
  23 -13 -11    2.48    1.90
  23 -13 -11    4.31    2.03
 -24  12  10    4.50    2.51
 -24  12  10    2.45    2.08
  24 -12 -10    5.68    2.07
  24 -12 -10    6.36    2.06
 -25  11   9    6.17    2.22
 -25  11   9    0.68    2.17
  25 -11  -9    1.30    1.59
  25 -11  -9    4.04    1.58
  25 -11  -9    3.30    1.93
 -26  10   8    3.03    1.89
 -26  10   8    2.55    2.13
  26 -10  -8    1.32    1.28
  26 -10  -8   -1.42    1.40
  26 -10  -8   -0.90    1.45
 -27   9   7    5.60    2.31
 -27   9   7    3.53    1.81
 -27   9   7    3.38    2.05
  27  -9  -7    7.86    1.81
  27  -9  -7    5.59    2.14
  27  -9  -7    4.51    1.88
 -28   8   6    2.26    1.90
 -28   8   6    9.45    2.39
 -28   8   6    7.82    2.02
  28  -8  -6    5.18    1.70
  28  -8  -6    5.36    2.03
  28  -8  -6    7.87    2.07
 -29   7   5    9.89    2.02
 -29   7   5   11.02    2.54
 -29   7   5   10.71    2.59
  29  -7  -5    5.32    1.96
  29  -7  -5    7.81    2.30
  29  -7  -5    6.46    1.89
 -30   6   4    1.73    1.71
 -30   6   4    4.79    2.17
 -30   6   4    2.59    1.50
  30  -6  -4    2.08    1.57
  30  -6  -4    4.50    1.82
 -31   5   3    8.12    2.33
 -31   5   3    9.78    1.81
 -31   5   3    6.84    2.30
  31  -5  -3    6.47    1.91
  31  -5  -3    9.09    2.23
 -32   4   2   18.57    3.03
 -32   4   2   17.31    3.00
 -32   4   2   18.71    2.32
  32  -4  -2   20.10    2.80
  32  -4  -2   20.58    2.95
 -33   3   1   22.93    3.04
 -33   3   1   22.46    3.15
  33  -3  -1   25.79    2.94
  33  -3  -1   16.11    2.81
 -34   2   0   -2.45    1.63
 -34   2   0   -1.81    1.65
  34  -2   0    0.65    1.68
  34  -2   0   -1.36    1.55
 -35   1  -1    3.65    2.23
 -35   1  -1    0.20    1.80
  35  -1   1    0.51    1.72
  35  -1   1    0.78    1.65
 -36   0  -2    0.40    1.82
 -36   0  -2    0.84    2.21
  36   0   2   -0.50    1.75
  36   0   2   -2.83    1.56
 -37  -1  -3    2.02    2.01
 -37  -1  -3    3.69    2.56
 -37  -1  -3    2.55    2.09
  37   1   3    1.30    2.15
  37   1   3    0.86    1.93
 -20  14  12   -1.22    1.65
 -20  14  12    3.63    2.36
  20 -14 -12    2.98    2.10
  20 -14 -12   -0.44    1.52
  20 -14 -12    1.53    1.85
 -21  13  11    1.96    2.00
 -21  13  11    2.01    2.38
 -21  13  11   -0.51    1.61
  21 -13 -11   -0.60    1.51
  21 -13 -11    0.50    1.56
  21 -13 -11    0.76    1.54
 -22  12  10    0.12    2.01
 -22  12  10    1.07    1.48
 -22  12  10    3.01    2.11
  22 -12 -10    5.29    2.05
  22 -12 -10    2.86    1.58
 -23  11   9    5.31    2.10
 -23  11   9    1.24    2.00
  23 -11  -9    7.95    1.97
  23 -11  -9    5.68    2.17
  23 -11  -9    7.45    1.66
 -24  10   8    3.33    1.85
 -24  10   8    2.49    2.11
  24 -10  -8    4.52    2.09
  24 -10  -8    5.44    1.56
  24 -10  -8    5.90    1.83
 -25   9   7    7.20    2.27
 -25   9   7    7.39    2.26
 -25   9   7    8.28    2.06
  25  -9  -7    8.39    2.25
  25  -9  -7    4.97    1.75
  25  -9  -7   11.62    1.89
 -26   8   6   -1.03    1.33
 -26   8   6    1.19    1.78
 -26   8   6   -0.88    1.51
  26  -8  -6    3.29    1.56
  26  -8  -6   -0.39    1.15
  26  -8  -6    1.81    1.50
 -27   7   5    6.58    1.98
 -27   7   5    6.72    1.70
 -27   7   5    2.13    1.82
  27  -7  -5    3.43    1.54
  27  -7  -5    3.41    1.73
 -28   6   4    0.48    1.30
 -28   6   4   -1.20    1.49
 -28   6   4   -1.33    1.27
  28  -6  -4   -1.76    1.16
  28  -6  -4    0.17    1.30
 -29   5   3    4.89    1.60
 -29   5   3    6.02    2.06
 -29   5   3    4.49    1.98
  29  -5  -3    6.52    1.86
  29  -5  -3    2.87    1.53
 -30   4   2   28.10    2.52
 -30   4   2   30.96    3.25
 -30   4   2   26.78    3.32
  30  -4  -2   27.47    2.85
  30  -4  -2   29.38    3.24
 -31   3   1    6.31    2.09
 -31   3   1    6.57    1.55
 -31   3   1    2.84    1.87
  31  -3  -1    6.85    1.98
  31  -3  -1    7.36    1.99
 -32   2   0    0.46    1.28
 -32   2   0    0.78    1.77
 -32   2   0   -0.76    1.54
  32  -2   0    0.52    1.51
  32  -2   0   -0.08    1.49
 -33   1  -1   16.20    2.80
 -33   1  -1   15.89    2.92
  33  -1   1   19.10    2.85
  33  -1   1   16.30    2.70
 -34   0  -2   10.01    2.70
 -34   0  -2   12.12    2.52
  34   0   2    8.47    2.25
  34   0   2   10.69    2.45
 -35  -1  -3   -1.00    1.95
 -35  -1  -3    1.87    1.84
 -35  -1  -3   -0.42    1.65
  35   1   3    0.44    1.78
  35   1   3   -2.56    1.50
 -36  -2  -4    2.05    2.01
 -36  -2  -4    3.46    2.16
  36   2   4    2.31    1.96
  36   2   4    4.74    2.11
 -18  14  12    1.03    1.75
 -18  14  12    0.10    2.02
  18 -14 -12   -0.62    1.41
  18 -14 -12    2.82    2.02
  18 -14 -12    3.19    1.86
 -19  13  11    2.69    1.68
 -19  13  11    1.21    2.07
  19 -13 -11    4.13    1.87
  19 -13 -11    2.08    1.52
  19 -13 -11    1.28    1.65
 -20  12  10   11.82    2.29
 -20  12  10   15.03    2.75
 -20  12  10   17.10    3.21
  20 -12 -10   10.26    1.94
  20 -12 -10    9.35    2.29
  20 -12 -10   11.03    2.11
  20 -12 -10   13.80    2.08
 -21  11   9   21.89    2.53
 -21  11   9   12.64    2.81
 -21  11   9   18.70    2.63
  21 -11  -9   18.69    2.20
  21 -11  -9   20.88    2.89
  21 -11  -9   19.55    2.22
  21 -11  -9   24.50    2.69
 -22  10   8   11.29    2.53
 -22  10   8   11.02    2.24
  22 -10  -8   13.00    2.21
  22 -10  -8   12.50    1.69
  22 -10  -8   12.00    2.48
  22 -10  -8   11.92    1.88
 -23   9   7    5.72    1.84
 -23   9   7    9.16    2.19
 -23   9   7    5.75    2.05
  23  -9  -7    7.50    1.39
  23  -9  -7    4.70    1.74
  23  -9  -7    7.19    2.05
  23  -9  -7    8.10    1.63
 -24   8   6    5.20    1.70
 -24   8   6    3.70    1.80
 -24   8   6    5.02    2.08
  24  -8  -6    2.95    1.03
  24  -8  -6    5.52    1.89
  24  -8  -6    5.84    1.55
  24  -8  -6    3.05    1.54
 -25   7   5    9.00    1.76
 -25   7   5    4.66    1.89
 -25   7   5    4.37    1.95
  25  -7  -5    4.83    0.99
  25  -7  -5    5.54    1.52
  25  -7  -5    4.39    1.57
 -26   6   4    2.19    1.58
 -26   6   4    2.81    1.40
 -26   6   4    0.79    1.53
  26  -6  -4    1.16    1.34
  26  -6  -4    1.93    1.27
  26  -6  -4    1.33    0.76
 -27   5   3    0.58    1.51
 -27   5   3    4.33    1.85
 -27   5   3    6.00    1.47
  27  -5  -3    5.06    0.97
  27  -5  -3    3.41    1.47
  27  -5  -3    6.82    1.76
 -28   4   2   25.38    2.29
 -28   4   2   21.67    2.79
 -28   4   2   23.86    2.98
  28  -4  -2   25.78    2.87
  28  -4  -2   23.90    1.82
  28  -4  -2   22.63    2.59
 -29   3   1   14.67    1.95
 -29   3   1   12.27    2.33
 -29   3   1   18.02    2.85
  29  -3  -1   16.07    2.26
  29  -3  -1   16.83    2.53
 -30   2   0    0.61    1.22
 -30   2   0    2.55    1.83
 -30   2   0    0.51    1.47
  30  -2   0    1.90    1.53
  30  -2   0   -1.51    1.19
 -31   1  -1    1.74    1.50
 -31   1  -1    1.83    1.84
  31  -1   1    1.90    1.55
  31  -1   1    1.82    1.54
 -32   0  -2    0.96    1.52
 -32   0  -2    2.62    1.80
 -32   0  -2    2.79    1.89
  32   0   2    0.12    1.40
  32   0   2    0.82    1.57
 -33  -1  -3   14.93    2.69
 -33  -1  -3    7.39    2.21
  33   1   3   10.59    2.25
  33   1   3    7.26    2.19
 -34  -2  -4    0.64    1.86
 -34  -2  -4    2.17    1.82
  34   2   4    1.72    1.70
  34   2   4    0.74    1.86
 -35  -3  -5    9.76    2.60
 -35  -3  -5   10.35    2.63
  35   3   5    9.86    2.48
  35   3   5   11.72    2.79
 -15  15  13   16.55    3.09
 -15  15  13   16.87    3.45
  15 -15 -13   13.56    3.04
  15 -15 -13   14.99    2.90
 -16  14  12   13.23    2.94
 -16  14  12   10.60    2.37
  16 -14 -12   12.02    2.36
  16 -14 -12    5.38    2.13
  16 -14 -12    9.84    2.37
 -17  13  11   13.31    2.39
 -17  13  11   12.68    2.67
  17 -13 -11   10.18    2.44
  17 -13 -11   17.50    2.35
  17 -13 -11   18.30    2.68
 -18  12  10    9.90    2.38
 -18  12  10    5.29    2.27
 -18  12  10    9.25    2.00
  18 -12 -10    7.91    2.01
  18 -12 -10    7.74    1.69
  18 -12 -10    7.43    1.77
  18 -12 -10    8.19    2.04
 -19  11   9   24.57    3.17
 -19  11   9   27.09    2.74
 -19  11   9   23.52    3.00
  19 -11  -9   24.12    2.34
  19 -11  -9   29.88    2.81
  19 -11  -9   33.78    3.27
  19 -11  -9   27.73    2.36
 -20  10   8    8.02    2.26
 -20  10   8    6.77    1.56
 -20  10   8    4.54    1.80
  20 -10  -8    8.01    1.76
  20 -10  -8    5.65    1.38
  20 -10  -8    7.44    1.98
  20 -10  -8    3.75    1.35
 -21   9   7    3.08    1.70
 -21   9   7    4.90    1.62
 -21   9   7    0.74    1.71
  21  -9  -7    0.73    1.31
  21  -9  -7    1.48    1.03
  21  -9  -7    0.27    0.98
  21  -9  -7    2.60    1.43
 -22   8   6    4.12    1.74
 -22   8   6    7.08    1.72
 -22   8   6    3.72    1.86
  22  -8  -6    9.63    1.62
  22  -8  -6    7.17    1.24
  22  -8  -6    4.32    1.59
  22  -8  -6    7.52    1.87
 -23   7   5    9.41    2.04
 -23   7   5   12.41    1.93
 -23   7   5    7.10    1.88
  23  -7  -5   11.72    2.22
  23  -7  -5    9.71    1.29
  23  -7  -5    8.70    1.60
 -24   6   4    1.09    1.44
 -24   6   4   -0.14    1.11
 -24   6   4    1.50    1.22
  24  -6  -4    0.88    0.72
  24  -6  -4   -1.36    0.99
  24  -6  -4    1.48    1.35
 -25   5   3    2.23    1.40
 -25   5   3    3.90    1.34
 -25   5   3    4.29    1.70
  25  -5  -3    5.90    1.57
  25  -5  -3    2.63    1.42
  25  -5  -3    4.93    0.91
 -26   4   2   22.76    2.69
 -26   4   2   21.30    2.13
 -26   4   2   22.05    2.03
 -26   4   2   23.16    2.67
  26  -4  -2   19.97    2.54
  26  -4  -2   23.44    1.72
  26  -4  -2   21.84    2.33
 -27   3   1   -0.27    1.46
 -27   3   1    2.30    1.18
 -27   3   1    4.02    1.60
  27  -3  -1    0.85    1.35
  27  -3  -1    1.78    1.42
  27  -3  -1    3.17    1.00
 -28   2   0    7.65    2.03
 -28   2   0    6.47    1.89
  28  -2   0    8.44    2.00
  28  -2   0   11.87    2.13
 -29   1  -1   17.32    2.37
 -29   1  -1   12.46    2.59
  29  -1   1   19.13    2.45
  29  -1   1   19.03    2.55
 -30   0  -2   20.40    2.85
 -30   0  -2   23.52    2.83
  30   0   2   21.95    2.72
  30   0   2   25.20    2.88
 -31  -1  -3    2.82    1.72
 -31  -1  -3    7.78    2.13
  31   1   3    4.61    1.78
  31   1   3    2.36    1.63
 -32  -2  -4    8.85    2.31
 -32  -2  -4    8.42    2.23
  32   2   4   10.04    2.24
  32   2   4    6.98    2.15
 -33  -3  -5   14.73    2.75
 -33  -3  -5    7.53    2.42
  33   3   5    5.91    2.19
  33   3   5    9.81    2.34
 -34  -4  -6   -0.43    1.70
 -34  -4  -6    1.36    1.98
  34   4   6    1.71    1.79
  34   4   6    3.74    2.34
 -13  15  13    0.60    2.24
 -13  15  13    2.58    2.04
  13 -15 -13    1.38    1.64
  13 -15 -13    0.56    1.66
  13 -15 -13    0.93    1.82
 -14  14  12    5.20    2.28
 -14  14  12    4.53    1.97
  14 -14 -12    3.93    2.08
  14 -14 -12    5.20    1.84
 -15  13  11   20.24    3.22
 -15  13  11   12.83    2.46
  15 -13 -11   11.94    2.60
  15 -13 -11   18.69    2.34
  15 -13 -11   15.52    2.68
  15 -13 -11   19.20    2.93
 -16  12  10    6.73    2.05
 -16  12  10    6.69    1.76
  16 -12 -10    7.17    1.96
  16 -12 -10    1.76    1.49
  16 -12 -10    4.06    1.33
  16 -12 -10    5.41    1.62
 -17  11   9   16.09    2.88
 -17  11   9   24.30    2.55
 -17  11   9   22.79    2.66
  17 -11  -9   22.93    2.11
  17 -11  -9   21.06    2.75
  17 -11  -9   25.81    2.50
 -18  10   8   32.65    3.10
 -18  10   8   35.87    3.43
 -18  10   8   34.96    2.80
  18 -10  -8   32.40    2.49
  18 -10  -8   35.56    2.96
  18 -10  -8   29.92    2.43
  18 -10  -8   32.08    3.17
 -19   9   7   19.87    2.40
 -19   9   7   16.43    2.67
 -19   9   7   21.56    2.04
  19  -9  -7   15.52    2.34
  19  -9  -7   18.35    1.90
  19  -9  -7   20.25    2.36
  19  -9  -7   16.43    1.74
 -20   8   6    5.31    1.56
 -20   8   6    8.14    1.92
 -20   8   6    6.14    1.90
  20  -8  -6    5.64    1.14
  20  -8  -6    4.62    1.57
  20  -8  -6    5.90    1.59
  20  -8  -6    5.21    1.31
 -21   7   5    2.59    1.53
 -21   7   5   -0.54    1.18
 -21   7   5    2.21    1.21
  21  -7  -5    1.49    1.23
  21  -7  -5    3.24    0.89
  21  -7  -5    4.05    1.00
  21  -7  -5    3.65    1.14
 -22   6   4    1.86    1.15
 -22   6   4    5.89    1.71
 -22   6   4    2.66    1.49
  22  -6  -4    1.06    0.70
  22  -6  -4    1.24    1.04
  22  -6  -4    1.55    0.75
  22  -6  -4    3.37    1.35
 -23   5   3   22.82    2.41
 -23   5   3   14.95    2.24
 -23   5   3   14.39    1.78
  23  -5  -3   13.26    1.29
  23  -5  -3   15.52    1.97
  23  -5  -3   23.99    2.40
  23  -5  -3   19.95    1.41
 -24   4   2   11.44    1.63
 -24   4   2   10.58    1.94
 -24   4   2    9.77    1.25
 -24   4   2   12.46    2.14
  24  -4  -2    9.42    1.81
  24  -4  -2    9.15    1.16
  24  -4  -2    8.51    1.71
 -25   3   1    5.69    1.68
 -25   3   1    5.06    1.19
 -25   3   1    5.21    1.25
 -25   3   1    7.06    1.77
  25  -3  -1    3.68    1.45
  25  -3  -1    7.88    1.14
  25  -3  -1    2.89    1.38
 -26   2   0    4.29    1.52
 -26   2   0    6.87    1.91
 -26   2   0    5.71    1.45
  26  -2   0    5.06    1.53
  26  -2   0    6.15    1.63
 -27   1  -1    0.38    1.20
 -27   1  -1   -0.68    1.15
 -27   1  -1    1.64    1.55
  27  -1   1   -0.01    1.27
  27  -1   1   -0.23    1.15
 -28   0  -2    2.10    1.41
 -28   0  -2   -0.59    1.22
  28   0   2    1.27    1.41
  28   0   2    0.19    1.37
 -29  -1  -3   14.76    2.46
 -29  -1  -3   17.02    2.56
  29   1   3   14.76    2.48
  29   1   3   16.40    2.47
 -30  -2  -4    3.65    1.69
 -30  -2  -4    2.64    1.84
  30   2   4    0.68    1.46
  30   2   4    2.16    1.57
 -31  -3  -5    6.50    2.12
 -31  -3  -5    5.26    1.98
  31   3   5    1.44    1.80
  31   3   5    4.11    1.74
 -32  -4  -6    4.29    2.13
 -32  -4  -6    3.93    1.90
  32   4   6    4.29    2.19
  32   4   6    4.21    1.95
 -33  -5  -7    3.92    2.01
 -33  -5  -7    7.87    2.59
  33   5   7    2.98    2.02
  33   5   7    4.40    2.39
 -11  15  13    5.03    2.10
 -11  15  13    4.30    2.45
 -11  15  13    7.09    2.23
  11 -15 -13    5.53    2.22
  11 -15 -13    3.47    2.13
  11 -15 -13    7.62    2.21
 -12  14  12   -1.76    1.50
 -12  14  12    0.87    1.63
 -12  14  12    3.27    2.00
  12 -14 -12    1.29    1.79
  12 -14 -12    1.04    1.41
 -13  13  11   30.45    2.95
 -13  13  11   32.36    3.29
 -13  13  11   25.32    3.20
  13 -13 -11   32.12    3.18
  13 -13 -11   29.07    2.67
  13 -13 -11   28.95    2.48
  13 -13 -11   28.22    3.30
 -14  12  10    9.23    2.01
 -14  12  10   10.21    2.26
  14 -12 -10    7.55    1.86
  14 -12 -10    2.68    1.68
  14 -12 -10    2.39    1.17
  14 -12 -10    4.86    1.39
 -15  11   9    0.16    1.58
 -15  11   9   -0.07    1.23
 -15  11   9   -0.87    1.31
  15 -11  -9    0.21    1.01
  15 -11  -9    1.91    1.31
  15 -11  -9    1.80    1.37
  15 -11  -9   -1.39    0.85
 -16  10   8    2.41    1.57
 -16  10   8    3.06    1.30
 -16  10   8    2.92    1.62
  16 -10  -8    4.23    1.35
  16 -10  -8    3.75    1.16
  16 -10  -8    6.18    1.71
 -17   9   7    4.89    1.55
 -17   9   7    3.94    1.72
 -17   9   7    2.98    1.19
  17  -9  -7    2.12    0.98
  17  -9  -7    3.24    1.31
  17  -9  -7    2.46    0.98
  17  -9  -7    1.88    1.30
 -18   8   6   25.41    2.40
 -18   8   6   25.32    2.06
 -18   8   6   26.39    2.74
 -18   8   6   26.47    2.70
  18  -8  -6   22.42    2.56
  18  -8  -6   28.56    1.92
  18  -8  -6   22.57    2.01
  18  -8  -6   24.65    2.03
  18  -8  -6   25.85    2.09
  18  -8  -6   24.78    2.45
 -19   7   5    4.38    1.33
 -19   7   5    2.45    1.45
 -19   7   5    6.27    1.67
  19  -7  -5    6.35    1.51
  19  -7  -5    2.02    1.25
  19  -7  -5    5.34    1.07
  19  -7  -5    4.31    1.10
  19  -7  -5    4.59    0.95
 -20   6   4    7.77    1.72
 -20   6   4   11.49    1.62
 -20   6   4    6.93    1.63
  20  -6  -4    7.69    1.14
  20  -6  -4    8.63    1.77
  20  -6  -4    7.58    1.06
  20  -6  -4    8.56    1.46
 -21   5   3   15.73    2.09
 -21   5   3   17.33    2.01
 -21   5   3   13.36    1.64
  21  -5  -3   13.17    1.69
  21  -5  -3   12.32    1.19
  21  -5  -3   15.69    2.05
  21  -5  -3   12.97    1.20
 -22   4   2    2.69    1.40
 -22   4   2    6.88    1.33
 -22   4   2    6.60    1.05
 -22   4   2    5.47    1.57
  22  -4  -2    5.96    0.93
  22  -4  -2    5.93    1.40
  22  -4  -2    5.44    1.50
 -23   3   1   14.62    2.03
 -23   3   1   11.85    2.02
 -23   3   1   14.49    1.65
 -23   3   1   16.13    1.58
  23  -3  -1   15.10    1.38
  23  -3  -1   14.70    1.85
  23  -3  -1   16.40    2.11
 -24   2   0   73.38    4.53
 -24   2   0   62.63    3.88
 -24   2   0   68.04    4.58
  24  -2   0   67.31    4.46
  24  -2   0   75.60    3.83
  24  -2   0   71.77    4.40
 -25   1  -1    5.48    1.52
 -25   1  -1    2.56    1.47
 -25   1  -1    4.43    1.55
  25  -1   1    5.40    1.43
  25  -1   1    5.25    1.53
 -26   0  -2   50.12    3.74
 -26   0  -2   50.93    3.84
  26   0   2   55.33    3.83
  26   0   2   49.90    3.75
 -27  -1  -3    2.36    1.52
 -27  -1  -3   -1.16    1.20
  27   1   3    2.65    1.37
  27   1   3   -0.72    1.13
  27   1   3    0.17    0.71
 -28  -2  -4   11.73    2.34
 -28  -2  -4   19.04    2.43
  28   2   4   15.02    1.65
  28   2   4   10.80    2.24
  28   2   4   13.96    2.27
 -29  -3  -5    4.09    1.75
 -29  -3  -5    2.95    1.78
  29   3   5    4.86    1.75
  29   3   5    4.27    1.91
 -30  -4  -6    5.30    2.01
 -30  -4  -6    4.15    2.01
  30   4   6    2.26    1.88
  30   4   6    1.69    1.51
 -31  -5  -7    4.90    2.12
 -31  -5  -7    2.85    2.09
  31   5   7    3.57    1.73
  31   5   7    1.39    2.14
 -32  -6  -8    5.40    2.35
 -32  -6  -8    5.08    2.28
  32   6   8    7.66    2.84
  -8  16  14    1.70    2.06
  -8  16  14    3.62    3.44
   8 -16 -14    2.83    2.20
   8 -16 -14   -1.41    1.72
  -9  15  13    1.33    2.15
  -9  15  13    0.84    1.70
  -9  15  13    2.67    1.79
   9 -15 -13    4.09    1.96
   9 -15 -13    0.44    1.77
   9 -15 -13    1.98    1.64
 -10  14  12    4.06    2.13
 -10  14  12    3.06    1.65
 -10  14  12    1.35    1.65
  10 -14 -12    5.04    1.92
  10 -14 -12    0.70    1.55
  10 -14 -12    2.31    1.56
 -11  13  11    9.15    2.12
 -11  13  11    4.46    1.94
 -11  13  11    6.14    1.69
  11 -13 -11    5.35    1.94
  11 -13 -11    5.93    1.81
  11 -13 -11    7.62    1.56
  11 -13 -11    7.57    1.52
 -12  12  10    5.60    1.59
 -12  12  10    7.27    1.93
 -12  12  10    4.32    1.86
  12 -12 -10    7.23    1.48
  12 -12 -10    6.71    1.76
  12 -12 -10    7.12    1.45
  12 -12 -10    9.68    2.15
 -13  11   9   15.67    2.32
 -13  11   9   17.71    2.31
  13 -11  -9   17.14    2.01
  13 -11  -9   14.32    2.22
  13 -11  -9   22.54    2.42
  13 -11  -9   15.11    1.81
 -14  10   8   21.62    2.56
 -14  10   8   17.47    2.25
 -14  10   8   16.54    2.08
  14 -10  -8   16.44    1.73
  14 -10  -8   15.97    1.92
  14 -10  -8   19.02    2.26
 -15   9   7    8.41    1.49
 -15   9   7   10.56    1.97
 -15   9   7    6.69    1.91
  15  -9  -7    9.19    1.42
  15  -9  -7   12.86    2.10
  15  -9  -7    8.30    1.31
  15  -9  -7    7.08    1.40
 -16   8   6    7.92    1.76
 -16   8   6    7.33    1.26
 -16   8   6    9.70    1.70
 -16   8   6    8.22    1.88
  16  -8  -6    7.76    1.68
  16  -8  -6    5.70    1.21
  16  -8  -6    8.84    1.25
  16  -8  -6    7.39    1.27
  16  -8  -6    6.44    1.43
  16  -8  -6    8.56    1.23
 -17   7   5   23.00    2.42
 -17   7   5   21.06    1.78
 -17   7   5   25.36    2.15
 -17   7   5   24.07    2.44
  17  -7  -5   20.79    1.77
  17  -7  -5   22.55    1.65
  17  -7  -5   21.96    2.31
  17  -7  -5   21.60    1.83
  17  -7  -5   24.55    1.83
  17  -7  -5   21.68    2.20
 -18   6   4   14.59    1.98
 -18   6   4   18.11    2.03
 -18   6   4   18.57    1.79
  18  -6  -4   13.26    1.53
  18  -6  -4   13.69    1.26
  18  -6  -4   14.83    1.37
  18  -6  -4   13.06    1.86
  18  -6  -4   13.31    1.57
 -19   5   3    6.23    1.51
 -19   5   3    7.03    1.28
 -19   5   3    7.15    1.60
  19  -5  -3    4.89    0.80
  19  -5  -3    4.90    1.19
  19  -5  -3    5.28    0.82
  19  -5  -3    4.33    1.22
 -20   4   2    4.12    1.25
 -20   4   2    0.78    1.12
 -20   4   2    3.15    0.77
 -20   4   2    4.13    1.03
  20  -4  -2    1.99    0.54
  20  -4  -2    2.76    1.15
  20  -4  -2    3.01    1.14
  20  -4  -2    2.59    0.70
 -21   3   1   47.81    3.54
 -21   3   1   52.56    2.98
 -21   3   1   53.88    3.14
 -21   3   1   52.42    3.59
  21  -3  -1   54.75    3.67
  21  -3  -1   53.05    3.42
  21  -3  -1   57.44    2.94
 -22   2   0    4.31    1.40
 -22   2   0    1.46    1.23
 -22   2   0    2.50    1.07
  22  -2   0    1.83    1.10
  22  -2   0    2.03    1.12
  22  -2   0    2.22    0.83
 -23   1  -1    5.91    1.59
 -23   1  -1    3.33    1.22
 -23   1  -1    4.18    1.39
  23  -1   1    5.15    1.41
  23  -1   1    7.17    1.62
 -24   0  -2    0.63    1.15
 -24   0  -2   -0.49    1.07
  24   0   2   -0.09    1.05
  24   0   2    0.71    0.52
  24   0   2    0.32    1.06
 -25  -1  -3    2.42    1.35
 -25  -1  -3    1.10    0.72
 -25  -1  -3    2.87    1.37
  25   1   3    1.62    1.34
  25   1   3    2.01    0.77
  25   1   3   -0.32    1.17
 -26  -2  -4    9.27    1.93
 -26  -2  -4    7.99    1.18
 -26  -2  -4    5.56    1.81
  26   2   4    6.28    1.73
  26   2   4    7.29    1.26
  26   2   4    6.95    1.86
 -27  -3  -5   12.27    1.55
 -27  -3  -5   15.75    2.53
 -27  -3  -5   13.40    2.31
  27   3   5    6.46    2.04
  27   3   5   16.17    1.81
  27   3   5   12.61    2.14
 -28  -4  -6   18.57    2.94
 -28  -4  -6   23.92    2.77
 -28  -4  -6   15.36    2.31
  28   4   6   12.14    2.51
  28   4   6   16.26    2.08
  28   4   6   13.34    2.27
 -29  -5  -7    0.17    1.53
 -29  -5  -7    2.52    1.80
 -29  -5  -7    2.80    1.76
  29   5   7    3.89    1.51
  29   5   7    1.00    2.03
  29   5   7    4.48    1.76
 -30  -6  -8    6.57    2.41
 -30  -6  -8    5.16    2.15
 -30  -6  -8   13.37    2.65
  30   6   8    6.82    2.50
  -6  16  14    4.31    2.28
  -6  16  14    4.86    2.18
   6 -16 -14    3.23    1.99
   6 -16 -14    3.46    2.28
  -7  15  13   10.41    2.33
  -7  15  13    4.22    2.11
  -7  15  13    5.47    2.35
   7 -15 -13    6.14    1.91
   7 -15 -13    7.39    2.31
   7 -15 -13    8.83    2.52
  -8  14  12    3.42    1.83
  -8  14  12    0.08    1.83
  -8  14  12    1.24    1.52
   8 -14 -12    3.06    1.59
   8 -14 -12    4.19    1.94
   8 -14 -12    5.33    1.95
  -9  13  11   18.46    2.60
  -9  13  11   17.26    2.84
  -9  13  11   14.39    2.22
   9 -13 -11   13.23    1.80
   9 -13 -11   16.80    2.75
   9 -13 -11   15.39    2.40
 -10  12  10    1.38    1.54
 -10  12  10   -0.13    1.16
 -10  12  10    0.31    1.27
  10 -12 -10   -0.18    0.88
  10 -12 -10    0.52    1.18
  10 -12 -10   -0.85    1.17
 -11  11   9    5.53    1.72
 -11  11   9    2.16    1.41
 -11  11   9    4.13    1.31
  11 -11  -9    3.11    1.06
  11 -11  -9    5.11    1.65
  11 -11  -9    3.20    1.20
  11 -11  -9    5.85    1.44
 -12  10   8    3.25    1.17
 -12  10   8    2.23    1.40
 -12  10   8    3.92    1.30
 -12  10   8    4.03    1.68
  12 -10  -8    5.17    1.14
  12 -10  -8    4.63    1.49
  12 -10  -8    5.09    1.28
  12 -10  -8    3.09    1.22
 -13   9   7   -0.43    0.92
 -13   9   7    4.69    1.52
 -13   9   7    2.38    1.39
  13  -9  -7    1.88    0.91
  13  -9  -7    2.35    0.86
  13  -9  -7    2.50    1.02
  13  -9  -7    2.14    1.19
 -14   8   6   24.69    2.57
 -14   8   6   27.24    2.16
 -14   8   6   24.81    2.27
  14  -8  -6   23.35    2.47
  14  -8  -6   27.57    1.92
  14  -8  -6   29.28    2.32
  14  -8  -6   28.68    1.99
  14  -8  -6   29.68    2.51
 -15   7   5   14.46    1.97
 -15   7   5   12.39    1.60
 -15   7   5   12.47    1.43
 -15   7   5   12.74    2.07
  15  -7  -5   13.57    1.91
  15  -7  -5   14.08    1.27
  15  -7  -5   11.59    1.33
  15  -7  -5   15.88    1.40
  15  -7  -5   12.03    1.39
  15  -7  -5   12.97    1.73
 -16   6   4   27.34    2.36
 -16   6   4   28.52    2.08
 -16   6   4   25.83    2.31
 -16   6   4   26.71    1.74
  16  -6  -4   24.70    1.83
  16  -6  -4   24.49    2.21
  16  -6  -4   24.46    1.87
  16  -6  -4   19.61    1.60
  16  -6  -4   21.57    1.59
 -17   5   3    8.37    1.26
 -17   5   3    9.03    1.68
 -17   5   3    8.13    1.55
  17  -5  -3    9.32    1.24
  17  -5  -3    7.76    0.94
  17  -5  -3    6.61    1.38
  17  -5  -3   10.20    1.01
 -18   4   2   10.89    1.55
 -18   4   2   11.24    1.04
 -18   4   2    9.30    1.30
 -18   4   2    7.98    1.63
  18  -4  -2    6.88    0.91
  18  -4  -2   11.06    1.64
  18  -4  -2    5.96    0.83
  18  -4  -2    8.13    1.40
 -19   3   1    4.90    0.98
 -19   3   1    7.28    1.50
 -19   3   1    7.04    1.19
 -19   3   1    6.17    1.35
  19  -3  -1    4.25    1.18
  19  -3  -1    6.63    1.36
  19  -3  -1    5.85    0.90
 -20   2   0  109.27    5.73
 -20   2   0  123.62    6.37
 -20   2   0  111.17    6.21
 -20   2   0  120.07    6.30
  20  -2   0  116.66    5.69
  20  -2   0  122.05    6.33
  20  -2   0  114.87    6.15
 -21   1  -1   50.28    3.03
 -21   1  -1   46.76    3.35
 -21   1  -1   51.94    3.42
  21  -1   1   48.14    3.35
  21  -1   1   46.64    3.26
 -22   0  -2   26.46    2.67
 -22   0  -2   32.59    2.60
  22   0   2   28.42    2.58
  22   0   2   24.39    2.41
  22   0   2   30.43    1.79
 -23  -1  -3    2.23    1.22
 -23  -1  -3    1.04    1.19
 -23  -1  -3    0.35    0.68
  23   1   3    2.11    1.17
  23   1   3    1.37    1.11
  23   1   3    0.23    0.65
 -24  -2  -4    5.84    1.70
 -24  -2  -4    9.31    1.83
 -24  -2  -4    7.85    1.21
  24   2   4    8.43    1.80
  24   2   4    6.68    1.22
  24   2   4    2.68    1.36
 -25  -3  -5   12.11    2.13
 -25  -3  -5   12.89    2.24
 -25  -3  -5   15.02    1.69
  25   3   5   12.54    1.71
  25   3   5   15.72    2.17
  25   3   5   11.28    2.18
 -26  -4  -6    2.04    1.20
 -26  -4  -6    1.08    1.38
 -26  -4  -6    0.23    1.42
 -26  -4  -6    3.45    1.57
  26   4   6    0.50    1.08
  26   4   6    0.79    1.31
  26   4   6    1.48    1.68
 -27  -5  -7    0.46    1.53
 -27  -5  -7    1.60    1.60
 -27  -5  -7   -0.32    1.54
 -27  -5  -7    1.91    1.31
  27   5   7   -0.04    1.68
  27   5   7   -0.90    1.26
  27   5   7    0.91    1.31
 -28  -6  -8    7.38    2.27
 -28  -6  -8   12.66    2.41
 -28  -6  -8    9.31    2.48
 -28  -6  -8    8.75    2.52
  28   6   8    9.28    2.07
  28   6   8   10.99    2.72
  28   6   8    9.32    1.96
 -29  -7  -9    6.53    2.21
 -29  -7  -9    5.52    2.41
 -29  -7  -9    3.33    2.00
  29   7   9    1.92    2.33
  29   7   9    1.74    1.67
  -4  16  14   -2.10    1.65
  -4  16  14    3.38    1.95
   4 -16 -14    0.24    1.79
   4 -16 -14   -2.28    1.59
  -5  15  13    3.22    1.90
  -5  15  13    4.12    1.80
   5 -15 -13    1.33    1.58
   5 -15 -13    1.27    1.70
   5 -15 -13    3.35    1.86
  -6  14  12    5.79    2.30
  -6  14  12   11.05    2.34
  -6  14  12    7.66    1.93
   6 -14 -12    5.88    1.92
   6 -14 -12    8.98    1.95
   6 -14 -12    7.85    2.13
  -7  13  11    8.40    1.87
  -7  13  11    7.44    2.24
  -7  13  11    7.07    1.97
   7 -13 -11    7.02    2.07
   7 -13 -11    6.95    1.95
   7 -13 -11    5.62    1.67
   7 -13 -11    7.34    1.31
  -8  12  10   44.59    3.71
  -8  12  10   45.36    3.38
  -8  12  10   42.32    3.70
   8 -12 -10   50.47    3.56
   8 -12 -10   47.36    3.88
   8 -12 -10   49.51    3.03
  -9  11   9    0.23    1.16
  -9  11   9    0.84    1.32
  -9  11   9    0.68    1.10
   9 -11  -9    0.36    1.16
   9 -11  -9    1.31    1.09
   9 -11  -9   -0.20    0.84
   9 -11  -9    0.44    0.96
 -10  10   8    1.63    1.04
 -10  10   8    1.82    1.31
 -10  10   8    0.93    1.01
  10 -10  -8    0.82    0.89
  10 -10  -8    0.37    0.89
  10 -10  -8    1.62    0.93
  10 -10  -8    0.96    1.06
 -11   9   7   10.75    1.84
 -11   9   7    8.94    1.30
 -11   9   7    8.10    1.46
 -11   9   7    8.22    1.79
  11  -9  -7    7.53    1.30
  11  -9  -7    6.32    1.43
  11  -9  -7    6.97    1.71
  11  -9  -7    9.02    1.29
  11  -9  -7    7.05    1.17
 -12   8   6   15.75    2.12
 -12   8   6   18.11    1.96
 -12   8   6   18.54    1.87
  12  -8  -6   22.47    2.17
  12  -8  -6   23.06    1.90
  12  -8  -6   22.58    1.65
  12  -8  -6   19.01    1.59
 -13   7   5   42.87    2.87
 -13   7   5   42.04    3.12
 -13   7   5   39.55    3.00
 -13   7   5   45.99    2.74
  13  -7  -5   45.57    3.12
  13  -7  -5   46.26    2.64
  13  -7  -5   43.15    2.56
  13  -7  -5   42.65    2.89
  13  -7  -5   46.25    2.72
 -14   6   4    2.45    1.17
 -14   6   4    3.37    1.08
 -14   6   4    3.35    1.16
 -14   6   4    2.15    0.71
  14  -6  -4    2.85    0.98
  14  -6  -4    3.71    0.76
  14  -6  -4    3.80    0.99
  14  -6  -4    2.58    0.78
  14  -6  -4    2.94    0.73
  14  -6  -4    2.44    0.81
 -15   5   3   14.21    1.57
 -15   5   3   18.67    1.60
 -15   5   3   19.31    1.85
 -15   5   3   16.46    1.81
  15  -5  -3   16.20    1.77
  15  -5  -3   13.51    1.15
  15  -5  -3   18.25    1.55
  15  -5  -3   15.98    1.21
  15  -5  -3   16.41    1.29
 -16   4   2   31.44    2.57
 -16   4   2   38.61    2.68
 -16   4   2   38.66    2.34
  16  -4  -2   36.43    2.66
  16  -4  -2   36.20    1.98
  16  -4  -2   37.82    2.40
  16  -4  -2   33.34    1.95
 -17   3   1   35.13    2.04
 -17   3   1   32.50    2.53
 -17   3   1   34.21    2.52
  17  -3  -1   35.38    2.00
  17  -3  -1   33.97    2.58
  17  -3  -1   34.73    2.41
 -18   2   0    2.11    1.17
 -18   2   0    1.04    0.90
 -18   2   0    1.18    0.84
 -18   2   0    0.68    0.95
  18  -2   0    0.97    0.95
  18  -2   0    0.40    0.94
  18  -2   0    0.92    0.65
 -19   1  -1    8.90    1.45
 -19   1  -1    9.74    1.58
 -19   1  -1    9.71    1.38
  19  -1   1    7.73    1.15
  19  -1   1    8.34    1.49
  19  -1   1    8.73    1.44
 -20   0  -2   -0.65    0.91
 -20   0  -2    0.25    0.90
 -20   0  -2    0.32    0.52
 -20   0  -2    0.97    0.91
  20   0   2    0.10    0.48
  20   0   2   -0.19    0.88
  20   0   2    0.55    0.98
 -21  -1  -3    0.37    0.65
 -21  -1  -3    0.11    0.99
 -21  -1  -3    0.35    1.07
  21   1   3    1.32    1.05
  21   1   3    0.23    0.91
  21   1   3    1.26    0.67
 -22  -2  -4    1.86    0.86
 -22  -2  -4    0.23    1.09
 -22  -2  -4    2.18    1.30
 -22  -2  -4    2.05    1.24
  22   2   4    2.56    1.17
  22   2   4    2.19    1.32
  22   2   4    1.98    0.91
 -23  -3  -5    2.50    1.43
 -23  -3  -5    5.24    1.21
 -23  -3  -5    5.36    1.60
 -23  -3  -5    5.27    1.63
  23   3   5    2.24    1.49
  23   3   5    4.30    1.16
  23   3   5    3.12    1.28
 -24  -4  -6    9.00    1.93
 -24  -4  -6    5.53    1.75
 -24  -4  -6    8.78    1.63
 -24  -4  -6    5.94    1.88
  24   4   6    6.53    1.58
  24   4   6    8.76    1.56
  24   4   6    8.23    2.10
 -25  -5  -7   22.21    2.62
 -25  -5  -7   24.69    2.48
 -25  -5  -7   25.92    2.96
 -25  -5  -7   21.95    2.95
  25   5   7   22.26    2.47
  25   5   7   21.25    2.86
  25   5   7   17.05    2.32
 -26  -6  -8   10.02    1.98
 -26  -6  -8    9.30    2.25
 -26  -6  -8    8.71    2.37
 -26  -6  -8   14.01    2.59
  26   6   8   11.42    2.19
  26   6   8    9.06    1.95
  26   6   8   11.21    2.61
 -27  -7  -9   -0.93    1.53
 -27  -7  -9    3.05    1.94
 -27  -7  -9    0.33    1.89
 -27  -7  -9    0.34    1.61
  27   7   9    2.63    1.72
  27   7   9    3.74    2.30
  27   7   9    1.78    1.57
 -28  -8 -10    2.72    1.94
 -28  -8 -10    6.59    2.30
 -28  -8 -10    4.53    2.36
  28   8  10    2.76    2.40
  28   8  10   -0.72    1.67
  28   8  10    3.07    1.90
  -2  16  14   30.29    3.68
  -2  16  14   25.22    3.73
   2 -16 -14   19.44    3.55
   2 -16 -14   29.44    3.79
  -3  15  13   12.56    2.61
  -3  15  13   10.44    2.30
   3 -15 -13    7.65    2.02
   3 -15 -13    8.84    2.40
   3 -15 -13   11.36    2.53
  -4  14  12   21.21    2.78
  -4  14  12   22.34    2.99
  -4  14  12   28.03    3.21
   4 -14 -12   23.74    3.07
   4 -14 -12   19.75    3.11
   4 -14 -12   19.55    2.51
  -5  13  11    5.76    2.00
  -5  13  11    4.22    1.59
  -5  13  11    8.77    2.03
   5 -13 -11    3.38    1.43
   5 -13 -11    4.47    1.74
   5 -13 -11    7.60    2.02
   5 -13 -11    9.01    1.62
  -6  12  10    3.60    1.38
  -6  12  10    7.44    2.06
  -6  12  10    4.75    1.68
   6 -12 -10    3.71    1.63
   6 -12 -10    3.17    0.96
   6 -12 -10    4.54    1.48
  -7  11   9    3.62    1.44
  -7  11   9    1.90    1.42
  -7  11   9    4.20    1.28
   7 -11  -9    4.11    1.51
   7 -11  -9    4.08    1.14
   7 -11  -9    3.42    1.01
   7 -11  -9    4.18    1.29
  -8  10   8    0.09    1.19
  -8  10   8   -0.91    0.88
  -8  10   8   -0.11    0.86
   8 -10  -8   -0.38    0.79
   8 -10  -8    0.97    0.82
   8 -10  -8    0.00    1.04
   8 -10  -8    0.74    0.74
  -9   9   7   26.12    2.13
  -9   9   7   27.37    2.60
  -9   9   7   27.07    2.45
  -9   9   7   28.76    2.45
   9  -9  -7   29.66    2.56
   9  -9  -7   30.44    2.13
   9  -9  -7   32.19    2.13
   9  -9  -7   29.02    2.15
   9  -9  -7   29.69    2.40
 -10   8   6    7.59    1.33
 -10   8   6    3.51    1.31
 -10   8   6    8.52    1.50
 -10   8   6    3.52    0.96
  10  -8  -6    6.75    1.01
  10  -8  -6    6.75    1.21
  10  -8  -6    5.96    1.02
  10  -8  -6    2.44    1.07
  10  -8  -6    5.83    1.10
 -11   7   5    4.16    0.98
 -11   7   5    3.42    1.12
 -11   7   5    5.21    1.42
  11  -7  -5    3.55    1.00
  11  -7  -5    3.97    0.99
  11  -7  -5    2.33    0.99
  11  -7  -5    4.19    0.94
  11  -7  -5    4.08    0.75
  11  -7  -5    3.90    0.86
 -12   6   4   15.13    1.78
 -12   6   4   15.38    1.34
 -12   6   4   15.92    1.74
 -12   6   4   11.98    1.41
  12  -6  -4   11.56    1.19
  12  -6  -4   12.73    1.20
  12  -6  -4   12.31    1.39
  12  -6  -4   13.19    1.26
  12  -6  -4   11.20    1.61
  12  -6  -4   13.74    1.50
 -13   5   3   63.65    3.71
 -13   5   3   58.25    3.39
 -13   5   3   57.92    3.64
 -13   5   3   57.22    3.14
 -13   5   3   62.19    3.44
  13  -5  -3   65.25    3.13
  13  -5  -3   68.98    3.70
  13  -5  -3   61.87    3.14
  13  -5  -3   66.53    3.39
 -14   4   2  136.25    6.59
 -14   4   2  135.41    6.83
 -14   4   2  134.43    6.81
 -14   4   2  139.16    6.54
  14  -4  -2  136.71    6.75
  14  -4  -2  126.93    6.79
  14  -4  -2  131.82    6.24
  14  -4  -2  139.96    6.62
  14  -4  -2  133.46    6.26
 -15   3   1   47.76    3.09
 -15   3   1   55.05    3.05
 -15   3   1   48.46    3.08
 -15   3   1   51.68    2.63
  15  -3  -1   48.20    2.57
  15  -3  -1   47.87    3.12
  15  -3  -1   49.26    2.97
  15  -3  -1   52.42    3.06
 -16   2   0   23.73    2.01
 -16   2   0   24.41    2.03
 -16   2   0   23.42    1.66
 -16   2   0   20.70    1.93
  16  -2   0   20.58    1.83
  16  -2   0   23.90    1.91
  16  -2   0   21.32    1.98
  16  -2   0   21.05    1.51
 -17   1  -1  177.76    9.00
 -17   1  -1  188.22    9.05
 -17   1  -1  182.26    8.68
  17  -1   1  191.75    8.67
  17  -1   1  183.71    9.02
  17  -1   1  177.17    8.95
 -18   0  -2   16.53    1.89
 -18   0  -2   19.90    1.82
 -18   0  -2   19.28    1.73
 -18   0  -2   16.10    1.26
  18   0   2   18.52    1.32
  18   0   2   17.90    1.83
  18   0   2   15.87    1.77
 -19  -1  -3    3.87    1.21
 -19  -1  -3    3.21    0.82
 -19  -1  -3    3.07    1.14
  19   1   3    4.06    1.19
  19   1   3    2.65    0.78
  19   1   3    1.40    1.01
 -20  -2  -4   30.74    2.14
 -20  -2  -4   25.91    2.64
 -20  -2  -4   33.55    2.75
 -20  -2  -4   29.94    2.48
  20   2   4   28.72    2.46
  20   2   4   34.08    2.29
  20   2   4   27.56    2.57
 -21  -3  -5   14.92    1.69
 -21  -3  -5   17.42    2.20
 -21  -3  -5   16.37    2.31
 -21  -3  -5   16.54    2.07
  21   3   5   14.59    1.72
  21   3   5   16.16    1.94
  21   3   5   17.23    2.15
 -22  -4  -6    4.60    1.53
 -22  -4  -6    2.92    1.28
 -22  -4  -6    4.87    1.56
 -22  -4  -6    4.79    1.63
  22   4   6    3.89    1.30
  22   4   6    3.60    2.01
  22   4   6    3.76    1.23
  22   4   6    4.57    1.70
 -23  -5  -7    9.56    2.18
 -23  -5  -7   10.21    2.03
 -23  -5  -7    8.07    1.79
 -23  -5  -7    5.97    1.85
  23   5   7    8.01    2.16
  23   5   7   10.18    1.80
  23   5   7    7.36    1.61
 -24  -6  -8    0.97    1.62
 -24  -6  -8    1.36    1.37
 -24  -6  -8    1.68    1.60
 -24  -6  -8   -2.00    1.24
  24   6   8   -2.02    1.64
  24   6   8   -0.39    1.21
  24   6   8    1.29    1.29
 -25  -7  -9    8.48    1.92
 -25  -7  -9    6.96    2.01
 -25  -7  -9    6.40    2.04
 -25  -7  -9    2.29    1.95
  25   7   9    4.28    1.77
  25   7   9    4.54    2.21
  25   7   9    6.61    1.88
 -26  -8 -10    1.94    1.97
 -26  -8 -10    4.12    2.02
 -26  -8 -10    3.38    1.94
 -26  -8 -10    2.42    1.88
  26   8  10    2.69    1.76
  26   8  10    2.70    1.80
  26   8  10    1.47    2.26
   0  16  14    4.32    2.14
   0  16  14   -0.99    1.69
   0 -16 -14   -4.35    1.59
   0 -16 -14   -0.72    1.51
  -1  15  13    2.30    1.76
  -1  15  13    3.45    1.72
   1 -15 -13   -0.53    1.59
   1 -15 -13   -0.05    1.56
  -2  14  12    3.26    1.66
  -2  14  12    6.73    2.09
   2 -14 -12    4.94    1.58
   2 -14 -12    2.77    1.75
   2 -14 -12    4.16    1.84
  -3  13  11    6.24    1.67
  -3  13  11    4.92    1.98
  -3  13  11    4.38    1.74
   3 -13 -11    5.37    1.57
   3 -13 -11    3.09    1.56
   3 -13 -11    2.82    1.68
  -4  12  10   54.45    3.72
  -4  12  10   57.14    4.13
  -4  12  10   57.08    4.14
   4 -12 -10   52.48    4.06
   4 -12 -10   48.10    4.01
   4 -12 -10   55.88    3.71
   4 -12 -10   52.54    2.99
  -5  11   9    5.35    1.57
  -5  11   9    5.35    1.44
  -5  11   9    6.32    1.70
   5 -11  -9    6.62    1.65
   5 -11  -9    9.04    1.20
   5 -11  -9    7.12    1.25
   5 -11  -9    8.80    1.56
  -6  10   8   55.84    3.31
  -6  10   8   48.59    3.54
  -6  10   8   47.94    3.48
   6 -10  -8   49.54    2.97
   6 -10  -8   50.10    3.62
   6 -10  -8   52.46    3.38
   6 -10  -8   51.85    2.98
  -7   9   7   22.40    2.17
  -7   9   7   24.74    1.96
  -7   9   7   20.36    2.15
   7  -9  -7   22.76    1.80
   7  -9  -7   22.10    2.01
   7  -9  -7   25.99    1.83
   7  -9  -7   22.97    1.86
   7  -9  -7   21.19    2.22
  -8   8   6   -1.70    0.83
  -8   8   6   -0.67    0.77
  -8   8   6    0.37    0.72
  -8   8   6   -0.29    0.96
   8  -8  -6    0.95    0.84
   8  -8  -6   -0.50    0.65
   8  -8  -6    0.73    0.72
   8  -8  -6    1.19    0.64
   8  -8  -6    1.68    0.77
  -9   7   5   20.03    1.54
  -9   7   5   16.56    1.65
  -9   7   5   18.93    1.95
  -9   7   5   19.20    1.82
   9  -7  -5   17.65    1.39
   9  -7  -5   16.89    1.50
   9  -7  -5   16.72    1.57
   9  -7  -5   18.63    1.97
   9  -7  -5   19.11    1.80
   9  -7  -5   17.73    1.38
   9  -7  -5   15.71    1.52
 -10   6   4   17.04    1.59
 -10   6   4   17.27    1.70
 -10   6   4   16.51    1.86
 -10   6   4   18.51    1.51
  10  -6  -4   17.84    1.31
  10  -6  -4   17.17    1.49
  10  -6  -4   12.36    1.62
  10  -6  -4   18.10    1.34
  10  -6  -4   20.84    1.49
  10  -6  -4   18.18    1.59
  10  -6  -4   14.46    1.56
  10  -6  -4   16.57    1.50
 -11   5   3   21.63    1.87
 -11   5   3   23.57    1.85
 -11   5   3   21.44    1.44
 -11   5   3   21.43    1.60
 -11   5   3   20.52    1.62
  11  -5  -3   21.54    1.79
  11  -5  -3   22.02    1.50
  11  -5  -3   22.76    1.81
  11  -5  -3   20.23    1.84
  11  -5  -3   18.75    1.39
  11  -5  -3   20.78    1.34
  11  -5  -3   22.34    1.47
  11  -5  -3   23.99    1.85
  11  -5  -3   20.65    1.57
 -12   4   2    7.48    1.36
 -12   4   2    6.32    1.13
 -12   4   2    7.16    1.09
 -12   4   2    7.52    1.26
 -12   4   2    6.73    1.02
  12  -4  -2    9.60    1.34
  12  -4  -2    4.65    0.68
  12  -4  -2    4.43    0.58
  12  -4  -2    8.36    1.24
  12  -4  -2    6.68    1.04
  12  -4  -2    9.20    1.36
  12  -4  -2    8.14    1.22
  12  -4  -2    6.85    0.76
 -13   3   1   34.69    2.35
 -13   3   1   31.63    1.87
 -13   3   1   33.23    2.33
 -13   3   1   35.34    2.20
 -13   3   1   35.62    2.39
  13  -3  -1   35.96    2.33
  13  -3  -1   32.03    2.17
  13  -3  -1   34.27    1.80
  13  -3  -1   32.40    2.42
  13  -3  -1   39.94    2.46
  13  -3  -1   38.65    2.40
  13  -3  -1   35.13    1.86
 -14   2   0   74.91    4.32
 -14   2   0   76.59    3.96
 -14   2   0   85.23    4.42
 -14   2   0   83.75    4.39
 -14   2   0   80.08    4.25
  14  -2   0   82.94    4.34
  14  -2   0   78.76    4.36
  14  -2   0   78.34    4.25
  14  -2   0   85.98    4.30
  14  -2   0   83.17    4.41
  14  -2   0   79.04    3.94
 -15   1  -1   21.08    1.56
 -15   1  -1   17.57    1.16
 -15   1  -1   23.63    1.94
 -15   1  -1   17.04    1.64
  15  -1   1   18.32    1.75
  15  -1   1   20.08    1.77
  15  -1   1   17.04    1.12
  15  -1   1   17.48    1.43
  15  -1   1   14.96    1.64
  15  -1   1   17.63    1.69
 -16   0  -2    0.98    0.92
 -16   0  -2    0.21    0.50
 -16   0  -2    0.30    0.76
 -16   0  -2   -0.01    0.80
  16   0   2    0.41    0.80
  16   0   2   -0.12    0.48
  16   0   2    0.00    0.80
  16   0   2    1.21    0.94
 -17  -1  -3   18.50    1.97
 -17  -1  -3   22.03    1.94
 -17  -1  -3   20.24    1.55
 -17  -1  -3   20.61    2.08
  17   1   3   22.77    1.93
  17   1   3   23.29    1.94
  17   1   3   18.32    1.89
  17   1   3   22.75    1.62
 -18  -2  -4    6.89    1.43
 -18  -2  -4    9.36    1.58
 -18  -2  -4   11.59    1.68
 -18  -2  -4    7.50    1.18
  18   2   4    6.69    1.51
  18   2   4    6.93    1.28
  18   2   4    6.88    1.30
  18   2   4    6.67    1.16
 -19  -3  -5    1.20    1.03
 -19  -3  -5    3.47    1.29
 -19  -3  -5    2.92    1.26
 -19  -3  -5    5.35    1.43
  19   3   5    5.49    1.48
  19   3   5    3.27    1.06
  19   3   5    4.30    1.19
  19   3   5    5.71    1.25
 -20  -4  -6   36.65    2.91
 -20  -4  -6   33.87    2.72
 -20  -4  -6   33.32    3.05
 -20  -4  -6   37.03    3.16
  20   4   6   38.71    3.13
  20   4   6   36.02    2.78
  20   4   6   37.38    2.47
  20   4   6   33.69    2.60
 -21  -5  -7    5.45    1.78
 -21  -5  -7    7.49    1.64
 -21  -5  -7    9.84    1.82
 -21  -5  -7    9.79    1.99
  21   5   7    8.79    2.00
  21   5   7    4.98    1.35
  21   5   7    5.32    1.44
 -22  -6  -8    1.95    1.36
 -22  -6  -8    1.70    1.38
 -22  -6  -8    0.86    1.50
 -22  -6  -8    1.24    1.37
  22   6   8    0.31    1.65
  22   6   8    0.87    1.16
  22   6   8    1.31    1.29
 -23  -7  -9    1.14    1.42
 -23  -7  -9    4.10    1.71
 -23  -7  -9    3.13    1.65
 -23  -7  -9    2.61    1.83
  23   7   9    2.55    1.61
  23   7   9    1.42    1.37
  23   7   9    3.96    2.08
 -24  -8 -10    5.14    2.16
 -24  -8 -10    4.04    1.95
 -24  -8 -10    3.27    1.79
 -24  -8 -10    1.18    1.67
  24   8  10   -0.49    1.36
  24   8  10    4.88    1.84
  24   8  10    2.59    2.12
 -25  -9 -11    3.29    2.02
 -25  -9 -11    4.58    2.31
 -25  -9 -11    7.01    2.18
 -25  -9 -11    9.26    2.42
  25   9  11    3.11    2.16
  25   9  11    4.85    2.10
   2  16  14   30.49    3.90
   2  16  14   32.97    3.80
  -2 -16 -14   27.75    3.87
  -2 -16 -14   26.40    3.74
   1  15  13    2.20    1.87
   1  15  13    0.73    1.74
  -1 -15 -13   -0.13    1.47
  -1 -15 -13    2.71    1.91
   0  14  12    0.84    1.44
   0  14  12    2.27    1.57
   0 -14 -12   -1.79    1.21
   0 -14 -12    0.05    1.31
   0 -14 -12    0.48    1.34
  -1  13  11   31.28    3.11
  -1  13  11   22.62    2.72
   1 -13 -11   31.56    2.69
   1 -13 -11   23.63    3.00
   1 -13 -11   23.17    3.00
  -2  12  10    2.19    1.60
  -2  12  10   -0.80    1.13
  -2  12  10    0.50    1.25
   2 -12 -10    0.18    1.19
   2 -12 -10    0.99    1.11
   2 -12 -10    2.28    1.43
  -3  11   9    8.10    1.85
  -3  11   9    5.13    1.37
  -3  11   9    7.68    1.74
   3 -11  -9    8.20    1.04
   3 -11  -9    6.20    1.60
   3 -11  -9    9.29    1.60
   3 -11  -9    9.18    1.40
   3 -11  -9    7.91    1.75
  -4  10   8    2.67    1.18
  -4  10   8    1.96    1.27
  -4  10   8    2.35    1.04
   4 -10  -8    2.69    0.74
   4 -10  -8    1.98    0.82
   4 -10  -8    4.49    1.09
   4 -10  -8    4.09    1.14
   4 -10  -8    1.54    1.12
  -5   9   7   70.05    3.83
  -5   9   7   64.94    4.05
  -5   9   7   68.08    4.13
   5  -9  -7   60.98    4.12
   5  -9  -7   66.71    3.92
   5  -9  -7   69.30    3.57
   5  -9  -7   65.59    3.58
   5  -9  -7   67.86    3.79
   5  -9  -7   70.90    3.77
  -6   8   6   13.57    1.39
  -6   8   6   12.76    1.58
  -6   8   6   13.50    1.66
   6  -8  -6   11.02    1.25
   6  -8  -6   12.66    1.23
   6  -8  -6   12.03    1.47
   6  -8  -6   11.87    1.40
   6  -8  -6   10.61    1.57
   6  -8  -6   11.74    1.26
  -7   7   5   42.93    2.88
  -7   7   5   39.68    2.44
  -7   7   5   44.22    2.77
  -7   7   5   38.55    2.64
   7  -7  -5   43.61    2.43
   7  -7  -5   39.71    2.67
   7  -7  -5   43.47    2.64
   7  -7  -5   38.39    2.55
   7  -7  -5   42.20    2.51
   7  -7  -5   43.98    2.39
  -8   6   4   -1.74    0.77
  -8   6   4    1.10    0.61
  -8   6   4    1.13    0.83
  -8   6   4    1.30    0.68
   8  -6  -4    1.63    0.63
   8  -6  -4    0.83    0.73
   8  -6  -4    0.47    0.79
   8  -6  -4    0.87    0.75
   8  -6  -4    2.72    0.89
   8  -6  -4    0.30    0.59
   8  -6  -4    1.69    0.80
   8  -6  -4    0.03    0.55
   8  -6  -4    2.03    0.55
   8  -6  -4    1.23    0.59
  -9   5   3   21.20    1.65
  -9   5   3   23.44    1.86
  -9   5   3   22.75    1.52
  -9   5   3   24.90    1.84
   9  -5  -3   21.52    1.73
   9  -5  -3   24.29    1.81
   9  -5  -3   22.73    1.58
   9  -5  -3   19.23    1.63
   9  -5  -3   20.50    1.45
   9  -5  -3   24.67    1.81
   9  -5  -3   20.95    1.47
   9  -5  -3   24.01    1.44
 -10   4   2   39.05    2.13
 -10   4   2   42.07    2.37
 -10   4   2   43.90    2.61
 -10   4   2   39.98    2.59
 -10   4   2   43.53    2.59
 -10   4   2   39.60    2.38
  10  -4  -2   44.53    2.37
  10  -4  -2   42.26    2.58
  10  -4  -2   44.40    2.57
  10  -4  -2   38.90    2.13
  10  -4  -2   44.40    2.57
  10  -4  -2   45.02    2.66
  10  -4  -2   45.56    2.15
 -11   3   1   16.36    1.33
 -11   3   1   14.53    1.01
 -11   3   1   14.54    1.41
 -11   3   1   13.63    1.42
 -11   3   1   15.86    1.42
  11  -3  -1   14.80    1.45
  11  -3  -1   15.11    1.52
  11  -3  -1   15.60    1.27
  11  -3  -1   13.11    0.96
  11  -3  -1   15.26    1.39
  11  -3  -1   15.03    1.39
  11  -3  -1   15.50    0.99
 -12   2   0  181.19    8.53
 -12   2   0  169.80    8.49
 -12   2   0  179.22    8.54
 -12   2   0  179.54    8.44
 -12   2   0  185.52    8.20
 -12   2   0  179.21    8.01
  12  -2   0  179.96    8.58
  12  -2   0  178.57    8.45
  12  -2   0  167.05    8.42
  12  -2   0  175.53    8.54
  12  -2   0  179.94    8.17
  12  -2   0  179.26    8.00
  12  -2   0  184.46    8.54
 -13   1  -1  241.60   10.87
 -13   1  -1  236.38   11.08
 -13   1  -1  227.79   11.10
 -13   1  -1  238.52   11.13
 -13   1  -1  226.22   10.62
 -13   1  -1  243.86   11.13
  13  -1   1  238.46   11.12
  13  -1   1  234.54   11.13
  13  -1   1  232.67   11.05
  13  -1   1  237.61   11.09
  13  -1   1  243.70   10.87
  13  -1   1  236.74   10.64
  13  -1   1  244.78   11.12
  13  -1   1  235.62   11.10
 -14   0  -2   11.33    1.49
 -14   0  -2    9.52    1.33
 -14   0  -2   10.29    1.04
 -14   0  -2   11.73    1.31
 -14   0  -2    9.79    1.37
 -14   0  -2   13.46    1.37
  14   0   2   10.00    1.34
  14   0   2   13.49    1.45
  14   0   2   12.11    1.41
  14   0   2   11.55    1.05
  14   0   2   10.31    1.36
 -15  -1  -3   10.37    1.44
 -15  -1  -3    6.99    1.27
 -15  -1  -3    6.83    1.03
 -15  -1  -3    7.37    1.20
 -15  -1  -3    9.64    1.48
 -15  -1  -3    7.62    1.13
 -15  -1  -3    9.94    1.41
  15   1   3    9.89    1.35
  15   1   3   10.01    1.11
  15   1   3    9.19    1.31
 -16  -2  -4   57.75    3.43
 -16  -2  -4   63.05    3.62
 -16  -2  -4   57.92    3.47
 -16  -2  -4   63.63    3.78
 -16  -2  -4   58.82    3.70
 -16  -2  -4   54.87    3.38
  16   2   4   64.67    3.50
  16   2   4   57.23    3.38
  16   2   4   66.70    3.78
  16   2   4   56.23    3.43
 -17  -3  -5   18.05    2.17
 -17  -3  -5   23.34    2.23
 -17  -3  -5   21.91    2.44
 -17  -3  -5   22.82    2.07
 -17  -3  -5   16.28    1.90
  17   3   5   23.18    1.92
  17   3   5   21.37    1.98
  17   3   5   22.50    1.80
  17   3   5   24.80    1.96
  17   3   5   26.91    2.31
 -18  -4  -6    1.98    1.27
 -18  -4  -6    0.52    0.93
 -18  -4  -6    3.46    1.24
  18   4   6    0.00    1.25
  18   4   6    5.29    1.24
  18   4   6    4.00    1.14
  18   4   6    3.04    0.99
  18   4   6    0.64    0.96
 -19  -5  -7    3.60    1.50
 -19  -5  -7    2.54    1.28
 -19  -5  -7    3.57    1.43
  19   5   7    7.57    1.93
  19   5   7    6.35    1.37
  19   5   7    2.88    1.38
  19   5   7    3.98    1.02
  19   5   7    4.39    1.37
 -20  -6  -8   10.86    2.19
 -20  -6  -8    8.22    1.94
 -20  -6  -8   15.33    2.17
  20   6   8   10.34    2.28
  20   6   8   14.20    2.18
  20   6   8   12.47    1.77
 -21  -7  -9    5.08    1.82
 -21  -7  -9    5.31    1.68
 -21  -7  -9    3.65    1.86
  21   7   9    2.45    1.62
  21   7   9    4.90    1.71
  21   7   9   -0.27    1.57
 -22  -8 -10    3.49    1.75
 -22  -8 -10    3.33    1.78
 -22  -8 -10    1.09    1.78
  22   8  10    3.16    1.83
  22   8  10    5.23    2.10
  22   8  10    5.29    1.80
 -23  -9 -11    0.89    1.84
 -23  -9 -11    1.56    1.76
 -23  -9 -11    2.96    1.96
  23   9  11    0.78    1.68
  23   9  11    0.95    1.82
   4  16  14    0.73    1.88
   4  16  14    2.19    1.92
  -4 -16 -14    0.33    1.87
  -4 -16 -14   -3.36    1.59
   3  15  13   11.32    2.58
   3  15  13   14.46    2.83
  -3 -15 -13    9.49    2.48
  -3 -15 -13    9.57    2.54
   2  14  12    5.39    1.74
   2  14  12    5.52    1.96
  -2 -14 -12    4.52    1.75
  -2 -14 -12    1.39    1.61
  -2 -14 -12    1.15    1.61
   1  13  11   25.55    1.97
   1  13  11   32.30    2.97
   1  13  11   32.07    3.17
  -1 -13 -11   30.18    2.74
  -1 -13 -11   30.16    3.17
  -1 -13 -11   25.54    3.11
   0  12  10   -1.04    1.17
   0  12  10    0.27    1.24
   0  12  10    0.99    0.81
   0  12  10    0.04    1.10
   0 -12 -10   -1.65    1.09
   0 -12 -10   -0.83    0.92
   0 -12 -10   -0.76    1.11
  -1  11   9   25.61    2.40
  -1  11   9   26.05    2.68
  -1  11   9   26.07    1.86
  -1  11   9   26.87    2.54
   1 -11  -9   26.74    2.67
   1 -11  -9   29.42    1.99
   1 -11  -9   26.42    2.33
   1 -11  -9   31.85    2.80
  -2  10   8  135.29    7.06
  -2  10   8  132.37    6.72
  -2  10   8  131.84    6.21
  -2  10   8  118.35    6.87
   2 -10  -8  130.08    6.36
   2 -10  -8  123.31    7.04
   2 -10  -8  127.57    7.05
   2 -10  -8  135.05    6.43
   2 -10  -8  134.79    6.71
   2 -10  -8  124.44    6.09
  -3   9   7   -0.57    0.70
  -3   9   7    0.91    0.95
  -3   9   7    1.10    0.67
  -3   9   7    0.38    0.99
   3  -9  -7    0.21    0.71
   3  -9  -7   -0.46    0.55
   3  -9  -7    0.47    0.78
   3  -9  -7    0.62    0.58
   3  -9  -7    0.38    0.95
  -4   8   6   25.06    1.83
  -4   8   6   22.31    2.03
  -4   8   6   25.00    2.10
   4  -8  -6   23.81    1.87
   4  -8  -6   20.87    1.73
   4  -8  -6   25.77    1.64
   4  -8  -6   24.78    1.74
   4  -8  -6   21.03    1.58
   4  -8  -6   21.37    2.05
  -5   7   5   26.71    2.13
  -5   7   5   26.96    1.76
  -5   7   5   27.11    2.01
  -5   7   5   21.49    1.90
   5  -7  -5   21.46    1.81
   5  -7  -5   23.43    1.89
   5  -7  -5   25.26    2.03
   5  -7  -5   27.66    1.84
   5  -7  -5   24.10    1.68
   5  -7  -5   25.81    1.90
   5  -7  -5   26.23    1.66
   5  -7  -5   25.74    2.41
   5  -7  -5   22.33    1.58
  -6   6   4   39.26    2.34
  -6   6   4   40.76    2.49
  -6   6   4   35.82    2.23
  -6   6   4   36.63    2.06
   6  -6  -4   35.00    1.99
   6  -6  -4   34.41    2.25
   6  -6  -4   33.61    2.28
   6  -6  -4   34.69    2.04
   6  -6  -4   33.56    2.25
   6  -6  -4   34.48    2.37
   6  -6  -4   33.34    2.17
   6  -6  -4   36.82    2.15
   6  -6  -4   33.80    2.16
  -7   5   3   48.71    2.79
  -7   5   3   42.47    2.50
  -7   5   3   47.45    2.76
  -7   5   3   48.41    2.65
   7  -5  -3   43.85    2.70
   7  -5  -3   50.18    2.61
   7  -5  -3   46.86    2.41
   7  -5  -3   43.84    2.66
   7  -5  -3   46.23    2.38
   7  -5  -3   45.30    2.72
   7  -5  -3   47.54    2.59
   7  -5  -3   45.71    2.49
   7  -5  -3   45.34    2.66
  -8   4   2    4.18    0.74
  -8   4   2    1.93    0.50
  -8   4   2    2.81    0.79
  -8   4   2    2.52    0.85
  -8   4   2    1.96    0.69
  -8   4   2    2.47    0.81
   8  -4  -2    1.96    0.80
   8  -4  -2    3.77    0.53
   8  -4  -2    2.38    0.59
   8  -4  -2    2.05    0.72
   8  -4  -2    2.81    0.71
   8  -4  -2    3.81    0.91
   8  -4  -2    2.23    0.80
   8  -4  -2    2.43    0.49
  -9   3   1   31.33    1.87
  -9   3   1   29.54    1.99
  -9   3   1   30.29    2.01
  -9   3   1   31.11    1.60
  -9   3   1   31.31    1.85
  -9   3   1   30.45    2.02
   9  -3  -1   36.80    2.05
   9  -3  -1   29.65    2.01
   9  -3  -1   34.03    2.03
   9  -3  -1   31.70    2.02
   9  -3  -1   28.88    2.01
   9  -3  -1   31.81    1.88
   9  -3  -1   31.28    1.60
   9  -3  -1   31.27    1.65
 -10   2   0   38.63    2.39
 -10   2   0   39.13    2.11
 -10   2   0   41.24    2.01
 -10   2   0   40.74    2.43
 -10   2   0   41.93    2.43
 -10   2   0   41.15    2.35
  10  -2   0   42.84    2.38
  10  -2   0   43.84    2.43
  10  -2   0   41.39    2.38
  10  -2   0   41.33    2.45
  10  -2   0   41.04    1.98
  10  -2   0   40.87    2.47
  10  -2   0   40.46    2.11
 -11   1  -1   19.19    1.19
 -11   1  -1   22.11    1.60
 -11   1  -1   19.73    1.38
 -11   1  -1   19.59    1.57
 -11   1  -1   20.32    1.64
 -11   1  -1   21.98    1.64
  11  -1   1   21.43    1.61
  11  -1   1   22.02    1.64
  11  -1   1   20.60    1.59
  11  -1   1   19.68    1.58
  11  -1   1   18.95    1.20
  11  -1   1   23.26    1.61
  11  -1   1   19.64    1.57
  11  -1   1   19.99    1.38
 -12   0  -2    0.07    0.68
 -12   0  -2    0.59    0.72
 -12   0  -2   -0.43    0.47
 -12   0  -2    0.53    0.70
 -12   0  -2    0.67    0.71
 -12   0  -2   -0.54    0.61
 -12   0  -2    0.74    0.67
 -12   0  -2   -0.43    0.48
  12   0   2    1.20    0.68
  12   0   2   -0.13    0.45
  12   0   2   -0.02    0.63
  12   0   2   -0.07    0.69
  12   0   2   -0.51    0.64
  12   0   2    0.48    0.68
 -13  -1  -3   79.78    4.23
 -13  -1  -3   77.15    4.36
 -13  -1  -3   77.17    4.23
 -13  -1  -3   76.03    4.03
 -13  -1  -3   78.71    4.34
 -13  -1  -3   77.99    4.15
 -13  -1  -3   79.91    4.10
  13   1   3   81.53    4.34
  13   1   3   81.41    4.09
  13   1   3   82.91    4.11
  13   1   3   77.42    4.29
  13   1   3   77.89    4.15
 -14  -2  -4   22.69    1.70
 -14  -2  -4   21.50    2.01
 -14  -2  -4   18.14    1.74
 -14  -2  -4   21.75    1.97
 -14  -2  -4   21.34    1.78
 -14  -2  -4   22.20    1.73
  14   2   4   19.65    1.90
  14   2   4   21.17    1.73
  14   2   4   18.89    1.54
  14   2   4   19.93    1.71
 -15  -3  -5   17.41    1.56
 -15  -3  -5   14.87    1.85
 -15  -3  -5   15.75    1.92
  15   3   5   13.42    1.67
  15   3   5   14.95    1.80
  15   3   5   17.16    1.57
  15   3   5   15.61    1.42
  15   3   5   16.40    1.59
 -16  -4  -6   33.64    2.33
 -16  -4  -6   36.62    2.94
 -16  -4  -6   35.13    2.87
  16   4   6   33.19    2.10
  16   4   6   35.98    2.41
  16   4   6   36.59    2.71
  16   4   6   32.52    2.36
  16   4   6   31.74    2.76
 -17  -5  -7   17.15    2.35
 -17  -5  -7   20.76    2.52
  17   5   7   27.28    2.45
  17   5   7   22.64    2.20
  17   5   7   23.04    1.99
  17   5   7   21.71    2.43
 -18  -6  -8    2.87    1.50
 -18  -6  -8    6.40    1.87
  18   6   8    2.87    1.40
  18   6   8    4.21    1.22
  18   6   8    5.77    1.93
 -19  -7  -9    5.58    1.88
 -19  -7  -9    9.24    2.13
  19   7   9    4.63    1.91
  19   7   9    4.52    1.27
  19   7   9    2.00    1.44
  19   7   9    5.45    1.62
 -20  -8 -10    4.88    1.69
 -20  -8 -10    6.55    2.01
 -20  -8 -10    4.25    1.96
  20   8  10    5.36    1.92
  20   8  10    1.88    1.63
 -21  -9 -11   -0.46    1.56
 -21  -9 -11    0.51    1.79
 -21  -9 -11    1.45    1.73
  21   9  11    2.80    1.90
  21   9  11    0.82    1.49
 -22 -10 -12    9.47    2.75
 -22 -10 -12   14.03    2.91
 -22 -10 -12   15.36    2.99
  22  10  12   12.98    2.85
  22  10  12   16.74    3.09
   6  16  14    2.64    1.95
   6  16  14    5.04    2.17
  -6 -16 -14    2.59    2.14
  -6 -16 -14    4.63    2.42
   5  15  13    1.86    1.69
   5  15  13    5.05    2.05
  -5 -15 -13    3.29    2.05
  -5 -15 -13    2.57    1.84
   4  14  12   24.19    2.89
   4  14  12   21.08    3.06
  -4 -14 -12   17.53    2.49
  -4 -14 -12   26.11    3.20
  -4 -14 -12   22.34    3.04
   3  13  11    3.88    1.05
   3  13  11    3.17    1.53
   3  13  11    2.52    1.58
  -3 -13 -11    3.46    1.73
  -3 -13 -11    2.58    1.69
  -3 -13 -11   -0.08    1.24
   2  12  10    0.54    1.27
   2  12  10    1.16    0.82
   2  12  10    1.15    1.23
  -2 -12 -10    0.79    1.13
  -2 -12 -10    0.64    1.30
  -2 -12 -10    0.39    1.16
   1  11   9   26.73    1.86
   1  11   9   29.75    2.75
   1  11   9   25.89    2.62
   1  11   9   31.70    2.61
  -1 -11  -9   27.39    1.80
  -1 -11  -9   26.06    2.29
  -1 -11  -9   27.65    2.71
  -1 -11  -9   27.10    2.69
   0  10   8   -1.30    0.79
   0  10   8    0.17    0.61
   0  10   8   -1.33    0.83
   0  10   8   -1.51    0.87
   0  10   8    0.17    1.03
   0 -10  -8   -0.77    0.86
   0 -10  -8    0.42    0.63
   0 -10  -8   -1.30    0.82
   0 -10  -8   -0.97    0.72
   0 -10  -8   -0.36    0.79
  -1   9   7   22.54    1.91
  -1   9   7   21.07    2.04
  -1   9   7   21.97    1.47
  -1   9   7   22.06    2.15
  -1   9   7   20.35    1.89
   1  -9  -7   21.50    1.33
   1  -9  -7   19.80    2.01
   1  -9  -7   20.26    1.62
   1  -9  -7   20.13    2.11
   1  -9  -7   21.17    1.55
   1  -9  -7   17.73    1.72
  -2   8   6   23.38    1.80
  -2   8   6   21.96    1.99
  -2   8   6   23.03    1.49
  -2   8   6   21.15    1.79
  -2   8   6   22.60    1.98
   2  -8  -6   21.95    1.59
   2  -8  -6   20.43    1.75
   2  -8  -6   25.88    2.12
   2  -8  -6   23.11    1.52
   2  -8  -6   20.18    1.41
  -3   7   5   20.19    1.44
  -3   7   5   21.78    1.88
  -3   7   5   21.33    1.64
  -3   7   5   25.34    1.82
  -3   7   5   19.92    1.80
   3  -7  -5   23.53    1.96
   3  -7  -5   25.24    1.64
   3  -7  -5   18.68    1.78
   3  -7  -5   23.13    1.74
   3  -7  -5   24.79    1.90
   3  -7  -5   23.50    1.49
   3  -7  -5   25.62    1.51
   3  -7  -5   25.30    1.92
  -4   6   4    0.42    0.66
  -4   6   4    0.79    0.85
  -4   6   4    0.30    0.48
  -4   6   4   -0.47    0.62
   4  -6  -4    1.22    0.72
   4  -6  -4    0.69    0.52
   4  -6  -4    0.18    0.60
   4  -6  -4    0.51    0.54
   4  -6  -4    1.83    0.88
   4  -6  -4    0.33    0.44
   4  -6  -4    0.85    0.60
   4  -6  -4    0.52    0.64
   4  -6  -4    1.94    0.78
  -5   5   3   30.53    2.07
  -5   5   3   27.85    1.72
  -5   5   3   30.18    1.90
  -5   5   3   28.61    1.93
   5  -5  -3   30.53    2.06
   5  -5  -3   31.77    1.86
   5  -5  -3   32.12    1.97
   5  -5  -3   31.24    1.91
   5  -5  -3   30.59    1.70
   5  -5  -3   31.45    2.00
   5  -5  -3   32.59    1.78
   5  -5  -3   33.35    1.89
  -6   4   2   46.47    2.50
  -6   4   2   45.09    2.39
  -6   4   2   47.98    2.63
  -6   4   2   44.09    2.54
  -6   4   2   46.56    2.60
  -6   4   2   47.40    2.39
   6  -4  -2   43.39    2.56
   6  -4  -2   45.11    2.38
   6  -4  -2   47.48    2.54
   6  -4  -2   47.34    2.36
   6  -4  -2   49.82    2.33
   6  -4  -2   49.20    2.51
   6  -4  -2   49.50    2.63
  -7   3   1    3.43    0.64
  -7   3   1    2.06    0.34
  -7   3   1    3.23    0.67
  -7   3   1    1.55    0.67
  -7   3   1    1.77    0.63
  -7   3   1    3.51    0.80
   7  -3  -1    3.36    0.75
   7  -3  -1    4.45    0.47
   7  -3  -1    2.79    0.69
   7  -3  -1    4.67    0.80
   7  -3  -1    4.00    0.52
   7  -3  -1    2.51    0.59
  -8   2   0  595.10   26.26
  -8   2   0  602.80   26.31
  -8   2   0  610.17   26.57
  -8   2   0  582.73   26.48
  -8   2   0  595.64   26.57
  -8   2   0  593.64   26.55
   8  -2   0  573.13   26.29
   8  -2   0  596.23   26.24
   8  -2   0  586.70   26.49
   8  -2   0  609.76   26.53
   8  -2   0  602.83   26.55
   8  -2   0  590.57   26.57
   8  -2   0  592.25   26.56
  -9   1  -1  135.94    6.74
  -9   1  -1  138.83    6.75
  -9   1  -1  145.90    6.63
  -9   1  -1  142.44    6.79
  -9   1  -1  143.87    6.76
  -9   1  -1  143.98    6.48
  -9   1  -1  135.60    6.48
   9  -1   1  147.41    6.81
   9  -1   1  145.78    6.76
   9  -1   1  138.39    6.48
   9  -1   1  144.36    6.76
   9  -1   1  148.52    6.77
   9  -1   1  146.03    6.77
   9  -1   1  140.48    6.76
   9  -1   1  144.27    6.62
 -10   0  -2   26.86    1.87
 -10   0  -2   28.16    1.89
 -10   0  -2   29.17    1.78
 -10   0  -2   28.37    1.96
 -10   0  -2   26.60    1.99
 -10   0  -2   30.54    1.95
 -10   0  -2   27.03    1.74
 -10   0  -2   27.73    1.98
  10   0   2   35.12    2.06
  10   0   2   33.89    2.08
  10   0   2   34.69    2.06
  10   0   2   34.18    1.82
  10   0   2   31.49    1.87
  10   0   2   34.05    1.95
 -11  -1  -3   56.66    3.27
 -11  -1  -3   63.81    3.41
 -11  -1  -3   58.34    3.16
 -11  -1  -3   57.30    3.24
 -11  -1  -3   59.34    3.35
 -11  -1  -3   61.34    3.15
  11   1   3   55.59    3.28
  11   1   3   56.73    3.30
  11   1   3   57.91    3.14
  11   1   3   52.72    3.30
  11   1   3   57.07    3.13
  11   1   3   57.60    3.03
 -12  -2  -4   30.51    1.91
 -12  -2  -4   31.64    2.13
 -12  -2  -4   26.04    2.20
 -12  -2  -4   25.79    2.17
  12   2   4   28.64    1.77
  12   2   4   26.72    1.89
  12   2   4   27.41    2.03
  12   2   4   26.69    2.14
  12   2   4   26.76    1.85
 -13  -3  -5    9.79    1.54
 -13  -3  -5    8.65    1.16
 -13  -3  -5    7.15    1.40
  13   3   5   10.06    1.01
  13   3   5    9.38    1.34
  13   3   5    9.10    1.56
  13   3   5    9.03    1.18
  13   3   5    9.18    1.21
 -14  -4  -6   23.53    2.32
 -14  -4  -6   23.46    1.76
 -14  -4  -6   29.55    2.39
  14   4   6   20.16    1.49
  14   4   6   24.17    2.23
  14   4   6   22.08    1.89
  14   4   6   23.38    1.80
  14   4   6   29.35    2.26
 -15  -5  -7   -0.58    0.94
 -15  -5  -7    2.10    1.15
 -15  -5  -7   -0.03    0.75
  15   5   7    2.09    1.13
  15   5   7    0.36    1.09
  15   5   7    1.94    0.92
  15   5   7    1.05    1.22
 -16  -6  -8   32.39    3.03
 -16  -6  -8   27.48    2.80
  16   6   8   28.97    2.22
  16   6   8   31.39    2.80
  16   6   8   28.69    2.75
  16   6   8   23.86    2.34
 -17  -7  -9    2.12    1.54
 -17  -7  -9    3.03    1.45
  17   7   9    3.07    1.50
  17   7   9    3.44    1.59
  17   7   9    2.86    1.73
  17   7   9    1.08    0.96
 -18  -8 -10    3.65    1.69
 -18  -8 -10    5.45    1.91
  18   8  10    6.91    1.96
  18   8  10    0.95    1.46
 -19  -9 -11    3.01    1.74
 -19  -9 -11    3.31    1.99
  19   9  11    3.06    1.83
  19   9  11    2.16    1.58
 -20 -10 -12    0.87    1.70
 -20 -10 -12   -0.30    1.75
 -20 -10 -12    5.72    2.28
  20  10  12    1.43    1.89
  20  10  12    1.16    1.74
   8  16  14    2.63    2.16
   8  16  14    2.51    2.07
  -8 -16 -14    2.55    2.10
  -8 -16 -14   -0.65    1.90
   7  15  13    6.30    2.29
   7  15  13    7.64    2.27
  -7 -15 -13    6.10    2.18
  -7 -15 -13    8.01    2.35
   6  14  12    9.55    2.28
   6  14  12    8.91    2.29
  -6 -14 -12   11.96    2.56
  -6 -14 -12    9.67    2.33
   5  13  11    4.75    1.67
   5  13  11    5.74    1.22
   5  13  11    5.71    1.82
  -5 -13 -11    5.01    1.53
  -5 -13 -11    3.83    1.79
  -5 -13 -11    4.87    1.83
   4  12  10   57.88    4.19
   4  12  10   52.47    3.05
   4  12  10   54.69    3.93
  -4 -12 -10   54.60    3.61
  -4 -12 -10   56.06    4.18
  -4 -12 -10   54.71    4.20
   3  11   9    8.91    1.16
   3  11   9    6.62    1.52
   3  11   9    8.43    1.80
  -3 -11  -9   10.21    1.63
  -3 -11  -9    8.22    1.76
  -3 -11  -9    7.93    1.78
   2  10   8  123.33    6.98
   2  10   8  134.86    7.02
   2  10   8  121.03    6.72
   2  10   8  124.43    6.15
   2  10   8  130.61    6.55
  -2 -10  -8  134.08    6.63
  -2 -10  -8  130.65    7.04
  -2 -10  -8  132.07    6.09
  -2 -10  -8  129.68    7.04
   1   9   7   18.73    1.81
   1   9   7   18.30    1.96
   1   9   7   20.13    2.08
   1   9   7   23.36    1.47
   1   9   7   19.31    1.88
  -1  -9  -7   19.36    2.07
  -1  -9  -7   26.17    2.20
  -1  -9  -7   18.80    1.73
  -1  -9  -7   20.05    1.41
  -1  -9  -7   19.85    1.67
   0   8   6    1.26    0.57
   0   8   6    1.05    0.75
   0   8   6   -0.13    0.84
   0   8   6   -0.69    0.66
   0   8   6    0.16    0.76
   0  -8  -6   -0.16    0.60
   0  -8  -6    0.30    0.67
   0  -8  -6    0.47    0.80
   0  -8  -6    0.33    0.77
  -1   7   5   16.49    1.49
  -1   7   5   16.46    1.47
  -1   7   5   15.79    1.65
  -1   7   5   16.30    1.19
  -1   7   5   16.51    1.62
  -1   7   5   16.36    1.67
   1  -7  -5   17.53    1.48
   1  -7  -5   20.61    1.16
   1  -7  -5   18.90    1.21
   1  -7  -5   16.02    1.68
   1  -7  -5   19.23    1.67
   1  -7  -5   16.64    1.67
   1  -7  -5   18.68    1.70
  -2   6   4   28.70    1.94
  -2   6   4   26.61    1.92
  -2   6   4   27.03    1.53
  -2   6   4   24.43    1.68
  -2   6   4   26.50    1.82
   2  -6  -4   28.81    2.01
   2  -6  -4   25.00    1.75
   2  -6  -4   28.94    1.56
   2  -6  -4   29.24    1.96
   2  -6  -4   26.74    1.55
   2  -6  -4   25.40    1.66
   2  -6  -4   28.17    1.92
   2  -6  -4   29.55    1.93
  -3   5   3  152.02    6.97
  -3   5   3  141.51    6.75
  -3   5   3  146.31    6.93
  -3   5   3  150.43    7.04
  -3   5   3  141.96    6.92
   3  -5  -3  144.81    6.93
   3  -5  -3  148.81    6.93
   3  -5  -3  144.77    7.00
   3  -5  -3  142.44    6.74
   3  -5  -3  151.79    6.95
   3  -5  -3  145.38    6.75
   3  -5  -3  148.47    7.01
   3  -5  -3  149.29    6.70
  -4   4   2   37.56    1.88
  -4   4   2   38.48    2.02
  -4   4   2   36.68    2.07
  -4   4   2   35.23    1.99
  -4   4   2   38.05    2.17
   4  -4  -2   39.69    2.08
   4  -4  -2   38.52    2.10
   4  -4  -2   37.90    1.87
   4  -4  -2   36.44    1.85
   4  -4  -2   38.51    2.15
   4  -4  -2   36.27    2.11
   4  -4  -2   35.08    1.98
   4  -4  -2   35.31    1.98
  -5   3   1    2.83    0.51
  -5   3   1    2.17    0.57
  -5   3   1    2.04    0.62
  -5   3   1    1.72    0.34
  -5   3   1    2.34    0.63
  -5   3   1    2.80    0.58
   5  -3  -1    2.18    0.34
   5  -3  -1    2.26    0.46
   5  -3  -1    2.44    0.60
   5  -3  -1    2.28    0.31
   5  -3  -1    2.44    0.54
   5  -3  -1    1.96    0.58
  -6   2   0   16.18    0.90
  -6   2   0   14.24    1.11
  -6   2   0   14.40    1.06
  -6   2   0   15.58    1.18
  -6   2   0   13.40    1.12
  -6   2   0   16.65    0.90
   6  -2   0   14.82    1.12
   6  -2   0   13.68    1.04
   6  -2   0   14.45    0.87
   6  -2   0   14.50    1.13
   6  -2   0   15.72    0.86
   6  -2   0   15.62    1.16
  -7   1  -1   74.86    3.87
  -7   1  -1   77.76    3.71
  -7   1  -1   75.82    3.89
  -7   1  -1   76.99    3.93
  -7   1  -1   72.59    3.70
  -7   1  -1   80.63    3.95
  -7   1  -1   76.60    3.79
  -7   1  -1   77.27    3.88
   7  -1   1   78.89    3.71
   7  -1   1   82.47    3.91
   7  -1   1   85.51    3.90
   7  -1   1   84.95    3.95
   7  -1   1   84.45    3.94
   7  -1   1   82.50    3.94
   7  -1   1   83.92    3.89
  -8   0  -2    0.39    0.59
  -8   0  -2    0.74    0.59
  -8   0  -2   -0.36    0.60
  -8   0  -2    0.80    0.61
  -8   0  -2   -0.29    0.46
  -8   0  -2    0.07    0.52
  -8   0  -2    0.28    0.53
  -8   0  -2    0.20    0.49
   8   0   2   -0.10    0.62
   8   0   2    0.04    0.54
   8   0   2   -0.05    0.48
   8   0   2   -0.16    0.54
   8   0   2   -0.89    0.53
   8   0   2   -0.21    0.45
  -9  -1  -3    5.41    1.00
  -9  -1  -3    7.27    1.07
  -9  -1  -3    5.41    0.84
  -9  -1  -3    7.04    1.07
  -9  -1  -3    7.54    1.03
  -9  -1  -3    4.70    1.00
   9   1   3    9.55    1.20
   9   1   3    8.08    1.11
   9   1   3    8.93    0.84
   9   1   3   10.09    1.10
   9   1   3   10.24    1.26
   9   1   3    9.30    0.97
 -10  -2  -4    8.95    1.25
 -10  -2  -4    6.42    1.21
 -10  -2  -4    6.23    0.87
 -10  -2  -4    7.87    1.19
 -10  -2  -4    6.63    1.17
 -10  -2  -4    4.97    1.10
  10   2   4    6.20    0.79
  10   2   4    6.24    0.94
  10   2   4    6.19    0.93
  10   2   4    5.34    1.07
  10   2   4    5.79    1.16
  10   2   4    4.55    0.97
  10   2   4   10.43    1.40
 -11  -3  -5    6.96    0.94
 -11  -3  -5    5.48    1.29
 -11  -3  -5    6.48    1.33
  11   3   5    5.55    1.13
  11   3   5    6.59    0.97
  11   3   5    6.91    1.08
  11   3   5    4.68    0.72
  11   3   5    7.05    1.37
 -12  -4  -6   12.23    1.83
 -12  -4  -6   11.47    1.67
 -12  -4  -6   10.82    1.14
  12   4   6   10.75    1.28
  12   4   6    8.77    1.37
  12   4   6   11.22    1.58
  12   4   6   13.23    1.90
 -13  -5  -7   53.78    3.65
 -13  -5  -7   54.38    2.77
 -13  -5  -7   42.85    3.40
  13   5   7   50.97    3.46
  13   5   7   48.27    3.00
  13   5   7   51.27    3.44
  13   5   7   53.69    3.56
  13   5   7   44.95    2.84
 -14  -6  -8    0.59    1.29
 -14  -6  -8    4.24    1.42
  14   6   8    4.96    1.49
  14   6   8    5.21    1.17
  14   6   8    4.87    1.62
  14   6   8    5.56    1.59
  14   6   8    4.25    1.03
 -15  -7  -9    7.89    1.89
 -15  -7  -9    7.80    1.87
  15   7   9    8.13    1.89
  15   7   9   10.90    1.99
 -16  -8 -10    2.84    1.67
 -16  -8 -10    2.16    1.58
  16   8  10    6.67    1.85
  16   8  10    5.26    1.81
 -17  -9 -11   10.70    2.31
 -17  -9 -11    8.80    2.46
  17   9  11   12.31    2.47
  17   9  11   11.82    2.44
 -18 -10 -12    4.11    1.95
 -18 -10 -12    2.34    2.11
  18  10  12    4.04    2.05
  18  10  12    2.04    1.71
   9  15  13   -0.12    1.69
   9  15  13    0.16    1.66
  -9 -15 -13    5.02    2.17
  -9 -15 -13    3.75    2.08
   8  14  12    2.63    1.77
   8  14  12    4.80    2.00
  -8 -14 -12    3.73    1.86
  -8 -14 -12    6.50    2.05
   7  13  11    7.92    1.52
   7  13  11   10.96    2.19
   7  13  11    8.06    2.08
  -7 -13 -11    7.60    2.03
  -7 -13 -11    2.33    1.68
  -7 -13 -11    8.34    1.49
   6  12  10    4.35    1.05
   6  12  10    7.03    1.80
   6  12  10    3.71    1.51
  -6 -12 -10    1.27    1.41
  -6 -12 -10    4.56    1.32
  -6 -12 -10    5.58    1.87
   5  11   9    9.59    1.82
   5  11   9    7.03    1.61
   5  11   9    7.27    1.16
   5  11   9    8.36    1.48
  -5 -11  -9    7.45    1.48
  -5 -11  -9    5.13    1.65
  -5 -11  -9    5.99    1.62
   4  10   8    1.58    1.13
   4  10   8    2.78    0.84
   4  10   8    3.74    1.29
   4  10   8    3.60    1.08
  -4 -10  -8    3.58    1.10
  -4 -10  -8    3.12    1.29
  -4 -10  -8    0.89    0.99
   3   9   7    0.27    0.63
   3   9   7    0.83    0.87
   3   9   7    1.75    1.01
   3   9   7   -0.49    0.74
   3   9   7   -0.57    0.84
  -3  -9  -7    0.16    0.81
  -3  -9  -7    0.85    0.49
  -3  -9  -7    2.07    0.95
  -3  -9  -7   -1.07    0.71
  -3  -9  -7    1.53    1.08
   2   8   6   23.21    2.06
   2   8   6   24.86    1.97
   2   8   6   25.70    1.77
   2   8   6   19.39    1.46
   2   8   6   19.42    1.82
  -2  -8  -6   24.33    1.70
  -2  -8  -6   22.17    2.05
  -2  -8  -6   20.39    2.02
  -2  -8  -6   19.83    1.71
   1   7   5   15.75    1.60
   1   7   5   15.11    1.48
   1   7   5   13.64    1.14
   1   7   5   16.06    1.37
   1   7   5   16.02    1.57
   1   7   5   17.83    1.74
  -1  -7  -5   15.10    1.65
  -1  -7  -5   19.17    1.35
  -1  -7  -5   16.80    1.67
  -1  -7  -5   17.94    1.66
  -1  -7  -5   20.13    1.68
  -1  -7  -5   17.20    1.39
   0   6   4   -0.01    0.65
   0   6   4   -0.59    0.64
   0   6   4    0.82    0.43
   0   6   4    0.30    0.62
   0   6   4    0.98    0.61
   0   6   4    0.55    0.57
   0  -6  -4   -0.16    0.70
   0  -6  -4   -0.96    0.45
   0  -6  -4    0.84    0.69
   0  -6  -4   -0.36    0.51
   0  -6  -4    1.36    0.68
  -1   5   3    9.50    1.08
  -1   5   3    9.28    0.94
  -1   5   3    8.08    1.02
  -1   5   3    8.38    1.06
  -1   5   3   10.53    0.74
  -1   5   3    9.64    1.01
   1  -5  -3    9.76    1.16
   1  -5  -3    9.32    1.09
   1  -5  -3   10.86    1.11
   1  -5  -3    9.88    0.75
   1  -5  -3   12.41    1.12
   1  -5  -3    9.99    0.75
   1  -5  -3    9.10    0.96
  -2   4   2    4.20    0.55
  -2   4   2    4.22    0.67
  -2   4   2    4.48    0.78
  -2   4   2    4.04    0.68
  -2   4   2    3.74    0.49
  -2   4   2    5.62    0.76
   2  -4  -2    4.38    0.50
   2  -4  -2    5.29    0.83
   2  -4  -2    5.02    0.69
   2  -4  -2    4.90    0.66
   2  -4  -2    3.89    0.49
   2  -4  -2    4.19    0.56
   2  -4  -2    5.05    0.77
  -3   3   1  112.40    4.99
  -3   3   1  105.91    5.01
  -3   3   1  108.40    5.02
  -3   3   1  103.42    4.96
  -3   3   1  110.53    4.87
  -3   3   1  102.90    4.91
   3  -3  -1  108.86    4.83
   3  -3  -1  113.44    4.99
   3  -3  -1  109.66    4.86
   3  -3  -1  110.89    5.02
   3  -3  -1  109.11    5.02
   3  -3  -1  104.35    4.90
   3  -3  -1  109.56    4.97
   3  -3  -1  103.74    5.03
  -4   2   0  116.37    5.59
  -4   2   0  121.92    5.46
  -4   2   0  126.85    5.58
  -4   2   0  130.52    5.51
  -4   2   0  131.20    5.65
  -4   2   0  121.61    5.63
   4  -2   0  111.12    5.45
   4  -2   0  117.47    5.60
   4  -2   0  126.55    5.50
   4  -2   0  115.38    5.56
   4  -2   0  121.23    5.62
   4  -2   0  132.41    5.65
  -5   1  -1   55.61    2.70
  -5   1  -1   54.57    2.82
  -5   1  -1   54.98    2.75
  -5   1  -1   58.01    2.83
  -5   1  -1   58.19    2.80
  -5   1  -1   52.61    2.69
  -5   1  -1   58.48    2.86
  -5   1  -1   57.83    2.79
   5  -1   1   57.31    2.84
   5  -1   1   57.36    2.77
   5  -1   1   60.67    2.86
   5  -1   1   57.73    2.70
   5  -1   1   58.06    2.82
   5  -1   1   54.92    2.79
  -6   0  -2  136.99    6.56
  -6   0  -2  148.84    6.71
  -6   0  -2  138.62    6.71
  -6   0  -2  137.72    6.72
  -6   0  -2  144.41    6.63
   6   0   2  145.33    6.73
   6   0   2  140.40    6.57
   6   0   2  148.55    6.72
   6   0   2  144.69    6.64
   6   0   2  137.88    6.50
   6   0   2  148.46    6.73
  -7  -1  -3   35.22    2.20
  -7  -1  -3   34.56    1.99
  -7  -1  -3   34.42    2.26
  -7  -1  -3   35.26    2.22
  -7  -1  -3   36.67    2.28
   7   1   3   37.55    1.97
   7   1   3   35.74    2.01
   7   1   3   37.79    1.89
   7   1   3   37.34    2.29
   7   1   3   38.88    2.26
   7   1   3   39.99    2.33
   7   1   3   40.73    2.25
  -8  -2  -4  117.70    5.78
  -8  -2  -4  117.31    5.68
  -8  -2  -4  118.07    5.34
  -8  -2  -4  120.06    5.65
  -8  -2  -4  117.91    5.73
   8   2   4  106.02    5.15
   8   2   4  111.87    5.34
   8   2   4  108.42    5.72
   8   2   4  114.13    5.66
   8   2   4  108.22    5.33
   8   2   4  105.27    5.63
   8   2   4  116.70    5.75
  -9  -3  -5    3.49    1.07
  -9  -3  -5    5.43    1.20
  -9  -3  -5    6.09    0.80
  -9  -3  -5    7.25    1.48
   9   3   5    5.79    0.96
   9   3   5    6.44    0.92
   9   3   5    5.50    1.26
   9   3   5    3.67    1.02
 -10  -4  -6    5.86    1.31
 -10  -4  -6    6.21    0.86
 -10  -4  -6    4.98    1.28
  10   4   6    7.54    1.46
  10   4   6    6.59    0.97
  10   4   6    7.85    1.12
  10   4   6    7.04    1.34
  10   4   6    6.84    1.36
 -11  -5  -7    5.61    0.81
 -11  -5  -7    3.75    1.31
 -11  -5  -7    5.24    1.31
  11   5   7    4.36    1.00
  11   5   7    3.94    1.24
  11   5   7    2.73    1.14
  11   5   7    3.82    0.90
  11   5   7    6.69    1.52
 -12  -6  -8   28.94    2.85
 -12  -6  -8   29.72    2.78
  12   6   8   33.35    2.15
  12   6   8   30.56    2.73
  12   6   8   32.95    2.82
 -13  -7  -9    2.68    1.40
 -13  -7  -9    2.73    1.50
  13   7   9    5.91    1.73
  13   7   9    2.17    1.36
  13   7   9    4.04    1.09
 -14  -8 -10   16.20    2.51
 -14  -8 -10   21.90    2.84
  14   8  10   18.54    2.74
  14   8  10   19.49    2.61
 -15  -9 -11    5.32    1.99
 -15  -9 -11    6.48    1.99
  15   9  11    4.86    1.74
  15   9  11    7.95    2.11
  15   9  11    5.75    1.94
 -16 -10 -12    6.95    2.34
 -16 -10 -12    6.88    2.19
  16  10  12    3.01    1.88
  16  10  12    4.04    2.00
 -17 -11 -13   19.93    3.43
 -17 -11 -13   22.59    3.78
  17  11  13   23.45    3.45
  17  11  13   19.87    3.39
  11  15  13    8.77    2.44
  11  15  13    1.66    1.86
 -11 -15 -13    6.65    2.28
 -11 -15 -13    7.52    2.45
  10  14  12   -0.24    1.49
  10  14  12    1.57    1.68
 -10 -14 -12    1.06    1.61
 -10 -14 -12    5.10    2.03
   9  13  11   13.83    2.10
   9  13  11   16.88    2.56
   9  13  11   17.00    2.74
  -9 -13 -11   13.60    1.77
  -9 -13 -11   15.45    2.62
  -9 -13 -11   13.47    2.48
   8  12  10   47.25    2.98
   8  12  10   41.56    3.65
   8  12  10   42.85    3.65
  -8 -12 -10   51.94    3.13
  -8 -12 -10   48.90    3.93
  -8 -12 -10   47.33    3.87
   7  11   9    5.07    1.24
   7  11   9    6.91    1.60
   7  11   9    4.26    1.48
   7  11   9    6.79    1.27
  -7 -11  -9    4.39    1.56
  -7 -11  -9    6.16    1.65
  -7 -11  -9    6.48    1.28
   6  10   8   56.73    3.09
   6  10   8   53.52    3.20
   6  10   8   52.56    3.72
   6  10   8   49.62    3.56
  -6 -10  -8   55.45    3.81
  -6 -10  -8   54.12    3.79
  -6 -10  -8   51.34    3.19
   5   9   7   66.44    3.98
   5   9   7   65.45    3.53
   5   9   7   67.20    3.66
   5   9   7   67.53    4.16
  -5  -9  -7   63.35    3.70
  -5  -9  -7   69.98    4.22
  -5  -9  -7   66.01    4.16
   4   8   6   22.82    1.97
   4   8   6   21.67    2.03
   4   8   6   26.18    2.10
   4   8   6   24.29    1.65
   4   8   6   24.07    1.76
  -4  -8  -6   21.94    1.82
  -4  -8  -6   24.58    2.13
  -4  -8  -6   23.35    2.11
  -4  -8  -6   23.78    1.76
   3   7   5   22.69    1.97
   3   7   5   19.69    1.57
   3   7   5   19.93    1.76
   3   7   5   21.56    1.76
   3   7   5   23.90    1.94
   3   7   5   20.16    1.45
  -3  -7  -5   23.47    1.92
  -3  -7  -5   22.79    1.88
  -3  -7  -5   23.51    1.94
  -3  -7  -5   22.81    1.86
  -3  -7  -5   24.46    1.64
  -3  -7  -5   23.99    1.69
   2   6   4   29.42    1.65
   2   6   4   28.84    1.80
   2   6   4   29.11    1.99
   2   6   4   30.24    1.91
   2   6   4   25.06    1.99
   2   6   4   29.92    2.07
  -2  -6  -4   30.86    2.02
  -2  -6  -4   25.95    2.01
  -2  -6  -4   28.38    2.04
  -2  -6  -4   29.56    1.83
  -2  -6  -4   31.34    2.03
  -2  -6  -4   31.41    1.79
   1   5   3    9.49    0.95
   1   5   3    9.43    1.01
   1   5   3   10.15    1.08
   1   5   3   10.98    0.78
   1   5   3    9.57    1.12
   1   5   3    9.54    0.98
  -1  -5  -3   10.91    1.15
  -1  -5  -3   11.75    0.91
  -1  -5  -3   10.70    0.99
  -1  -5  -3   12.13    1.15
  -1  -5  -3   10.04    1.13
   0   4   2    0.07    0.15
   0   4   2    0.24    0.41
   0   4   2    0.09    0.35
   0   4   2    0.34    0.47
   0   4   2    0.65    0.49
   0   4   2    0.11    0.44
   0  -4  -2    0.74    0.47
   0  -4  -2   -0.11    0.36
   0  -4  -2   -0.69    0.29
   0  -4  -2   -0.85    0.41
   0  -4  -2    0.20    0.52
  -1   3   1   74.40    3.51
  -1   3   1   77.18    3.58
  -1   3   1   79.10    3.62
  -1   3   1   76.66    3.61
  -1   3   1   74.70    3.48
  -1   3   1   78.95    3.59
   1  -3  -1   80.29    3.59
   1  -3  -1   76.21    3.62
   1  -3  -1   77.75    3.59
   1  -3  -1   78.62    3.62
  -2   2   0  384.09   17.48
  -2   2   0  377.39   17.44
  -2   2   0  418.93   17.45
  -2   2   0  362.43   17.48
   2  -2   0  397.19   17.48
   2  -2   0  422.10   17.51
   2  -2   0  418.36   17.45
   2  -2   0  381.26   17.46
  -3   1  -1  257.98   11.59
  -3   1  -1  267.04   11.64
  -3   1  -1  254.28   11.59
  -3   1  -1  261.56   11.66
  -3   1  -1  270.28   11.63
  -3   1  -1  260.13   11.59
   3  -1   1  264.04   11.66
   3  -1   1  263.05   11.62
   3  -1   1  256.35   11.63
   3  -1   1  252.12   11.58
   3  -1   1  255.66   11.59
  -4   0  -2    0.65    0.50
  -4   0  -2    0.73    0.49
  -4   0  -2    0.58    0.48
  -4   0  -2   -0.28    0.33
  -4   0  -2    0.21    0.51
   4   0   2    0.29    0.44
   4   0   2    0.36    0.39
   4   0   2    0.04    0.29
   4   0   2    0.74    0.55
   4   0   2    0.06    0.54
   4   0   2    0.00    0.48
  -5  -1  -3   21.03    1.30
  -5  -1  -3   22.76    1.61
  -5  -1  -3   19.08    1.59
  -5  -1  -3   20.64    1.59
  -5  -1  -3   18.93    1.52
   5   1   3   23.92    1.64
   5   1   3   26.48    1.65
   5   1   3   25.52    1.62
   5   1   3   23.98    1.34
   5   1   3   25.48    1.39
   5   1   3   26.36    1.69
  -6  -2  -4   23.30    1.71
  -6  -2  -4   21.69    1.70
  -6  -2  -4   23.74    1.80
  -6  -2  -4   22.81    1.74
  -6  -2  -4   20.22    1.27
  -6  -2  -4   22.30    1.61
   6   2   4   20.76    1.62
   6   2   4   21.52    1.39
   6   2   4   22.57    1.78
   6   2   4   19.48    1.71
   6   2   4   19.87    1.66
   6   2   4   19.94    1.36
  -7  -3  -5    7.11    1.20
  -7  -3  -5    4.84    1.09
  -7  -3  -5    6.04    0.72
  -7  -3  -5    7.97    1.34
  -7  -3  -5    6.68    1.22
  -7  -3  -5    6.40    1.17
   7   3   5    5.64    0.81
   7   3   5    5.14    1.14
   7   3   5    4.25    1.14
   7   3   5    6.62    0.91
   7   3   5    4.36    1.00
   7   3   5    6.81    1.16
  -8  -4  -6   25.39    2.13
  -8  -4  -6   23.71    1.39
  -8  -4  -6   21.29    2.04
   8   4   6   22.93    2.02
   8   4   6   22.20    1.51
   8   4   6   22.02    1.55
   8   4   6   21.03    2.03
   8   4   6   23.19    2.04
  -9  -5  -7   26.76    2.45
  -9  -5  -7   26.84    2.40
   9   5   7   26.72    2.40
   9   5   7   29.05    2.41
   9   5   7   28.65    1.86
 -10  -6  -8    9.76    1.80
 -10  -6  -8   11.55    1.98
  10   6   8   10.60    1.26
  10   6   8   12.52    1.82
  10   6   8   10.14    1.73
 -11  -7  -9    4.04    1.53
 -11  -7  -9    4.96    1.58
  11   7   9    5.80    1.57
  11   7   9    4.90    1.00
  11   7   9    4.56    1.52
 -12  -8 -10    7.80    1.96
 -12  -8 -10    6.56    1.81
  12   8  10    7.76    1.92
  12   8  10    6.84    1.87
  12   8  10    8.43    1.76
 -13  -9 -11    6.21    2.14
 -13  -9 -11    8.02    2.06
  13   9  11   11.25    2.36
  13   9  11   10.44    2.28
  13   9  11    9.66    2.03
 -14 -10 -12    0.04    1.53
 -14 -10 -12    4.27    2.02
  14  10  12    3.52    1.82
  14  10  12    4.14    1.90
 -15 -11 -13    2.21    2.03
 -15 -11 -13    6.72    2.22
  15  11  13    1.43    1.80
  15  11  13    6.39    2.22
  13  15  13    2.21    1.87
  13  15  13    0.36    1.82
 -13 -15 -13    1.89    1.93
 -13 -15 -13    2.62    1.92
  12  14  12   -0.17    1.45
  12  14  12   -0.06    1.61
 -12 -14 -12   -1.02    1.50
 -12 -14 -12    1.74    1.76
  11  13  11    8.53    2.07
  11  13  11    8.46    2.34
  11  13  11    7.23    2.06
 -11 -13 -11    5.33    1.89
 -11 -13 -11    4.25    1.82
  10  12  10    0.65    1.30
  10  12  10    1.19    0.99
  10  12  10   -0.24    1.28
 -10 -12 -10   -2.13    1.11
 -10 -12 -10    1.05    1.38
 -10 -12 -10    1.67    0.94
   9  11   9    0.49    1.00
   9  11   9   -0.75    1.01
   9  11   9    0.82    1.17
   9  11   9    0.16    0.96
  -9 -11  -9    0.51    0.83
  -9 -11  -9   -1.12    1.05
  -9 -11  -9    1.11    1.23
   8  10   8    0.44    0.87
   8  10   8    0.60    1.03
   8  10   8   -1.06    0.91
   8  10   8    0.06    0.85
  -8 -10  -8   -0.02    0.72
  -8 -10  -8    1.61    1.11
  -8 -10  -8   -0.15    1.02
   7   9   7   23.90    2.17
   7   9   7   21.03    1.79
   7   9   7   24.10    2.21
  -7  -9  -7   20.52    1.74
  -7  -9  -7   21.39    2.18
  -7  -9  -7   24.35    2.25
   6   8   6   10.39    1.65
   6   8   6   10.31    1.29
   6   8   6   13.88    1.61
  -6  -8  -6   10.78    1.61
  -6  -8  -6   11.65    1.34
  -6  -8  -6   13.61    1.38
  -6  -8  -6   11.66    1.71
   5   7   5   26.58    2.04
   5   7   5   24.46    1.83
   5   7   5   29.00    2.54
   5   7   5   27.29    1.78
  -5  -7  -5   22.31    2.02
  -5  -7  -5   28.22    2.05
  -5  -7  -5   20.92    1.97
  -5  -7  -5   23.54    1.74
  -5  -7  -5   23.96    1.74
   4   6   4    0.84    0.74
   4   6   4    0.19    0.64
   4   6   4    0.05    0.59
   4   6   4    0.05    0.70
   4   6   4    0.30    0.64
  -4  -6  -4    0.68    0.79
  -4  -6  -4    0.62    0.63
  -4  -6  -4   -0.07    0.68
  -4  -6  -4    0.59    0.69
  -4  -6  -4    0.13    0.64
  -4  -6  -4    0.98    0.65
  -4  -6  -4    1.64    0.66
   3   5   3  142.59    7.06
   3   5   3  151.90    6.94
   3   5   3  149.86    7.12
   3   5   3  149.94    7.05
   3   5   3  150.13    6.91
  -3  -5  -3  141.90    7.07
  -3  -5  -3  151.14    6.90
  -3  -5  -3  148.57    7.12
  -3  -5  -3  146.87    7.03
  -3  -5  -3  158.88    7.12
  -3  -5  -3  144.51    6.93
  -3  -5  -3  150.75    7.06
   2   4   2    5.30    0.75
   2   4   2    4.76    0.68
   2   4   2    6.36    0.89
   2   4   2    4.50    0.70
   2   4   2    4.74    0.73
  -2  -4  -2    5.57    0.79
  -2  -4  -2    5.18    0.77
  -2  -4  -2    6.89    0.82
  -2  -4  -2    5.73    0.80
  -2  -4  -2    4.59    0.61
  -2  -4  -2    4.81    0.76
  -2  -4  -2    6.35    0.78
   1   3   1   79.42    3.67
   1   3   1   78.77    3.64
   1   3   1   81.50    3.65
   1   3   1   80.57    3.63
   1   3   1   79.21    3.55
  -1  -3  -1   78.59    3.55
  -1  -3  -1   74.86    3.61
  -1  -3  -1   74.40    3.62
  -1  -3  -1   77.10    3.66
   0   2   0    0.13    0.12
   0   2   0    0.01    0.03
   0   2   0    0.02    0.03
   0  -2   0   -0.04    0.03
   0  -2   0    0.00    0.03
   0  -2   0    0.04    0.09
   0  -2   0    0.02    0.03
   0  -2   0    1.06    0.16
  -1   1  -1   42.53    2.03
  -2   0  -2  194.02    8.46
  -2   0  -2  199.41    8.59
  -2   0  -2  187.67    8.58
  -2   0  -2  193.93    8.63
  -2   0  -2  188.91    8.39
  -2   0  -2  194.63    8.65
   2   0   2  190.89    8.65
   2   0   2  186.26    8.60
   2   0   2  187.90    8.59
   2   0   2  179.12    8.61
   2   0   2  180.88    8.46
   2   0   2  186.51    8.39
  -3  -1  -3   70.78    3.61
  -3  -1  -3   67.77    3.38
  -3  -1  -3   69.42    3.66
  -3  -1  -3   70.50    3.39
  -3  -1  -3   73.41    3.71
  -3  -1  -3   67.32    3.72
  -3  -1  -3   68.54    3.68
   3   1   3   74.81    3.68
   3   1   3   75.21    3.73
   3   1   3   77.95    3.39
   3   1   3   75.71    3.43
   3   1   3   76.61    3.75
   3   1   3   76.18    3.70
  -4  -2  -4   60.56    3.07
  -4  -2  -4   59.68    3.32
  -4  -2  -4   66.67    3.48
  -4  -2  -4   62.20    3.02
  -4  -2  -4   66.66    3.46
  -4  -2  -4   60.99    3.44
  -4  -2  -4   61.58    3.50
   4   2   4   68.93    3.55
   4   2   4   61.67    3.46
   4   2   4   62.62    3.42
   4   2   4   66.72    3.51
   4   2   4   66.28    3.08
  -5  -3  -5   10.89    1.26
  -5  -3  -5    9.87    1.30
  -5  -3  -5    9.64    0.77
  -5  -3  -5    8.56    1.29
  -5  -3  -5    9.05    1.33
  -5  -3  -5   11.87    1.32
  -5  -3  -5   11.05    0.93
   5   3   5    9.09    1.33
   5   3   5    7.54    1.28
   5   3   5    8.58    1.27
   5   3   5    9.93    1.45
   5   3   5    6.84    0.86
  -6  -4  -6    5.61    1.20
  -6  -4  -6    6.01    0.87
  -6  -4  -6    6.61    1.25
   6   4   6    6.32    0.86
   6   4   6    3.47    1.05
   6   4   6    4.06    1.10
  -7  -5  -7   55.96    2.89
  -7  -5  -7   59.14    3.58
  -7  -5  -7   53.12    3.55
   7   5   7   52.28    2.88
   7   5   7   48.47    3.41
   7   5   7   53.02    3.50
  -8  -6  -8   17.76    2.12
  -8  -6  -8   15.30    2.12
  -8  -6  -8   20.75    1.49
   8   6   8   19.02    1.53
   8   6   8   20.92    2.23
   8   6   8   16.35    1.81
   8   6   8   19.51    2.13
  -9  -7  -9   14.78    2.26
  -9  -7  -9   15.56    2.21
   9   7   9   20.09    2.28
   9   7   9   13.67    2.07
   9   7   9   14.11    1.90
   9   7   9   18.32    1.55
 -10  -8 -10    2.58    1.49
 -10  -8 -10    3.49    1.62
  10   8  10    5.17    1.62
  10   8  10    6.82    1.54
  10   8  10    2.90    1.55
 -11  -9 -11    9.02    2.10
 -11  -9 -11    5.85    1.99
  11   9  11    9.66    2.15
  11   9  11   10.44    1.93
  11   9  11   11.29    2.29
 -12 -10 -12    1.98    1.72
 -12 -10 -12    7.03    2.16
  12  10  12    5.85    2.14
  12  10  12    3.31    1.89
 -13 -11 -13   17.66    3.15
 -13 -11 -13   17.02    3.07
  13  11  13   17.71    2.98
  13  11  13   14.76    2.87
  15  15  13   18.95    3.40
  15  15  13   15.42    3.03
 -15 -15 -13   21.27    3.59
 -15 -15 -13   12.93    3.07
  14  14  12    4.37    2.03
  14  14  12    0.79    1.70
 -14 -14 -12    0.37    1.66
 -14 -14 -12    6.96    2.23
  13  13  11   25.10    3.26
  13  13  11   32.20    3.43
 -13 -13 -11   34.09    3.56
 -13 -13 -11   29.76    3.40
  12  12  10    4.31    1.67
  12  12  10   10.08    2.11
  12  12  10    7.65    1.60
 -12 -12 -10    6.84    2.02
 -12 -12 -10    5.53    1.90
  11  11   9    2.22    1.31
  11  11   9    4.75    1.52
  11  11   9    5.30    1.30
 -11 -11  -9    5.60    1.65
 -11 -11  -9    1.48    1.32
  10  10   8    1.00    1.02
  10  10   8    0.29    1.07
  10  10   8   -0.25    0.98
 -10 -10  -8    0.51    1.13
 -10 -10  -8    1.36    0.74
 -10 -10  -8    2.06    1.24
   9   9   7   23.87    2.01
   9   9   7   27.60    2.45
   9   9   7   28.11    2.43
   9   9   7   27.91    2.28
  -9  -9  -7   26.18    1.93
  -9  -9  -7   24.91    2.42
  -9  -9  -7   32.37    2.64
   8   8   6    0.07    0.77
   8   8   6   -0.50    0.78
   8   8   6    1.02    0.89
  -8  -8  -6    0.01    0.88
  -8  -8  -6    1.34    0.71
  -8  -8  -6   -0.40    0.78
   7   7   5   35.55    2.63
   7   7   5   41.59    2.58
   7   7   5   40.95    2.47
  -7  -7  -5   40.35    2.37
  -7  -7  -5   39.24    2.74
  -7  -7  -5   43.34    2.70
  -7  -7  -5   39.33    2.46
  -7  -7  -5   38.72    2.70
   6   6   4   37.15    2.22
   6   6   4   39.29    2.39
   6   6   4   34.58    2.41
   6   6   4   35.76    2.37
   6   6   4   35.95    2.21
  -6  -6  -4   36.64    2.39
  -6  -6  -4   36.49    2.13
  -6  -6  -4   36.57    2.19
  -6  -6  -4   39.78    2.41
  -6  -6  -4   36.83    2.36
  -6  -6  -4   33.53    2.36
  -6  -6  -4   36.50    2.33
  -6  -6  -4   33.28    1.80
   5   5   3   37.79    2.16
   5   5   3   29.67    1.98
   5   5   3   30.05    2.03
   5   5   3   35.58    1.98
   5   5   3   33.20    1.95
  -5  -5  -3   34.07    2.05
  -5  -5  -3   31.48    1.63
  -5  -5  -3   31.05    2.04
  -5  -5  -3   30.51    2.04
  -5  -5  -3   30.62    1.96
  -5  -5  -3   28.75    1.85
  -5  -5  -3   34.80    1.91
  -5  -5  -3   30.78    2.06
   4   4   2   42.65    2.10
   4   4   2   38.24    1.83
   4   4   2   37.20    2.04
   4   4   2   39.35    2.12
   4   4   2   39.72    2.12
   4   4   2   41.56    2.16
   4   4   2   40.48    2.18
   4   4   2   37.15    2.02
  -4  -4  -2   36.15    2.11
  -4  -4  -2   35.57    2.15
  -4  -4  -2   36.72    2.12
  -4  -4  -2   34.42    2.02
  -4  -4  -2   38.00    2.10
  -4  -4  -2   36.32    2.03
  -4  -4  -2   37.14    1.86
  -4  -4  -2   34.62    2.03
   3   3   1  109.30    5.05
   3   3   1  109.04    5.07
   3   3   1  106.74    4.95
   3   3   1  110.09    5.02
   3   3   1  109.71    5.02
   3   3   1  108.62    5.02
   3   3   1  113.58    5.01
   3   3   1  106.11    4.97
  -3  -3  -1  109.46    5.05
  -3  -3  -1  111.93    5.00
  -3  -3  -1  106.90    4.97
  -3  -3  -1  111.83    5.08
  -3  -3  -1  106.82    4.95
  -3  -3  -1  105.88    5.00
  -3  -3  -1  111.81    5.03
   2   2   0  388.00   17.33
   2   2   0  391.17   17.35
  -2  -2   0  379.44   17.33
  -2  -2   0  395.69   17.34
  -2  -2   0  405.96   17.28
   1   1  -1   78.61    3.84
   1   1  -1   83.03    3.84
   1   1  -1   85.10    3.87
   1   1  -1   86.14    3.84
   1   1  -1   85.21    3.86
   1   1  -1   85.48    3.81
   1   1  -1   86.28    3.87
  -1  -1   1   79.84    3.85
  -1  -1   1   88.13    3.82
  -1  -1   1   88.58    3.84
  -1  -1   1   80.20    3.86
  -1  -1   1   88.93    3.87
  -1  -1   1   82.76    3.84
   0   0  -2    0.16    0.35
   0   0  -2    0.82    0.27
   0   0  -2   -0.20    0.32
   0   0  -2    1.23    0.47
   0   0  -2    1.12    0.36
   0   0  -2    0.88    0.28
   0   0  -2    0.59    0.40
   0   0  -2    1.16    0.41
   0   0   2    0.74    0.40
   0   0   2    1.64    0.43
   0   0   2    1.29    0.45
   0   0   2    0.25    0.27
   0   0   2    0.97    0.38
   0   0   2    0.53    0.40
  -1  -1  -3  143.31    6.65
  -1  -1  -3  143.81    6.93
  -1  -1  -3  149.62    6.86
  -1  -1  -3  142.32    6.57
  -1  -1  -3  148.37    6.93
  -1  -1  -3  150.34    6.92
  -1  -1  -3  146.52    6.88
   1   1   3  144.98    6.66
   1   1   3  145.40    6.93
   1   1   3  149.18    6.90
   1   1   3  154.24    6.96
   1   1   3  146.15    6.79
   1   1   3  146.99    6.87
  -2  -2  -4   19.94    1.28
  -2  -2  -4   23.62    1.72
  -2  -2  -4   25.26    1.69
  -2  -2  -4   25.25    1.39
  -2  -2  -4   24.81    1.73
  -2  -2  -4   21.67    1.54
  -2  -2  -4   22.01    1.74
   2   2   4   20.58    1.69
   2   2   4   23.48    1.35
   2   2   4   21.10    1.68
   2   2   4   21.03    1.62
   2   2   4   20.98    1.70
   2   2   4   22.88    1.54
  -3  -3  -5    5.63    0.67
  -3  -3  -5    6.53    1.21
  -3  -3  -5    5.69    1.12
  -3  -3  -5    5.19    1.10
  -3  -3  -5    4.99    1.04
  -3  -3  -5    6.43    0.85
  -3  -3  -5    5.34    1.01
   3   3   5    6.65    1.20
   3   3   5    5.49    0.96
   3   3   5    7.10    1.11
   3   3   5    4.24    1.02
   3   3   5    6.17    0.80
  -4  -4  -6   56.57    3.27
  -4  -4  -6   60.40    3.50
  -4  -4  -6   56.23    3.51
  -4  -4  -6   53.80    3.01
   4   4   6   61.00    3.47
   4   4   6   58.18    3.21
   4   4   6   55.30    2.96
   4   4   6   58.21    3.51
  -5  -5  -7    2.47    0.78
  -5  -5  -7    3.14    1.09
  -5  -5  -7    1.99    1.00
   5   5   7    2.76    1.09
   5   5   7    2.57    1.15
   5   5   7    3.09    0.78
   5   5   7    3.10    0.96
  -6  -6  -8   24.11    1.78
  -6  -6  -8   24.81    2.39
  -6  -6  -8   24.72    2.41
   6   6   8   26.45    2.39
   6   6   8   24.69    1.78
   6   6   8   30.48    2.53
   6   6   8   24.54    2.07
  -7  -7  -9    2.66    1.38
  -7  -7  -9    0.72    1.16
  -7  -7  -9    3.83    0.90
   7   7   9    2.63    0.92
   7   7   9    2.60    1.11
   7   7   9    1.47    1.17
   7   7   9    3.06    1.36
  -8  -8 -10   17.36    2.41
  -8  -8 -10   15.27    1.49
  -8  -8 -10   17.54    2.51
   8   8  10   19.47    2.53
   8   8  10   14.29    1.97
   8   8  10   13.38    2.27
  -9  -9 -11   10.94    2.27
  -9  -9 -11    9.91    2.15
   9   9  11   11.65    2.17
   9   9  11    7.58    2.06
   9   9  11   13.67    1.93
 -10 -10 -12    4.32    1.85
 -10 -10 -12    2.97    1.84
  10  10  12    5.91    2.09
  10  10  12    6.32    1.97
 -11 -11 -13    1.61    1.88
 -11 -11 -13    9.78    2.38
  11  11  13    3.34    1.99
  11  11  13    2.03    1.77
 -12 -12 -14    2.52    2.16
 -12 -12 -14    2.75    2.15
  12  12  14    1.62    1.92
  12  12  14    2.66    2.19
  16  14  12    8.57    2.30
  16  14  12    6.97    2.27
 -16 -14 -12   11.26    2.58
 -16 -14 -12    9.34    2.54
  15  13  11   19.78    3.03
  15  13  11   18.71    2.92
 -15 -13 -11   11.74    2.56
 -15 -13 -11   12.41    2.61
  14  12  10    5.56    1.84
  14  12  10    6.46    1.79
 -14 -12 -10    2.77    1.70
 -14 -12 -10    4.76    1.89
  13  11   9   16.30    2.41
  13  11   9   16.45    2.33
 -13 -11  -9   17.03    2.52
 -13 -11  -9   16.61    2.53
  12  10   8    3.06    1.21
  12  10   8    4.06    1.41
  12  10   8    4.60    1.52
  12  10   8    5.05    1.63
 -12 -10  -8    4.40    1.50
 -12 -10  -8    5.31    1.58
  11   9   7   11.69    1.57
  11   9   7    8.56    1.69
  11   9   7    9.57    1.66
 -11  -9  -7    8.87    1.72
 -11  -9  -7    9.44    1.78
  10   8   6    8.76    1.48
  10   8   6    6.24    1.31
  10   8   6    6.33    1.29
 -10  -8  -6    4.34    1.25
 -10  -8  -6    5.60    1.39
   9   7   5   17.20    1.74
   9   7   5   22.15    1.76
   9   7   5   17.98    1.78
   9   7   5   17.35    1.20
  -9  -7  -5   17.26    1.10
  -9  -7  -5   20.38    1.90
  -9  -7  -5   14.90    1.76
   8   6   4    2.31    0.86
   8   6   4    1.17    0.74
   8   6   4    0.89    0.86
   8   6   4    1.34    0.80
   8   6   4    0.57    0.68
   8   6   4    1.48    0.49
  -8  -6  -4    0.74    0.77
  -8  -6  -4    1.96    0.84
  -8  -6  -4    1.18    0.76
  -8  -6  -4    1.88    0.86
  -8  -6  -4    2.79    0.94
  -8  -6  -4    0.94    0.45
  -8  -6  -4    1.14    0.80
   7   5   3   51.67    2.70
   7   5   3   48.30    2.72
   7   5   3   45.09    2.36
   7   5   3   49.90    2.60
   7   5   3   46.30    2.69
   7   5   3   43.65    2.34
   7   5   3   46.21    2.76
  -7  -5  -3   46.86    2.76
  -7  -5  -3   49.16    2.74
  -7  -5  -3   48.85    2.71
  -7  -5  -3   44.87    2.35
  -7  -5  -3   47.47    2.61
  -7  -5  -3   47.11    2.72
  -7  -5  -3   45.88    2.60
   6   4   2   46.53    2.65
   6   4   2   47.22    2.44
   6   4   2   50.29    2.61
   6   4   2   47.06    2.55
   6   4   2   49.97    2.71
   6   4   2   47.85    2.43
   6   4   2   50.16    2.62
   6   4   2   48.39    2.62
  -6  -4  -2   46.09    2.43
  -6  -4  -2   50.90    2.74
  -6  -4  -2   45.72    2.61
  -6  -4  -2   50.65    2.57
  -6  -4  -2   52.46    2.70
  -6  -4  -2   49.43    2.59
  -6  -4  -2   52.05    2.63
   5   3   1    2.68    0.59
   5   3   1    1.61    0.49
   5   3   1    1.45    0.56
   5   3   1    2.14    0.47
   5   3   1    2.22    0.49
   5   3   1    2.27    0.60
   5   3   1    2.39    0.51
  -5  -3  -1    2.29    0.50
  -5  -3  -1    1.63    0.46
  -5  -3  -1    2.46    0.62
  -5  -3  -1    2.83    0.61
  -5  -3  -1    1.77    0.57
   4   2   0  119.63    5.64
   4   2   0  124.96    5.54
   4   2   0  119.23    5.62
   4   2   0  126.51    5.60
   4   2   0  122.59    5.62
  -4  -2   0  120.63    5.61
  -4  -2   0  120.39    5.62
  -4  -2   0  129.16    5.61
  -4  -2   0  126.90    5.54
  -4  -2   0  119.72    5.63
  -4  -2   0  121.35    5.64
   3   1  -1  262.35   11.15
   3   1  -1  237.91   11.17
   3   1  -1  247.14   11.10
   3   1  -1  245.93   11.15
   3   1  -1  248.78   11.17
   3   1  -1  255.85   11.12
   3   1  -1  245.77   11.07
   3   1  -1  258.72   11.12
  -3  -1   1  244.71   11.07
  -3  -1   1  248.83   11.17
  -3  -1   1  237.22   11.14
  -3  -1   1  250.61   11.18
  -3  -1   1  257.85   11.12
   2   0  -2  191.15    8.34
   2   0  -2  185.41    8.34
   2   0  -2  183.57    8.28
   2   0  -2  186.01    8.30
   2   0  -2  184.97    8.30
   2   0  -2  191.33    8.30
   2   0  -2  193.24    8.35
  -2   0   2  187.82    8.35
  -2   0   2  181.48    8.29
  -2   0   2  175.53    8.33
  -2   0   2  176.90    8.29
  -2   0   2  177.17    8.28
  -2   0   2  176.61    8.32
  -2   0   2  174.89    8.30
   1  -1  -3  145.26    6.72
   1  -1  -3  148.87    6.81
   1  -1  -3  153.06    6.94
   1  -1  -3  144.68    6.91
   1  -1  -3  148.34    6.78
   1  -1  -3  148.70    6.86
   1  -1  -3  145.21    6.93
  -1   1   3  150.21    6.87
  -1   1   3  143.48    6.93
  -1   1   3  154.01    6.92
  -1   1   3  140.93    6.92
  -1   1   3  146.45    6.79
   0  -2  -4    0.67    0.65
   0  -2  -4    0.64    0.47
   0  -2  -4   -0.78    0.37
   0  -2  -4   -0.25    0.51
   0  -2  -4   -0.23    0.46
   0  -2  -4    0.61    0.72
   0  -2  -4   -0.35    0.52
   0  -2  -4    0.13    0.61
   0   2   4    0.09    0.71
   0   2   4   -0.50    0.64
   0   2   4    0.09    0.53
   0   2   4   -0.01    0.52
   0   2   4   -0.18    0.58
  -1  -3  -5   59.42    3.14
  -1  -3  -5   53.32    2.72
  -1  -3  -5   47.85    2.50
  -1  -3  -5   52.18    3.03
  -1  -3  -5   52.24    3.07
  -1  -3  -5   55.07    3.13
  -1  -3  -5   52.99    2.95
   1   3   5   48.90    3.04
   1   3   5   51.70    3.06
   1   3   5   50.97    2.68
   1   3   5   47.35    2.92
   1   3   5   48.25    2.77
  -2  -4  -6   39.71    2.77
  -2  -4  -6   37.31    2.13
  -2  -4  -6   42.40    2.37
  -2  -4  -6   43.23    2.56
  -2  -4  -6   43.64    2.77
   2   4   6   42.18    3.06
   2   4   6   41.37    2.33
   2   4   6   45.11    2.74
   2   4   6   38.06    2.76
   2   4   6   40.70    2.46
  -3  -5  -7   65.84    4.05
  -3  -5  -7   59.58    3.49
  -3  -5  -7   71.61    4.07
   3   5   7   69.44    3.63
   3   5   7   64.90    3.47
   3   5   7   67.22    4.08
   3   5   7   67.26    3.94
  -4  -6  -8    9.19    1.29
  -4  -6  -8   10.27    1.80
  -4  -6  -8    9.49    1.71
   4   6   8   10.35    1.76
   4   6   8   10.07    1.36
   4   6   8    8.78    1.17
   4   6   8   11.39    1.70
  -5  -7  -9   41.95    2.71
  -5  -7  -9   48.49    3.55
  -5  -7  -9   41.90    3.33
   5   7   9   40.70    2.82
   5   7   9   44.06    2.69
   5   7   9   46.95    3.36
   5   7   9   49.54    3.56
  -6  -8 -10    9.36    1.39
  -6  -8 -10    4.87    1.67
  -6  -8 -10    7.99    1.87
   6   8  10    8.06    1.75
   6   8  10    4.90    1.65
   6   8  10    8.57    1.49
  -7  -9 -11   13.09    2.50
  -7  -9 -11   13.33    1.61
  -7  -9 -11   17.09    2.65
   7   9  11   13.05    1.85
   7   9  11   14.67    2.47
   7   9  11   17.00    2.52
  -8 -10 -12    6.28    2.02
  -8 -10 -12    3.07    1.82
   8  10  12    6.93    1.96
   8  10  12    4.40    1.81
  -9 -11 -13   -0.82    1.57
  -9 -11 -13   -1.10    1.51
   9  11  13    1.15    1.62
   9  11  13    0.51    1.70
 -10 -12 -14    0.70    1.93
 -10 -12 -14   -0.87    1.64
  10  12  14   -0.03    1.64
  10  12  14    0.56    1.95
  18  14  12   -0.41    1.88
  18  14  12    3.95    1.95
 -18 -14 -12    2.06    2.01
 -18 -14 -12    0.94    1.85
  17  13  11   10.28    2.30
  17  13  11   11.09    2.42
 -17 -13 -11   16.01    2.77
 -17 -13 -11    9.71    2.43
  16  12  10    5.05    1.80
  16  12  10    4.61    1.74
 -16 -12 -10    5.21    1.87
 -16 -12 -10    8.63    2.16
  15  11   9    2.12    1.41
  15  11   9   -0.61    1.14
  15  11   9    0.21    1.51
 -15 -11  -9    0.97    1.31
 -15 -11  -9    1.26    1.41
  14  10   8   20.27    2.34
  14  10   8   14.25    2.00
  14  10   8   18.03    2.20
 -14 -10  -8   19.10    2.44
 -14 -10  -8   14.40    2.33
  13   9   7    3.52    1.28
  13   9   7    4.07    0.86
  13   9   7    4.57    1.34
  13   9   7    1.50    1.26
 -13  -9  -7    6.03    1.50
 -13  -9  -7    2.48    1.30
  12   8   6   19.05    1.97
  12   8   6   21.73    2.01
  12   8   6   16.39    1.90
  12   8   6   17.99    1.41
 -12  -8  -6   20.42    2.09
 -12  -8  -6   22.62    2.18
  11   7   5    4.10    1.05
  11   7   5    6.32    1.18
  11   7   5    4.39    1.25
  11   7   5    4.12    0.74
 -11  -7  -5    2.47    1.02
 -11  -7  -5    4.11    0.66
 -11  -7  -5    4.85    1.20
  10   6   4   17.27    1.58
  10   6   4   18.73    1.28
  10   6   4   16.78    1.59
  10   6   4   16.80    1.67
  10   6   4   19.86    1.66
  10   6   4   18.67    1.32
 -10  -6  -4   18.86    1.67
 -10  -6  -4   14.11    1.65
 -10  -6  -4   17.19    1.77
 -10  -6  -4   16.89    1.21
 -10  -6  -4   20.20    1.63
 -10  -6  -4   17.91    1.64
   9   5   3   24.52    1.67
   9   5   3   26.49    1.91
   9   5   3   23.38    1.49
   9   5   3   23.83    1.72
   9   5   3   25.41    1.50
   9   5   3   22.71    1.70
   9   5   3   24.78    1.79
  -9  -5  -3   23.76    1.74
  -9  -5  -3   21.38    1.74
  -9  -5  -3   24.09    1.80
  -9  -5  -3   22.24    1.66
  -9  -5  -3   22.57    1.85
  -9  -5  -3   23.57    1.71
  -9  -5  -3   21.56    1.45
   8   4   2    1.31    0.61
   8   4   2    2.00    0.61
   8   4   2    2.72    0.65
   8   4   2    2.29    0.77
   8   4   2    2.32    0.69
   8   4   2    2.56    0.83
   8   4   2    3.03    0.82
  -8  -4  -2    2.53    0.69
  -8  -4  -2    2.47    0.60
  -8  -4  -2    3.68    0.89
  -8  -4  -2    2.86    0.80
  -8  -4  -2    4.38    0.88
   7   3   1    2.31    0.60
   7   3   1    2.75    0.60
   7   3   1    1.94    0.49
   7   3   1    2.05    0.60
   7   3   1    1.71    0.63
   7   3   1    2.90    0.71
   7   3   1    2.72    0.71
  -7  -3  -1    1.67    0.64
  -7  -3  -1    3.55    0.64
  -7  -3  -1    4.42    0.76
  -7  -3  -1    2.78    0.71
  -7  -3  -1    1.94    0.59
   6   2   0   16.74    1.12
   6   2   0   13.64    1.08
   6   2   0   14.46    0.97
   6   2   0   11.86    1.05
   6   2   0   13.15    1.08
   6   2   0   15.31    1.04
   6   2   0   14.40    1.10
  -6  -2   0   14.61    1.04
  -6  -2   0   15.21    1.02
  -6  -2   0   15.53    1.15
  -6  -2   0   16.80    1.11
  -6  -2   0   13.86    1.09
   5   1  -1   52.18    2.77
   5   1  -1   59.01    2.76
   5   1  -1   54.99    2.74
   5   1  -1   60.87    2.71
   5   1  -1   57.01    2.85
   5   1  -1   55.32    2.62
  -5  -1   1   58.32    2.78
  -5  -1   1   51.86    2.61
  -5  -1   1   57.25    2.69
  -5  -1   1   56.32    2.74
  -5  -1   1   50.42    2.80
  -5  -1   1   56.63    2.80
   4   0  -2    1.43    0.49
   4   0  -2    0.16    0.44
   4   0  -2   -0.27    0.45
   4   0  -2   -0.15    0.38
   4   0  -2   -0.65    0.42
   4   0  -2    0.19    0.39
   4   0  -2    0.41    0.50
  -4   0   2    0.15    0.41
  -4   0   2    0.12    0.50
  -4   0   2   -0.48    0.50
  -4   0   2    0.24    0.55
  -4   0   2    0.18    0.41
  -4   0   2    0.35    0.47
  -4   0   2    0.06    0.46
   3  -1  -3   68.08    3.60
   3  -1  -3   69.40    3.48
   3  -1  -3   67.79    3.49
   3  -1  -3   67.23    3.51
   3  -1  -3   68.42    3.49
   3  -1  -3   68.61    3.57
   3  -1  -3   66.12    3.56
  -3   1   3   73.96    3.62
  -3   1   3   72.43    3.51
  -3   1   3   76.10    3.52
  -3   1   3   76.78    3.65
  -3   1   3   72.06    3.53
  -3   1   3   76.35    3.62
   2  -2  -4   22.08    1.47
   2  -2  -4   23.63    1.67
   2  -2  -4   21.90    1.63
   2  -2  -4   24.08    1.45
   2  -2  -4   21.80    1.60
   2  -2  -4   22.16    1.52
   2  -2  -4   23.00    1.55
   2  -2  -4   24.24    1.65
  -2   2   4   20.51    1.55
  -2   2   4   22.07    1.67
  -2   2   4   22.06    1.69
  -2   2   4   20.34    1.46
   1  -3  -5   53.26    3.05
   1  -3  -5   51.70    3.00
   1  -3  -5   53.50    2.76
   1  -3  -5   51.96    2.62
   1  -3  -5   52.85    2.90
   1  -3  -5   49.65    3.04
   1  -3  -5   47.58    2.73
   1  -3  -5   49.32    2.97
  -1   3   5   50.09    3.05
  -1   3   5   51.60    3.04
  -1   3   5   51.15    2.90
  -1   3   5   45.84    2.69
  -1   3   5   50.61    3.00
   0  -4  -6    0.89    0.66
   0  -4  -6    0.51    0.70
   0  -4  -6   -0.16    0.47
   0  -4  -6   -0.52    0.49
   0  -4  -6    0.49    0.78
   0   4   6    0.77    0.69
   0   4   6   -0.43    0.75
   0   4   6    0.71    0.69
   0   4   6   -1.58    0.63
   0   4   6    0.02    0.77
  -1  -5  -7   10.08    1.19
  -1  -5  -7   10.12    1.32
  -1  -5  -7    9.90    0.92
  -1  -5  -7   10.89    1.57
  -1  -5  -7   12.16    1.60
   1   5   7   10.80    1.51
   1   5   7   13.68    1.66
   1   5   7   10.39    1.24
  -2  -6  -8   27.78    2.04
  -2  -6  -8   27.81    2.53
  -2  -6  -8   31.36    2.55
   2   6   8   27.64    2.02
   2   6   8   27.15    2.38
   2   6   8   31.62    2.59
  -3  -7  -9   26.93    2.65
  -3  -7  -9   25.87    2.14
  -3  -7  -9   28.42    2.74
   3   7   9   28.88    2.11
   3   7   9   28.72    2.63
   3   7   9   35.48    2.91
  -4  -8 -10   23.18    2.05
  -4  -8 -10   23.68    2.64
  -4  -8 -10   24.67    2.64
   4   8  10   21.94    2.54
   4   8  10   21.22    1.97
   4   8  10   18.22    2.40
  -5  -9 -11   18.11    2.72
  -5  -9 -11   19.93    2.03
  -5  -9 -11   23.07    2.85
   5   9  11   23.58    2.77
   5   9  11   20.06    2.00
   5   9  11   19.93    2.64
  -6 -10 -12   16.22    2.68
  -6 -10 -12   12.11    2.49
   6  10  12    8.32    2.13
   6  10  12   12.44    2.51
  -7 -11 -13    1.29    1.59
  -7 -11 -13    0.80    1.52
   7  11  13    3.02    1.86
   7  11  13   -0.44    1.60
  -8 -12 -14    7.72    2.49
  -8 -12 -14    3.43    2.09
   8  12  14    7.48    2.39
   8  12  14    9.91    2.57
  20  14  12    2.50    1.91
  20  14  12   -0.30    1.99
 -20 -14 -12    1.87    2.22
 -20 -14 -12   -0.46    1.64
  19  13  11    3.72    1.89
  19  13  11    4.49    1.89
 -19 -13 -11    3.30    2.11
 -19 -13 -11    3.76    1.93
  18  12  10    6.57    1.94
  18  12  10    6.62    1.92
 -18 -12 -10    6.90    2.11
 -18 -12 -10   11.25    2.46
  17  11   9   25.64    2.78
  17  11   9   20.96    2.68
  17  11   9   25.74    2.87
 -17 -11  -9   22.00    2.79
 -17 -11  -9   20.45    2.85
  16  10   8    3.42    1.64
  16  10   8    6.94    1.69
 -16 -10  -8    4.25    1.54
 -16 -10  -8    5.02    1.60
  15   9   7   12.10    2.03
  15   9   7   10.77    1.79
  15   9   7   10.67    1.82
  15   9   7    8.51    1.17
 -15  -9  -7    7.81    1.69
 -15  -9  -7    8.08    1.71
  14   8   6   29.02    2.48
  14   8   6   26.18    2.29
  14   8   6   24.06    2.27
  14   8   6   27.56    1.86
 -14  -8  -6   29.47    2.58
 -14  -8  -6   28.84    2.50
  13   7   5   45.51    2.94
  13   7   5   45.13    2.98
  13   7   5   40.07    2.47
  13   7   5   45.26    2.89
  13   7   5   47.69    2.51
 -13  -7  -5   44.31    2.43
 -13  -7  -5   42.68    3.09
 -13  -7  -5   40.25    2.97
  12   6   4   15.32    1.25
  12   6   4   15.44    1.70
  12   6   4   12.99    1.50
  12   6   4   15.97    1.32
  12   6   4   16.09    1.51
 -12  -6  -4   13.39    1.63
 -12  -6  -4   13.69    1.19
 -12  -6  -4   12.60    1.47
 -12  -6  -4   13.50    1.71
  11   5   3   24.97    1.60
  11   5   3   23.18    1.62
  11   5   3   25.97    2.00
  11   5   3   21.66    1.79
  11   5   3   25.57    1.75
  11   5   3   23.17    1.72
  11   5   3   28.74    1.88
 -11  -5  -3   19.95    1.51
 -11  -5  -3   23.76    1.85
 -11  -5  -3   23.16    1.93
 -11  -5  -3   19.65    1.74
 -11  -5  -3   22.48    1.85
  10   4   2   46.05    2.57
  10   4   2   42.62    2.44
  10   4   2   44.02    2.47
  10   4   2   43.98    2.55
  10   4   2   45.12    2.49
  10   4   2   42.92    2.64
  10   4   2   40.37    2.56
 -10  -4  -2   43.52    2.45
 -10  -4  -2   45.89    2.70
 -10  -4  -2   47.76    2.63
 -10  -4  -2   45.45    2.60
 -10  -4  -2   43.92    2.59
   9   3   1   30.45    1.93
   9   3   1   32.27    2.03
   9   3   1   30.69    1.96
   9   3   1   31.66    1.91
   9   3   1   29.87    1.93
   9   3   1   29.59    1.72
   9   3   1   32.04    1.86
  -9  -3  -1   32.47    1.91
  -9  -3  -1   30.66    1.96
  -9  -3  -1   30.97    1.93
  -9  -3  -1   31.09    1.91
  -9  -3  -1   32.57    1.95
  -9  -3  -1   32.75    2.01
   8   2   0  596.26   26.13
   8   2   0  569.35   26.25
   8   2   0  590.68   26.27
   8   2   0  577.07   26.23
   8   2   0  590.18   26.26
   8   2   0  574.58   26.26
   8   2   0  599.77   26.15
  -8  -2   0  623.48   26.17
  -8  -2   0  561.10   26.27
  -8  -2   0  598.60   26.23
  -8  -2   0  575.45   26.27
  -8  -2   0  599.33   26.15
   7   1  -1   70.97    3.89
   7   1  -1   74.87    3.88
   7   1  -1   73.04    3.88
   7   1  -1   80.25    3.75
   7   1  -1   76.87    3.83
  -7  -1   1   78.44    3.90
  -7  -1   1   82.24    3.85
  -7  -1   1   82.60    3.65
  -7  -1   1   80.14    3.84
  -7  -1   1   81.21    3.75
  -7  -1   1   78.39    3.94
   6   0  -2  131.36    6.32
   6   0  -2  131.41    6.45
   6   0  -2  136.06    6.34
   6   0  -2  142.67    6.46
   6   0  -2  138.81    6.53
   6   0  -2  137.19    6.34
   6   0  -2  140.70    6.39
   6   0  -2  139.74    6.41
   6   0  -2  138.77    6.47
  -6   0   2  135.68    6.33
  -6   0   2  136.23    6.54
  -6   0   2  138.07    6.47
  -6   0   2  138.28    6.49
  -6   0   2  141.96    6.37
   5  -1  -3   19.90    1.39
   5  -1  -3   20.55    1.41
   5  -1  -3   16.59    1.47
   5  -1  -3   18.47    1.35
   5  -1  -3   17.99    1.41
   5  -1  -3   18.95    1.34
   5  -1  -3   19.47    1.43
  -5   1   3   22.35    1.62
  -5   1   3   22.88    1.51
  -5   1   3   23.70    1.50
  -5   1   3   21.92    1.45
  -5   1   3   23.86    1.45
  -5   1   3   22.08    1.47
  -5   1   3   21.84    1.52
   4  -2  -4   65.72    3.36
   4  -2  -4   61.23    3.27
   4  -2  -4   59.53    3.26
   4  -2  -4   60.66    3.32
   4  -2  -4   58.74    3.34
   4  -2  -4   61.07    3.21
   4  -2  -4   61.71    3.18
   4  -2  -4   60.37    3.21
  -4   2   4   63.46    3.21
  -4   2   4   64.61    3.25
  -4   2   4   59.29    3.34
  -4   2   4   61.43    3.40
  -4   2   4   66.35    3.39
   3  -3  -5    6.65    0.95
   3  -3  -5    5.03    1.11
   3  -3  -5    6.84    1.14
   3  -3  -5    4.82    0.98
   3  -3  -5    5.82    1.05
   3  -3  -5    5.64    0.90
   3  -3  -5    6.64    1.22
   3  -3  -5    4.51    0.87
   3  -3  -5    5.67    0.93
  -3   3   5    6.10    0.94
  -3   3   5    5.11    1.15
  -3   3   5    6.30    0.99
  -3   3   5    4.61    1.04
   2  -4  -6   42.89    2.62
   2  -4  -6   41.02    2.43
   2  -4  -6   42.55    2.35
   2  -4  -6   38.83    2.74
   2  -4  -6   40.01    2.49
   2  -4  -6   42.46    2.76
  -2   4   6   42.15    2.80
  -2   4   6   38.78    2.41
  -2   4   6   40.57    2.80
  -2   4   6   43.07    2.64
   1  -5  -7   12.34    1.30
   1  -5  -7   12.95    1.69
   1  -5  -7   10.88    1.54
   1  -5  -7   10.87    1.10
  -1   5   7   12.81    1.54
  -1   5   7   11.52    1.72
  -1   5   7   13.46    1.90
  -1   5   7   11.41    1.28
   0  -6  -8   -0.40    0.86
   0  -6  -8    0.84    0.76
   0  -6  -8    0.65    0.90
   0  -6  -8   -0.45    0.52
   0   6   8   -0.08    0.90
   0   6   8    0.11    0.67
   0   6   8    0.33    0.83
  -1  -7  -9   44.62    2.43
  -1  -7  -9   44.92    2.87
  -1  -7  -9   44.53    3.45
  -1  -7  -9   43.14    3.35
   1   7   9   45.29    2.78
   1   7   9   47.16    3.54
   1   7   9   48.79    3.31
  -2  -8 -10   41.46    3.35
  -2  -8 -10   33.41    3.26
  -2  -8 -10   32.29    2.63
   2   8  10   41.41    2.61
   2   8  10   39.44    3.32
   2   8  10   42.42    3.24
  -3  -9 -11   -0.21    1.10
  -3  -9 -11    2.55    1.50
  -3  -9 -11    0.98    1.35
   3   9  11    2.30    1.46
   3   9  11    1.76    1.41
   3   9  11    0.70    0.93
  -4 -10 -12    5.39    1.90
  -4 -10 -12    8.45    2.18
   4  10  12    7.55    2.12
   4  10  12    5.33    1.87
  -5 -11 -13    5.20    2.04
  -5 -11 -13    6.09    2.10
   5  11  13    7.43    2.22
   5  11  13    5.44    2.12
  -6 -12 -14    4.44    2.10
  -6 -12 -14    3.36    2.01
   6  12  14    1.23    1.98
   6  12  14    1.83    1.77
  21  13  11   -0.20    1.58
  21  13  11    0.85    1.67
 -21 -13 -11    0.56    1.78
 -21 -13 -11    1.27    1.82
  20  12  10    8.16    2.43
  20  12  10   11.21    2.24
  20  12  10    8.47    2.22
 -20 -12 -10    3.78    1.85
 -20 -12 -10    8.37    2.31
  19  11   9   18.62    2.84
  19  11   9   34.33    3.16
 -19 -11  -9   26.33    3.15
 -19 -11  -9   28.29    3.21
  18  10   8   28.43    2.18
  18  10   8   29.10    3.08
  18  10   8   32.91    2.93
 -18 -10  -8   33.65    3.12
 -18 -10  -8   34.27    3.25
  17   9   7    3.71    1.33
  17   9   7    4.04    1.58
  17   9   7    2.12    0.93
 -17  -9  -7    2.92    1.29
 -17  -9  -7    3.12    1.43
  16   8   6   10.60    1.70
  16   8   6    9.08    1.26
  16   8   6    7.11    1.67
  16   8   6    8.18    1.54
 -16  -8  -6    4.76    1.41
 -16  -8  -6    8.22    1.71
  15   7   5   12.30    1.33
  15   7   5   15.14    1.69
  15   7   5   13.24    1.41
  15   7   5   16.20    1.73
  15   7   5   14.96    1.78
 -15  -7  -5   13.44    1.25
 -15  -7  -5   12.59    1.83
 -15  -7  -5   13.29    1.77
  14   6   4    3.83    0.92
  14   6   4    5.10    1.10
  14   6   4    3.91    1.19
  14   6   4    3.29    0.86
  14   6   4    3.93    1.02
 -14  -6  -4    2.24    1.05
 -14  -6  -4    2.37    1.00
 -14  -6  -4    2.53    1.00
 -14  -6  -4    3.81    0.84
  13   5   3   64.29    3.65
  13   5   3   63.23    3.63
  13   5   3   63.50    3.52
  13   5   3   67.95    3.50
  13   5   3   63.36    3.49
  13   5   3   63.32    3.69
 -13  -5  -3   65.66    3.84
 -13  -5  -3   64.60    3.47
 -13  -5  -3   65.01    3.68
 -13  -5  -3   68.09    3.73
  12   4   2    7.62    1.12
  12   4   2    8.02    0.97
  12   4   2    7.30    1.09
  12   4   2    7.39    1.19
  12   4   2    5.75    1.09
  12   4   2    8.06    1.13
  12   4   2    8.26    1.17
 -12  -4  -2    7.53    1.21
 -12  -4  -2    8.24    1.17
 -12  -4  -2    6.82    1.13
 -12  -4  -2    8.41    1.23
 -12  -4  -2    5.45    0.96
 -12  -4  -2    6.37    1.12
  11   3   1   13.91    1.36
  11   3   1   11.57    1.28
  11   3   1   14.24    1.26
  11   3   1   12.55    1.34
  11   3   1   13.93    1.41
  11   3   1   15.24    1.28
  11   3   1   14.47    1.06
 -11  -3  -1   13.77    1.31
 -11  -3  -1   16.64    1.35
 -11  -3  -1   13.77    1.32
 -11  -3  -1   15.94    1.44
 -11  -3  -1   16.94    1.34
 -11  -3  -1   13.85    1.37
  10   2   0   41.53    2.41
  10   2   0   38.39    2.39
  10   2   0   40.26    2.43
  10   2   0   41.06    2.37
  10   2   0   42.23    2.26
  10   2   0   42.53    2.26
  10   2   0   40.99    2.41
 -10  -2   0   38.38    2.40
 -10  -2   0   38.02    2.41
 -10  -2   0   42.56    2.32
 -10  -2   0   38.45    2.25
 -10  -2   0   40.86    2.37
   9   1  -1  144.22    6.60
   9   1  -1  147.97    6.67
   9   1  -1  144.83    6.82
   9   1  -1  144.45    6.73
   9   1  -1  138.58    6.82
   9   1  -1  144.51    6.86
  -9  -1   1  143.15    6.49
  -9  -1   1  142.09    6.81
  -9  -1   1  140.52    6.73
  -9  -1   1  138.07    6.70
  -9  -1   1  146.09    6.60
  -9  -1   1  131.47    6.82
   8   0  -2    0.38    0.57
   8   0  -2    0.75    0.61
   8   0  -2    0.40    0.42
   8   0  -2    0.10    0.59
   8   0  -2   -0.21    0.60
   8   0  -2    0.42    0.54
   8   0  -2    0.20    0.48
   8   0  -2   -0.01    0.41
  -8   0   2    0.28    0.64
  -8   0   2    1.15    0.55
  -8   0   2   -0.37    0.57
  -8   0   2   -0.06    0.63
  -8   0   2    0.45    0.69
   7  -1  -3   33.70    2.09
   7  -1  -3   34.17    1.98
   7  -1  -3   33.41    2.05
   7  -1  -3   34.47    2.01
   7  -1  -3   35.59    1.98
   7  -1  -3   34.10    2.14
   7  -1  -3   33.53    2.00
   7  -1  -3   35.66    2.11
  -7   1   3   36.34    2.07
  -7   1   3   34.56    2.18
  -7   1   3   37.83    2.24
  -7   1   3   31.75    2.00
  -7   1   3   34.41    2.16
   6  -2  -4   20.14    1.57
   6  -2  -4   23.09    1.68
   6  -2  -4   22.84    1.48
   6  -2  -4   23.04    1.53
   6  -2  -4   23.95    1.61
   6  -2  -4   20.93    1.53
   6  -2  -4   20.71    1.54
  -6   2   4   21.19    1.64
  -6   2   4   20.25    1.63
  -6   2   4   22.19    1.74
  -6   2   4   18.50    1.61
  -6   2   4   19.84    1.54
  -6   2   4   20.18    1.53
   5  -3  -5   10.28    1.21
   5  -3  -5   11.10    1.26
   5  -3  -5    8.48    1.12
   5  -3  -5    9.71    1.13
   5  -3  -5    9.59    1.09
   5  -3  -5   10.91    1.23
   5  -3  -5    7.96    1.21
   5  -3  -5   10.30    1.25
   5  -3  -5    9.41    1.06
  -5   3   5    8.19    1.26
  -5   3   5    8.21    1.18
  -5   3   5    8.61    1.27
  -5   3   5    7.85    1.12
   4  -4  -6   55.30    3.11
   4  -4  -6   56.40    3.42
   4  -4  -6   58.42    3.15
   4  -4  -6   55.03    3.25
   4  -4  -6   57.23    3.26
   4  -4  -6   56.04    3.22
  -4   4   6   57.46    3.47
  -4   4   6   58.12    3.29
  -4   4   6   56.74    3.45
  -4   4   6   55.18    3.11
   3  -5  -7   67.83    3.75
   3  -5  -7   65.92    3.63
   3  -5  -7   67.32    4.01
   3  -5  -7   67.44    3.57
   3  -5  -7   65.64    4.08
  -3   5   7   73.69    3.89
  -3   5   7   65.08    4.03
  -3   5   7   62.50    3.58
  -3   5   7   67.45    4.05
   2  -6  -8   28.59    1.95
   2  -6  -8   33.35    2.72
   2  -6  -8   31.33    2.04
   2  -6  -8   36.08    2.33
   2  -6  -8   30.64    2.59
  -2   6   8   32.67    2.17
  -2   6   8   32.64    2.72
  -2   6   8   33.28    2.50
  -2   6   8   30.23    2.62
   1  -7  -9   43.86    3.38
   1  -7  -9   43.66    2.48
   1  -7  -9   45.56    2.60
   1  -7  -9   45.25    2.94
   1  -7  -9   44.30    3.37
  -1   7   9   47.58    2.80
  -1   7   9   41.36    3.14
  -1   7   9   48.96    3.50
   0  -8 -10    0.18    0.62
   0  -8 -10   -1.48    0.94
   0  -8 -10   -0.24    0.90
   0  -8 -10    0.15    1.00
   0   8  10    1.08    1.16
   0   8  10    0.35    1.14
   0   8  10    0.35    0.85
  -1  -9 -11    2.14    1.28
  -1  -9 -11    1.26    1.34
  -1  -9 -11    2.44    1.47
   1   9  11    2.21    1.36
   1   9  11    2.42    1.07
   1   9  11    1.24    1.31
  -2 -10 -12   45.82    3.97
  -2 -10 -12   41.60    3.81
  -2 -10 -12   36.01    3.13
   2  10  12   46.59    3.99
   2  10  12   43.18    3.75
  -3 -11 -13    4.62    2.13
  -3 -11 -13    3.45    1.82
   3  11  13    8.49    2.33
   3  11  13    6.42    2.01
  -4 -12 -14    2.43    2.06
  -4 -12 -14    3.61    2.05
   4  12  14    4.33    2.14
   4  12  14    3.31    2.08
  23  13  11    0.86    1.95
  23  13  11    0.74    1.65
 -23 -13 -11    4.41    2.10
 -23 -13 -11    4.19    2.27
  22  12  10    1.23    1.63
  22  12  10    1.66    1.94
  22  12  10    3.89    1.80
 -22 -12 -10    3.81    2.06
 -22 -12 -10   -0.18    1.67
  21  11   9   24.31    2.79
  21  11   9   20.65    3.02
 -21 -11  -9   18.83    3.02
 -21 -11  -9   19.52    2.99
  20  10   8    6.99    2.10
  20  10   8    5.27    1.65
  20  10   8    4.61    1.20
 -20 -10  -8    5.96    1.91
 -20 -10  -8    7.53    1.95
  19   9   7   20.65    2.23
  19   9   7   19.34    2.71
  19   9   7   16.87    1.79
 -19  -9  -7   16.48    2.60
 -19  -9  -7   15.76    2.42
  18   8   6   24.30    1.99
  18   8   6   23.56    2.48
  18   8   6   25.78    1.95
  18   8   6   30.60    2.46
 -18  -8  -6   22.81    2.52
 -18  -8  -6   24.54    2.54
  17   7   5   22.97    1.91
  17   7   5   23.50    2.32
  17   7   5   24.44    1.92
  17   7   5   24.96    2.14
 -17  -7  -5   24.47    2.35
 -17  -7  -5   23.77    2.38
  16   6   4   26.55    2.00
  16   6   4   32.15    2.36
  16   6   4   24.85    1.90
  16   6   4   24.70    2.02
  16   6   4   27.37    1.93
 -16  -6  -4   23.14    1.79
 -16  -6  -4   20.05    2.17
 -16  -6  -4   19.38    2.08
 -16  -6  -4   18.23    1.87
  15   5   3   21.21    1.85
  15   5   3   18.93    1.56
  15   5   3   16.00    1.58
  15   5   3   17.90    1.68
  15   5   3   14.11    2.09
  15   5   3   18.10    1.62
 -15  -5  -3   17.38    1.82
 -15  -5  -3   18.69    1.62
 -15  -5  -3   18.14    1.77
 -15  -5  -3   18.41    1.84
  14   4   2  142.81    6.83
  14   4   2  137.93    6.81
  14   4   2  137.31    6.81
  14   4   2  141.39    6.63
  14   4   2  138.93    6.92
  14   4   2  139.71    6.80
 -14  -4  -2  132.85    6.83
 -14  -4  -2  137.19    6.99
 -14  -4  -2  141.44    6.84
 -14  -4  -2  140.04    6.95
 -14  -4  -2  136.36    6.80
  13   3   1   35.08    2.19
  13   3   1   38.70    2.35
  13   3   1   37.46    2.19
  13   3   1   33.39    1.94
  13   3   1   32.39    2.29
  13   3   1   33.31    2.31
  13   3   1   34.05    2.29
 -13  -3  -1   31.10    2.31
 -13  -3  -1   31.79    2.29
 -13  -3  -1   34.61    2.29
 -13  -3  -1   40.10    2.42
 -13  -3  -1   37.90    2.24
 -13  -3  -1   36.55    2.28
  12   2   0  180.93    8.67
  12   2   0  184.31    8.67
  12   2   0  190.21    8.48
  12   2   0  176.62    8.68
  12   2   0  184.22    8.65
  12   2   0  172.90    8.65
  12   2   0  182.44    8.50
 -12  -2   0  177.63    8.71
 -12  -2   0  182.78    8.55
 -12  -2   0  187.82    8.74
 -12  -2   0  180.17    8.47
 -12  -2   0  183.48    8.61
  11   1  -1   18.38    1.43
  11   1  -1   18.63    1.57
  11   1  -1   23.55    1.41
  11   1  -1   19.64    1.53
  11   1  -1   18.39    1.62
  11   1  -1   18.03    1.58
 -11  -1   1   18.75    1.59
 -11  -1   1   21.75    1.58
 -11  -1   1   18.80    1.67
 -11  -1   1   20.91    1.40
 -11  -1   1   20.23    1.26
 -11  -1   1   20.14    1.59
  10   0  -2   26.98    1.81
  10   0  -2   23.94    1.84
  10   0  -2   27.26    1.93
  10   0  -2   25.02    1.96
  10   0  -2   24.12    1.53
  10   0  -2   25.44    1.64
  10   0  -2   26.80    1.64
  10   0  -2   26.16    1.82
 -10   0   2   29.39    1.66
 -10   0   2   32.27    1.91
 -10   0   2   29.98    2.00
 -10   0   2   31.61    1.95
 -10   0   2   31.44    2.02
 -10   0   2   32.67    1.70
   9  -1  -3    5.95    1.10
   9  -1  -3    5.99    1.03
   9  -1  -3    6.95    0.92
   9  -1  -3    6.38    1.09
   9  -1  -3    6.78    0.96
   9  -1  -3    5.90    1.03
   9  -1  -3    5.60    0.82
   9  -1  -3    7.79    1.13
   9  -1  -3    5.80    0.82
   9  -1  -3    6.42    0.93
  -9   1   3    8.07    1.16
  -9   1   3    8.89    1.21
  -9   1   3    7.34    0.92
  -9   1   3    9.10    1.21
  -9   1   3    9.13    1.01
   8  -2  -4  108.27    5.58
   8  -2  -4  115.04    5.66
   8  -2  -4  111.57    5.63
   8  -2  -4  119.58    5.51
   8  -2  -4  118.59    5.68
   8  -2  -4  113.98    5.52
   8  -2  -4  112.76    5.55
   8  -2  -4  116.91    5.54
   8  -2  -4  122.56    5.49
  -8   2   4  100.39    5.48
  -8   2   4  111.79    5.58
  -8   2   4  105.60    5.67
  -8   2   4  105.06    5.63
   7  -3  -5    7.33    1.03
   7  -3  -5    8.46    1.33
   7  -3  -5    4.73    0.87
   7  -3  -5    4.92    1.00
   7  -3  -5    7.79    1.15
   7  -3  -5    6.35    0.98
   7  -3  -5    5.97    1.01
   7  -3  -5    5.40    1.05
   7  -3  -5    4.94    1.08
  -7   3   5    4.72    1.11
  -7   3   5    4.45    1.01
  -7   3   5    4.63    0.95
  -7   3   5    4.85    1.19
   6  -4  -6    8.31    1.99
   6  -4  -6    7.70    1.22
   6  -4  -6    5.52    1.07
   6  -4  -6    3.05    0.94
   6  -4  -6    6.55    1.06
   6  -4  -6    4.38    0.89
   6  -4  -6    3.97    0.92
  -6   4   6    4.47    0.99
  -6   4   6    6.30    1.33
  -6   4   6    3.95    0.96
  -6   4   6    3.66    1.09
   5  -5  -7    2.94    0.94
   5  -5  -7    2.33    0.88
   5  -5  -7    3.31    1.06
   5  -5  -7    3.44    0.92
   5  -5  -7    0.89    0.74
  -5   5   7    2.95    1.00
  -5   5   7    0.83    1.02
  -5   5   7    1.53    0.87
  -5   5   7    2.82    1.09
   4  -6  -8    9.02    1.27
   4  -6  -8   10.81    1.51
   4  -6  -8   10.29    1.19
   4  -6  -8    8.15    1.61
   4  -6  -8   11.08    1.42
   4  -6  -8   10.11    1.68
  -4   6   8   14.12    2.07
  -4   6   8    8.78    1.49
  -4   6   8   10.40    1.73
  -4   6   8    8.31    1.27
   3  -7  -9   25.22    1.95
   3  -7  -9   25.03    2.56
   3  -7  -9   26.70    2.21
   3  -7  -9   25.64    2.62
   3  -7  -9   25.72    1.83
  -3   7   9   28.67    2.07
  -3   7   9   30.00    2.69
  -3   7   9   28.53    2.66
  -3   7   9   26.81    2.38
   2  -8 -10   38.71    2.48
   2  -8 -10   35.65    3.21
   2  -8 -10   38.73    2.79
   2  -8 -10   39.08    3.31
   2  -8 -10   36.74    2.32
  -2   8  10   42.20    3.15
  -2   8  10   41.12    3.36
  -2   8  10   40.88    2.65
   1  -9 -11    1.02    1.18
   1  -9 -11    1.78    1.40
   1  -9 -11    4.82    1.70
  -1   9  11    1.22    1.42
  -1   9  11    1.03    0.97
  -1   9  11   -0.02    1.20
   0 -10 -12   -2.11    1.10
   0 -10 -12    1.06    1.51
   0 -10 -12   -1.24    1.26
   0  10  12    0.46    1.35
   0  10  12   -1.29    1.20
   0  10  12   -0.70    1.30
  -1 -11 -13    2.08    1.94
  -1 -11 -13    6.41    2.11
   1  11  13    4.53    2.07
   1  11  13    6.66    2.03
  -2 -12 -14    3.74    2.02
  -2 -12 -14    7.34    2.46
   2  12  14   11.19    2.74
   2  12  14    7.41    2.24
  24  12  10    8.85    2.50
  24  12  10    2.97    1.93
  24  12  10    5.99    2.01
 -24 -12 -10    6.51    2.15
 -24 -12 -10    5.25    2.29
 -24 -12 -10    5.53    2.04
  23  11   9    2.05    1.97
  23  11   9    4.43    1.65
 -23 -11  -9    4.91    2.09
 -23 -11  -9    3.85    1.91
  22  10   8   17.10    2.74
  22  10   8   11.37    1.71
  22  10   8   14.19    2.30
 -22 -10  -8   16.55    2.61
 -22 -10  -8   14.39    2.48
  21   9   7   -0.07    1.05
  21   9   7    4.09    1.74
  21   9   7    1.47    0.99
 -21  -9  -7    1.68    1.46
 -21  -9  -7    0.72    1.32
  20   8   6    4.04    1.61
  20   8   6    5.75    1.26
  20   8   6    3.82    1.21
  20   8   6    7.21    1.49
 -20  -8  -6    3.42    1.52
 -20  -8  -6    4.28    1.54
  19   7   5    4.01    1.23
  19   7   5    4.27    1.14
  19   7   5    4.94    1.51
  19   7   5    6.26    1.29
 -19  -7  -5    6.78    1.47
 -19  -7  -5    5.87    1.49
 -19  -7  -5    6.81    1.56
  18   6   4   12.80    1.80
  18   6   4   19.16    1.72
  18   6   4   14.78    1.68
  18   6   4   17.71    1.75
 -18  -6  -4   18.66    2.04
 -18  -6  -4   12.25    1.89
 -18  -6  -4   19.16    1.93
  17   5   3    8.10    1.41
  17   5   3    9.18    1.54
  17   5   3   10.01    1.20
  17   5   3    8.41    1.36
 -17  -5  -3   10.72    1.54
 -17  -5  -3   10.16    1.37
 -17  -5  -3   11.97    1.59
 -17  -5  -3    9.07    1.51
  16   4   2   36.63    2.48
  16   4   2   36.63    2.42
  16   4   2   35.49    2.18
  16   4   2   35.20    2.45
  16   4   2   38.68    2.50
  16   4   2   36.25    2.59
 -16  -4  -2   40.80    2.61
 -16  -4  -2   38.73    2.51
 -16  -4  -2   35.12    2.65
 -16  -4  -2   34.43    2.03
 -16  -4  -2   36.36    2.63
 -16  -4  -2   38.04    2.49
  15   3   1   50.03    2.64
  15   3   1   51.83    2.91
  15   3   1   49.22    3.07
  15   3   1   49.98    3.07
  15   3   1   50.14    3.11
  15   3   1   50.74    2.98
 -15  -3  -1   48.95    3.12
 -15  -3  -1   52.80    3.06
 -15  -3  -1   50.03    2.94
 -15  -3  -1   53.62    3.14
  14   2   0   78.60    4.34
  14   2   0   81.57    4.06
  14   2   0   80.79    4.14
  14   2   0   81.23    4.30
  14   2   0   84.20    4.62
  14   2   0   76.29    4.31
  14   2   0   84.64    5.25
 -14  -2   0   79.44    4.20
 -14  -2   0   78.57    4.10
 -14  -2   0   77.05    4.34
 -14  -2   0   87.74    4.55
 -14  -2   0   73.20    4.29
  13   1  -1  244.31   10.83
  13   1  -1  235.89   11.04
  13   1  -1  225.36   11.03
  13   1  -1  239.87   10.70
  13   1  -1  235.18   11.00
  13   1  -1  230.75   10.91
 -13  -1   1  234.54   10.58
 -13  -1   1  232.06   10.89
 -13  -1   1  213.68   11.01
 -13  -1   1  239.93   10.98
 -13  -1   1  227.40   11.00
 -13  -1   1  237.38   10.71
  12   0  -2    1.04    0.78
  12   0  -2   -0.26    0.67
  12   0  -2    0.46    0.67
  12   0  -2    0.63    0.54
  12   0  -2    0.58    0.79
  12   0  -2   -0.15    0.68
  12   0  -2   -0.35    0.36
 -12   0   2   -0.55    0.70
 -12   0   2    0.79    0.58
 -12   0   2   -0.30    0.76
 -12   0   2    0.46    0.76
 -12   0   2   -0.58    0.70
 -12   0   2    0.19    0.56
  11  -1  -3   59.34    3.27
  11  -1  -3   57.64    3.29
  11  -1  -3   59.51    3.16
  11  -1  -3   56.10    3.03
  11  -1  -3   60.06    3.00
  11  -1  -3   57.66    2.96
  11  -1  -3   59.58    3.24
  11  -1  -3   58.48    3.40
  11  -1  -3   62.15    3.37
 -11   1   3   55.52    3.30
 -11   1   3   53.54    3.26
 -11   1   3   54.82    3.37
 -11   1   3   52.30    3.02
  10  -2  -4    3.00    0.93
  10  -2  -4    4.41    1.09
  10  -2  -4    6.93    0.96
  10  -2  -4    7.49    0.99
  10  -2  -4    6.27    1.19
  10  -2  -4    6.48    1.00
  10  -2  -4    6.59    1.06
  10  -2  -4    6.67    1.02
  10  -2  -4    6.97    1.20
 -10   2   4    5.17    1.21
 -10   2   4    4.70    1.08
 -10   2   4    7.03    1.16
 -10   2   4    4.94    0.92
   9  -3  -5    5.83    1.01
   9  -3  -5    6.17    0.94
   9  -3  -5    7.25    1.09
   9  -3  -5    6.38    1.19
   9  -3  -5    8.41    1.24
   9  -3  -5    6.49    1.12
  -9   3   5    4.75    1.21
  -9   3   5    3.93    1.26
  -9   3   5    4.52    1.04
  -9   3   5    5.53    1.00
  -9   3   5    6.39    1.25
   8  -4  -6   22.43    1.77
   8  -4  -6   21.60    1.70
   8  -4  -6   22.06    1.82
   8  -4  -6   25.91    1.96
   8  -4  -6   21.35    1.94
  -8   4   6   21.75    1.85
  -8   4   6   22.43    1.95
  -8   4   6   22.15    2.00
  -8   4   6   26.32    2.18
   7  -5  -7   49.31    3.06
   7  -5  -7   50.05    3.10
   7  -5  -7   51.41    3.03
   7  -5  -7   50.19    3.21
   7  -5  -7   48.73    3.35
  -7   5   7   52.43    3.22
  -7   5   7   54.78    3.43
  -7   5   7   55.86    3.42
   6  -6  -8   21.72    1.96
   6  -6  -8   24.69    2.17
   6  -6  -8   29.53    2.18
   6  -6  -8   27.52    2.43
   6  -6  -8   26.75    1.95
  -6   6   8   25.45    2.41
  -6   6   8   27.73    2.28
  -6   6   8   23.88    2.36
  -6   6   8   28.40    2.07
   5  -7  -9   41.64    3.31
   5  -7  -9   45.44    3.02
   5  -7  -9   42.23    2.84
   5  -7  -9   41.94    3.29
   5  -7  -9   46.09    2.89
   5  -7  -9   45.12    2.68
  -5   7   9   46.54    3.40
  -5   7   9   42.91    3.36
  -5   7   9   39.27    2.75
  -5   7   9   40.84    3.10
   4  -8 -10   26.86    2.71
   4  -8 -10   22.56    1.98
   4  -8 -10   23.75    2.60
   4  -8 -10   23.26    1.82
   4  -8 -10   22.41    2.16
  -4   8  10   21.60    2.44
  -4   8  10   19.99    2.53
  -4   8  10   19.29    1.94
  -4   8  10   21.29    2.58
   3  -9 -11    0.93    0.77
   3  -9 -11   -0.46    0.93
   3  -9 -11    0.48    1.30
   3  -9 -11    1.89    1.28
  -3   9  11    0.21    1.22
  -3   9  11    1.88    1.44
  -3   9  11    0.23    0.98
   2 -10 -12   34.91    3.07
   2 -10 -12   34.44    3.67
   2 -10 -12   35.28    3.67
  -2  10  12   39.78    3.60
  -2  10  12   47.84    3.09
  -2  10  12   51.40    4.02
   1 -11 -13    5.43    2.21
   1 -11 -13    4.68    1.99
  -1  11  13    4.31    1.84
  -1  11  13    4.59    2.03
   0 -12 -14   -0.91    1.67
   0 -12 -14   -1.06    1.47
   0  12  14    0.48    1.78
   0  12  14    0.68    1.86
  26  12  10    0.03    1.58
  26  12  10    0.56    2.07
  26  12  10   -1.14    1.50
 -26 -12 -10   -1.11    1.51
 -26 -12 -10    0.90    1.77
 -26 -12 -10    0.98    1.87
 -26 -12 -10    0.76    1.75
  25  11   9    2.63    1.68
  25  11   9    2.02    2.09
 -25 -11  -9    4.30    1.93
 -25 -11  -9    0.59    1.84
 -25 -11  -9    3.12    1.70
 -25 -11  -9    2.83    1.68
  24  10   8    3.13    1.28
  24  10   8    4.17    2.05
  24  10   8    5.49    1.72
 -24 -10  -8    7.46    2.05
 -24 -10  -8    7.15    1.77
 -24 -10  -8    1.58    1.63
 -24 -10  -8    1.46    1.51
  23   9   7    6.64    1.65
  23   9   7    7.20    1.53
  23   9   7    5.81    1.96
 -23  -9  -7    6.76    1.79
 -23  -9  -7    8.39    2.02
 -23  -9  -7    5.83    1.85
 -23  -9  -7    5.88    1.63
  22   8   6    6.50    1.41
  22   8   6    7.57    1.54
  22   8   6    6.12    1.87
 -22  -8  -6    9.22    1.86
 -22  -8  -6    8.54    1.87
 -22  -8  -6    7.50    1.89
 -22  -8  -6    9.49    1.66
  21   7   5    1.15    0.94
  21   7   5    2.93    1.39
  21   7   5    2.87    1.12
 -21  -7  -5    2.36    0.98
 -21  -7  -5    2.92    1.32
 -21  -7  -5    5.11    1.59
 -21  -7  -5    3.35    1.41
  20   6   4    9.48    1.39
  20   6   4    9.85    1.51
  20   6   4   11.33    1.85
 -20  -6  -4    6.71    1.17
 -20  -6  -4    9.33    1.67
 -20  -6  -4    7.73    1.56
 -20  -6  -4    7.36    1.58
  19   5   3    4.34    0.94
  19   5   3    7.24    1.52
  19   5   3    6.48    1.29
 -19  -5  -3    3.93    1.22
 -19  -5  -3    5.28    1.33
 -19  -5  -3    3.34    0.85
 -19  -5  -3    4.28    1.32
  18   4   2   10.71    1.61
  18   4   2   10.43    1.35
  18   4   2   10.31    1.47
  18   4   2    8.77    1.05
 -18  -4  -2   11.32    1.59
 -18  -4  -2    6.92    1.35
 -18  -4  -2    6.71    0.86
 -18  -4  -2    7.24    1.42
 -18  -4  -2    6.59    1.38
  17   3   1   47.41    2.55
  17   3   1   36.87    2.64
  17   3   1   36.71    2.08
  17   3   1   41.05    2.67
  17   3   1   40.29    2.53
 -17  -3  -1   34.22    2.61
 -17  -3  -1   33.92    2.44
 -17  -3  -1   33.54    2.56
 -17  -3  -1   34.81    2.57
  16   2   0   26.64    1.91
  16   2   0   24.55    2.13
  16   2   0   27.85    1.81
  16   2   0   23.37    1.39
  16   2   0   20.61    1.96
 -16  -2   0   27.33    1.89
 -16  -2   0   23.87    2.03
 -16  -2   0   23.60    1.98
 -16  -2   0   25.29    2.14
  15   1  -1   17.07    1.54
  15   1  -1   15.51    1.58
  15   1  -1   17.58    1.41
  15   1  -1   15.84    1.74
 -15  -1   1   18.69    1.33
 -15  -1   1   20.16    1.52
 -15  -1   1   16.56    1.72
 -15  -1   1   17.26    1.75
 -15  -1   1   20.96    1.79
  14   0  -2   10.24    0.82
  14   0  -2   10.50    1.43
  14   0  -2   12.57    1.14
  14   0  -2   12.68    1.38
  14   0  -2    8.66    1.24
 -14   0   2    9.20    1.36
 -14   0   2   10.67    1.54
 -14   0   2   11.37    1.37
 -14   0   2   10.38    1.39
 -14   0   2   10.77    1.09
 -14   0   2    8.89    1.09
  13  -1  -3   72.02    4.25
  13  -1  -3   75.24    4.10
  13  -1  -3   76.13    3.82
  13  -1  -3   78.82    4.20
  13  -1  -3   75.48    3.91
  13  -1  -3   80.47    3.98
 -13   1   3   77.72    3.97
 -13   1   3   80.10    4.17
 -13   1   3   76.73    4.24
 -13   1   3   84.02    4.39
  12  -2  -4   26.20    1.90
  12  -2  -4   29.67    1.95
  12  -2  -4   27.97    1.90
  12  -2  -4   29.60    1.87
  12  -2  -4   30.25    2.20
  12  -2  -4   27.39    2.07
  12  -2  -4   28.32    1.82
 -12   2   4   26.23    2.16
 -12   2   4   28.45    2.26
 -12   2   4   27.66    1.90
 -12   2   4   25.47    1.96
  11  -3  -5    5.77    1.07
  11  -3  -5    5.60    1.12
  11  -3  -5    6.26    1.12
  11  -3  -5    5.31    0.95
  11  -3  -5    7.65    1.21
  11  -3  -5    6.16    1.05
 -11   3   5    6.52    1.28
 -11   3   5    5.75    1.05
 -11   3   5    6.76    1.38
 -11   3   5    7.98    1.53
  10  -4  -6    6.66    1.21
  10  -4  -6    5.48    1.02
  10  -4  -6    4.88    1.04
  10  -4  -6    5.58    1.23
 -10   4   6    6.40    1.43
 -10   4   6    5.54    1.17
 -10   4   6    5.30    1.31
 -10   4   6    4.39    1.01
   9  -5  -7   26.46    2.27
   9  -5  -7   27.36    2.30
   9  -5  -7   29.43    2.11
   9  -5  -7   26.16    2.06
  -9   5   7   30.55    2.41
  -9   5   7   26.92    2.20
  -9   5   7   25.33    2.25
  -9   5   7   24.97    2.44
   8  -6  -8   14.87    1.98
   8  -6  -8   17.48    1.88
   8  -6  -8   18.25    1.69
   8  -6  -8   16.89    1.86
  -8   6   8   19.98    2.14
  -8   6   8   15.60    2.04
  -8   6   8   17.33    1.89
   7  -7  -9    3.51    1.00
   7  -7  -9    2.93    1.31
   7  -7  -9    2.36    1.05
  -7   7   9    2.65    1.25
  -7   7   9    0.72    1.14
  -7   7   9    2.37    1.41
   6  -8 -10    6.81    1.26
   6  -8 -10    9.05    1.63
   6  -8 -10    5.55    1.63
   6  -8 -10    2.55    1.43
  -6   8  10    6.87    2.00
  -6   8  10    6.52    1.71
  -6   8  10    4.87    1.60
   5  -9 -11   17.75    2.55
   5  -9 -11   19.24    1.78
   5  -9 -11   20.57    2.26
   5  -9 -11   18.71    2.66
  -5   9  11   20.96    2.72
  -5   9  11   19.41    2.54
   4 -10 -12    6.36    1.68
   4 -10 -12    6.72    1.99
   4 -10 -12    4.31    1.78
  -4  10  12    4.92    1.87
  -4  10  12    9.54    2.06
   3 -11 -13    3.74    2.09
   3 -11 -13    6.81    2.20
   3 -11 -13    3.24    1.79
  -3  11  13    8.22    2.34
  -3  11  13    3.15    1.74
   2 -12 -14    7.96    2.49
   2 -12 -14    5.16    2.23
  -2  12  14    5.17    2.08
  -2  12  14   11.14    2.68
  27  11   9   -0.53    1.93
  27  11   9    2.15    1.65
 -27 -11  -9   -0.44    1.57
 -27 -11  -9   -0.06    1.67
 -27 -11  -9    2.59    1.96
 -27 -11  -9    0.14    1.57
  26  10   8    3.68    2.00
  26  10   8    0.17    1.29
 -26 -10  -8   -0.02    1.48
 -26 -10  -8    0.53    1.48
 -26 -10  -8    3.30    1.80
 -26 -10  -8   -0.90    1.65
  25   9   7    5.95    1.49
  25   9   7    9.24    2.41
  25   9   7    9.34    1.90
 -25  -9  -7    8.36    2.08
 -25  -9  -7   10.89    2.36
 -25  -9  -7    7.45    2.07
 -25  -9  -7    6.66    1.65
  24   8   6    0.18    1.50
  24   8   6    3.48    1.30
  24   8   6    4.26    1.33
 -24  -8  -6    1.04    1.32
 -24  -8  -6    3.55    1.31
 -24  -8  -6    2.84    1.62
 -24  -8  -6    4.74    1.65
  23   7   5   13.40    1.87
  23   7   5    6.89    1.93
  23   7   5   10.06    1.56
 -23  -7  -5    7.81    1.39
 -23  -7  -5   12.04    2.16
 -23  -7  -5   11.27    2.16
 -23  -7  -5    8.37    1.91
  22   6   4    1.11    1.24
  22   6   4    3.06    1.21
  22   6   4    2.98    0.97
 -22  -6  -4    3.00    1.25
 -22  -6  -4    0.01    1.08
 -22  -6  -4    1.17    1.13
 -22  -6  -4    1.47    0.86
  21   5   3   12.02    1.79
  21   5   3   15.07    1.48
  21   5   3   12.37    1.94
 -21  -5  -3   13.41    1.98
 -21  -5  -3   18.14    1.98
 -21  -5  -3   15.91    2.05
 -21  -5  -3   14.71    1.32
  20   4   2    2.92    1.12
  20   4   2    2.40    1.17
  20   4   2    1.47    0.66
  20   4   2    3.53    1.07
 -20  -4  -2    2.18    1.14
 -20  -4  -2    4.13    1.23
  19   3   1    5.83    1.31
  19   3   1    5.25    1.32
  19   3   1    7.29    1.23
  19   3   1    6.00    0.82
 -19  -3  -1    6.48    1.31
 -19  -3  -1    6.66    1.34
 -19  -3  -1    5.93    1.39
 -19  -3  -1    6.42    1.36
  18   2   0   -0.26    0.81
  18   2   0    0.90    0.78
  18   2   0    0.97    0.92
  18   2   0    1.89    0.82
 -18  -2   0   -0.30    0.88
 -18  -2   0   -0.01    0.83
 -18  -2   0    0.15    0.77
 -18  -2   0    2.28    1.02
  17   1  -1  177.66    8.92
  17   1  -1  185.26    9.10
  17   1  -1  179.75    8.61
  17   1  -1  172.33    8.77
 -17  -1   1  185.85    8.65
 -17  -1   1  190.65    9.16
 -17  -1   1  183.75    8.49
 -17  -1   1  198.05    9.15
 -17  -1   1  180.05    8.99
  16   0  -2    0.14    0.78
  16   0  -2   -0.27    0.81
  16   0  -2   -1.03    0.59
  16   0  -2    0.06    0.59
 -16   0   2   -0.84    0.83
 -16   0   2   -0.39    0.81
 -16   0   2    0.21    0.67
 -16   0   2    0.17    0.62
  15  -1  -3    6.98    0.87
  15  -1  -3    7.30    1.35
  15  -1  -3    9.18    1.26
  15  -1  -3    7.53    1.03
 -15   1   3   11.19    1.63
 -15   1   3    8.57    1.16
 -15   1   3    9.70    1.57
  14  -2  -4   17.35    1.82
  14  -2  -4   22.12    1.52
  14  -2  -4   18.79    1.71
  14  -2  -4   21.79    1.70
  14  -2  -4   20.55    1.54
  14  -2  -4   22.94    1.70
 -14   2   4   17.09    1.97
 -14   2   4   18.38    1.73
 -14   2   4   18.89    1.92
  13  -3  -5    8.12    1.35
  13  -3  -5    6.80    1.10
  13  -3  -5    9.65    1.22
  13  -3  -5   10.60    1.65
  13  -3  -5    9.36    1.18
  13  -3  -5    9.18    1.22
 -13   3   5    8.25    1.63
 -13   3   5    6.95    1.16
 -13   3   5    7.66    1.44
 -13   3   5    8.23    1.36
  12  -4  -6   13.04    1.63
  12  -4  -6   13.44    1.69
  12  -4  -6    8.90    1.27
  12  -4  -6    9.18    1.25
  12  -4  -6   11.05    1.38
 -12   4   6    8.27    1.51
 -12   4   6   11.68    1.78
 -12   4   6    9.48    1.47
 -12   4   6   11.43    1.68
  11  -5  -7    4.79    1.19
  11  -5  -7    4.09    1.05
  11  -5  -7    5.87    1.15
 -11   5   7    3.31    1.30
 -11   5   7    4.87    1.18
 -11   5   7    3.06    1.15
 -11   5   7    4.35    1.44
  10  -6  -8   12.42    1.53
  10  -6  -8   10.90    1.87
  10  -6  -8   11.10    1.70
 -10   6   8   14.03    2.08
 -10   6   8   13.38    1.91
 -10   6   8    9.17    1.55
   9  -7  -9   16.53    1.98
   9  -7  -9   15.88    1.76
   9  -7  -9   13.44    2.06
  -9   7   9   16.22    2.13
  -9   7   9   14.61    2.03
  -9   7   9   16.11    2.27
   8  -8 -10   16.11    2.48
   8  -8 -10   13.57    1.98
   8  -8 -10   16.04    2.32
   8  -8 -10   18.22    1.89
  -8   8  10   14.35    2.14
  -8   8  10   14.68    2.31
  -8   8  10   16.52    2.42
   7  -9 -11   17.00    2.13
   7  -9 -11   21.56    3.02
   7  -9 -11   15.72    2.41
   7  -9 -11   14.95    1.79
  -7   9  11   16.39    2.41
  -7   9  11   17.67    2.61
  -7   9  11   21.19    2.68
   6 -10 -12   15.78    2.79
   6 -10 -12   15.30    2.74
   6 -10 -12   14.13    2.31
  -6  10  12   12.57    2.49
  -6  10  12   12.93    2.33
   5 -11 -13    2.08    1.75
   5 -11 -13    5.58    1.79
   5 -11 -13    4.39    1.96
  -5  11  13    5.77    1.98
  -5  11  13    4.00    1.99
   4 -12 -14    2.31    1.98
   4 -12 -14    3.12    2.01
  -4  12  14    5.69    2.32
  -4  12  14    3.05    1.94
  29  11   9   -1.37    2.17
  29  11   9    1.33    1.65
 -29 -11  -9    1.90    2.08
 -29 -11  -9    2.47    1.84
 -29 -11  -9   -0.07    1.85
  28  10   8    0.19    1.38
  28  10   8   -0.22    2.01
 -28 -10  -8    3.50    1.84
 -28 -10  -8   -0.32    1.66
 -28 -10  -8   -1.07    1.54
  27   9   7    3.99    1.55
  27   9   7    4.23    2.13
  27   9   7    2.24    1.45
 -27  -9  -7    3.97    1.81
 -27  -9  -7    6.72    1.59
 -27  -9  -7    6.50    2.16
 -27  -9  -7    5.01    2.04
  26   8   6    0.54    1.56
  26   8   6    0.86    1.22
  26   8   6    2.89    1.27
 -26  -8  -6    0.99    1.48
 -26  -8  -6    2.26    1.61
 -26  -8  -6    0.92    1.08
 -26  -8  -6   -1.03    1.32
  25   7   5    5.07    1.85
  25   7   5    4.93    1.50
  25   7   5    5.15    1.28
 -25  -7  -5    5.18    1.70
 -25  -7  -5    3.77    1.56
 -25  -7  -5    4.17    1.12
 -25  -7  -5    3.10    1.58
  24   6   4    1.43    1.17
  24   6   4    0.21    0.86
  24   6   4    1.48    1.36
 -24  -6  -4   -1.58    1.01
 -24  -6  -4    0.02    1.22
 -24  -6  -4    0.01    1.18
 -24  -6  -4    1.34    0.80
  23   5   3   14.01    2.28
  23   5   3   18.43    1.66
  23   5   3   18.66    2.12
 -23  -5  -3   18.05    1.40
 -23  -5  -3   21.48    2.35
 -23  -5  -3   17.83    2.13
  22   4   2    4.53    1.39
  22   4   2    5.15    1.33
  22   4   2    4.45    1.20
  22   4   2    2.83    0.77
 -22  -4  -2    3.49    1.25
 -22  -4  -2    3.22    1.37
  21   3   1   53.95    3.66
  21   3   1   54.89    3.33
  21   3   1   59.38    2.96
  21   3   1   60.17    3.73
 -21  -3  -1   58.87    3.79
 -21  -3  -1   55.41    3.62
  20   2   0  117.11    6.17
  20   2   0  120.12    6.28
  20   2   0  120.27    5.82
 -20  -2   0  111.70    6.22
 -20  -2   0  112.41    6.06
 -20  -2   0  111.33    5.86
  19   1  -1    8.10    1.44
  19   1  -1    8.60    1.12
  19   1  -1    6.56    1.42
 -19  -1   1    8.63    1.32
 -19  -1   1    6.35    1.42
 -19  -1   1    9.42    1.61
 -19  -1   1    7.43    1.05
  18   0  -2   15.68    1.84
  18   0  -2   17.52    1.73
  18   0  -2   15.91    1.73
  18   0  -2   19.78    1.49
 -18   0   2   15.83    1.80
 -18   0   2   17.43    1.42
 -18   0   2   18.28    1.91
 -18   0   2   14.80    1.47
  17  -1  -3   21.81    2.08
  17  -1  -3   20.00    1.32
  17  -1  -3   20.01    1.56
  17  -1  -3   19.20    1.79
 -17   1   3   21.89    1.62
 -17   1   3   20.38    2.02
 -17   1   3   19.13    2.06
  16  -2  -4   56.73    3.60
  16  -2  -4   56.25    3.23
  16  -2  -4   56.03    3.30
  16  -2  -4   57.44    3.15
  16  -2  -4   58.49    3.36
  16  -2  -4   54.18    3.03
 -16   2   4   60.68    3.72
 -16   2   4   55.16    3.22
 -16   2   4   55.83    3.62
  15  -3  -5   16.80    1.45
  15  -3  -5   13.46    1.43
  15  -3  -5   12.03    1.70
  15  -3  -5   15.59    1.52
  15  -3  -5   16.64    1.57
 -15   3   5   15.46    1.86
 -15   3   5   16.72    1.97
 -15   3   5   13.59    1.65
  14  -4  -6   21.23    1.84
  14  -4  -6   23.46    2.13
  14  -4  -6   20.88    1.82
  14  -4  -6   24.12    2.21
  14  -4  -6   25.25    1.98
 -14   4   6   22.83    2.34
 -14   4   6   23.10    2.14
 -14   4   6   24.61    2.47
 -14   4   6   25.88    2.04
  13  -5  -7   49.16    3.07
  13  -5  -7   54.01    3.32
  13  -5  -7   48.62    3.45
 -13   5   7   48.05    3.55
 -13   5   7   49.43    3.34
 -13   5   7   48.83    3.28
  12  -6  -8   30.48    2.35
  12  -6  -8   31.26    2.52
  12  -6  -8   33.50    2.77
 -12   6   8   32.45    2.61
 -12   6   8   33.53    2.85
 -12   6   8   33.43    2.68
 -12   6   8   32.99    2.94
  11  -7  -9    4.10    1.22
  11  -7  -9    4.27    1.29
  11  -7  -9    2.85    1.32
 -11   7   9    3.19    1.27
 -11   7   9    2.42    1.35
 -11   7   9    4.01    1.61
  10  -8 -10    5.38    1.58
  10  -8 -10    3.05    1.32
  10  -8 -10    3.46    1.17
 -10   8  10    1.40    1.41
 -10   8  10    4.26    1.76
 -10   8  10    3.57    1.40
   9  -9 -11    7.37    1.86
   9  -9 -11    8.60    2.07
   9  -9 -11   11.68    1.68
   9  -9 -11    4.70    1.75
  -9   9  11    9.15    2.36
  -9   9  11    9.74    1.93
  -9   9  11   10.40    2.10
   8 -10 -12   10.13    1.94
   8 -10 -12    8.53    2.19
   8 -10 -12    6.80    1.96
  -8  10  12    5.62    1.86
  -8  10  12    7.47    2.08
   7 -11 -13    1.48    1.66
   7 -11 -13    2.62    1.80
   7 -11 -13   -1.35    1.28
  -7  11  13    3.36    1.83
  -7  11  13    0.12    1.56
   6 -12 -14    0.63    1.68
   6 -12 -14    0.33    1.92
  -6  12  14    2.88    2.08
  -6  12  14    1.19    1.83
  30  10   8    5.69    2.59
  30  10   8   10.02    2.95
 -30 -10  -8   10.93    2.69
 -30 -10  -8   11.14    2.57
 -30 -10  -8    7.15    2.40
  29   9   7    2.37    1.54
  29   9   7    4.35    2.19
  29   9   7    4.01    1.60
 -29  -9  -7    6.06    1.96
 -29  -9  -7    3.14    1.90
 -29  -9  -7    5.15    1.99
  28   8   6    5.16    1.61
  28   8   6    6.43    1.60
  28   8   6    2.28    1.82
 -28  -8  -6    5.79    1.96
 -28  -8  -6    7.73    2.07
 -28  -8  -6    3.84    1.76
  27   7   5    3.96    1.60
  27   7   5    3.08    1.74
  27   7   5    2.68    1.24
 -27  -7  -5    3.59    1.06
 -27  -7  -5    7.53    1.94
 -27  -7  -5    3.95    1.67
 -27  -7  -5    4.65    1.73
  26   6   4    0.86    1.21
  26   6   4   -0.02    1.27
  26   6   4    2.00    0.95
 -26  -6  -4    0.83    0.73
 -26  -6  -4    1.47    1.39
 -26  -6  -4    3.02    1.56
  25   5   3    4.51    1.48
  25   5   3    4.85    1.46
  25   5   3    4.57    1.01
 -25  -5  -3    6.06    1.68
 -25  -5  -3    3.62    1.51
  24   4   2   10.86    1.65
  24   4   2    9.52    1.77
  24   4   2    5.95    1.66
  24   4   2   12.56    1.24
 -24  -4  -2   11.39    1.91
 -24  -4  -2   13.01    2.09
  23   3   1   15.74    1.18
  23   3   1   14.67    1.98
  23   3   1   13.98    1.63
  23   3   1   15.14    2.05
 -23  -3  -1   12.78    1.90
 -23  -3  -1   19.28    2.14
  22   2   0    0.85    0.86
  22   2   0    2.88    1.24
  22   2   0    1.60    1.14
 -22  -2   0    1.74    1.27
 -22  -2   0    1.51    1.15
 -22  -2   0    2.53    1.28
  21   1  -1   47.88    3.41
  21   1  -1   45.70    2.86
  21   1  -1   47.55    3.33
 -21  -1   1   49.45    3.39
 -21  -1   1   51.55    2.79
 -21  -1   1   52.56    3.50
 -21  -1   1   50.82    3.02
  20   0  -2    1.57    0.98
  20   0  -2   -1.23    0.81
  20   0  -2   -0.53    0.64
 -20   0   2    0.21    0.93
 -20   0   2    0.30    0.76
 -20   0   2    0.95    0.74
 -20   0   2    0.80    1.09
  19  -1  -3    3.51    1.21
  19  -1  -3    3.79    0.91
  19  -1  -3    3.79    1.19
  19  -1  -3    4.76    0.67
  19  -1  -3    4.30    0.63
 -19   1   3    3.90    1.33
 -19   1   3    5.75    1.48
 -19   1   3    4.73    1.02
  18  -2  -4    7.09    0.99
  18  -2  -4    7.87    1.16
  18  -2  -4    8.42    1.56
  18  -2  -4    9.50    1.48
 -18   2   4    6.33    1.55
 -18   2   4    5.72    1.49
 -18   2   4    7.67    1.26
  17  -3  -5   19.51    1.70
  17  -3  -5   22.08    1.91
  17  -3  -5   21.37    2.19
  17  -3  -5   18.48    1.71
 -17   3   5   21.68    2.29
 -17   3   5   24.58    1.99
 -17   3   5   24.13    2.36
  16  -4  -6   33.23    2.33
  16  -4  -6   37.34    2.49
  16  -4  -6   36.02    2.80
  16  -4  -6   34.58    2.44
 -16   4   6   36.44    2.68
 -16   4   6   35.81    2.51
 -16   4   6   30.25    2.81
 -16   4   6   31.49    2.85
  15  -5  -7   -0.50    0.89
  15  -5  -7   -0.23    0.83
  15  -5  -7    1.05    0.93
 -15   5   7    0.09    0.92
 -15   5   7    0.96    1.42
 -15   5   7    1.57    1.23
  14  -6  -8    3.33    1.08
  14  -6  -8    6.29    1.61
  14  -6  -8    5.95    1.32
 -14   6   8    2.57    1.63
 -14   6   8    3.78    1.32
 -14   6   8    6.85    1.70
  13  -7  -9    3.56    1.25
  13  -7  -9    3.69    1.40
  13  -7  -9    4.59    1.28
  13  -7  -9    2.44    1.19
 -13   7   9    2.79    1.38
 -13   7   9    2.93    1.55
  12  -8 -10    4.66    1.50
  12  -8 -10    8.40    1.63
  12  -8 -10    6.45    1.77
 -12   8  10   11.76    2.08
 -12   8  10    6.54    1.72
 -12   8  10    7.70    2.09
  11  -9 -11   11.08    1.80
  11  -9 -11    7.60    2.01
  11  -9 -11    6.87    1.78
 -11   9  11    9.00    1.97
 -11   9  11   11.53    2.22
 -11   9  11   11.69    2.55
  10 -10 -12    4.53    1.83
  10 -10 -12    5.61    1.51
  10 -10 -12    3.46    1.53
  10 -10 -12    2.56    1.72
 -10  10  12    1.02    1.65
 -10  10  12    5.86    2.27
 -10  10  12    5.91    1.83
   9 -11 -13    2.90    1.87
   9 -11 -13    0.41    1.59
   9 -11 -13    2.15    1.54
  -9  11  13    0.78    1.68
  -9  11  13   -0.06    1.60
   8 -12 -14    4.03    2.22
   8 -12 -14    3.95    2.13
  -8  12  14    5.26    2.14
  -8  12  14    3.82    2.05
  31   9   7    0.75    1.56
  31   9   7   -0.37    1.90
 -31  -9  -7    0.93    1.89
 -31  -9  -7    0.72    1.73
 -31  -9  -7    0.96    1.69
  30   8   6    6.03    2.31
  30   8   6    4.91    1.83
 -30  -8  -6    9.28    2.27
 -30  -8  -6   10.21    3.04
  29   7   5    9.39    1.67
  29   7   5    8.05    1.92
  29   7   5    7.18    2.19
 -29  -7  -5    8.99    2.28
 -29  -7  -5   14.00    2.59
  28   6   4    0.79    0.98
  28   6   4    1.63    1.50
  28   6   4    0.52    1.31
 -28  -6  -4    0.31    1.39
 -28  -6  -4    1.98    1.54
  27   5   3    4.96    1.64
  27   5   3    5.72    1.71
  27   5   3    4.52    1.04
 -27  -5  -3    2.82    1.48
 -27  -5  -3    4.30    1.65
  26   4   2   23.09    2.55
  26   4   2   21.65    2.50
  26   4   2   24.11    1.68
 -26  -4  -2   22.45    2.54
 -26  -4  -2   18.88    2.54
  25   3   1    5.54    1.26
  25   3   1    6.39    1.65
  25   3   1    4.32    1.45
 -25  -3  -1    3.70    1.36
 -25  -3  -1    5.93    1.67
  24   2   0   68.51    4.44
  24   2   0   69.75    4.60
  24   2   0   77.80    4.10
 -24  -2   0   75.98    4.71
 -24  -2   0   65.26    4.49
  23   1  -1    6.20    1.52
  23   1  -1    6.07    1.48
  23   1  -1    6.89    1.19
 -23  -1   1    8.40    1.70
 -23  -1   1    6.92    1.69
 -23  -1   1    7.88    1.16
 -23  -1   1    8.46    1.50
  22   0  -2   22.81    2.23
  22   0  -2   23.84    2.44
  22   0  -2   24.98    1.88
 -22   0   2   28.18    2.48
 -22   0   2   27.26    1.98
 -22   0   2   25.14    1.84
 -22   0   2   25.73    2.45
  21  -1  -3    0.79    0.78
  21  -1  -3   -0.21    0.93
  21  -1  -3    1.71    1.11
 -21   1   3    0.55    1.20
 -21   1   3   -0.64    1.07
 -21   1   3    2.56    0.95
  20  -2  -4   30.63    2.13
  20  -2  -4   30.73    2.73
  20  -2  -4   30.95    1.90
  20  -2  -4   31.57    2.47
 -20   2   4   30.66    2.26
 -20   2   4   28.55    2.71
 -20   2   4   36.51    2.87
  19  -3  -5    4.60    1.04
  19  -3  -5    3.41    1.27
  19  -3  -5    6.29    1.31
  19  -3  -5    2.79    0.90
 -19   3   5    3.80    1.39
 -19   3   5    5.10    1.60
 -19   3   5    7.56    1.48
  18  -4  -6    2.40    0.95
  18  -4  -6    2.82    0.98
  18  -4  -6    2.48    1.26
  18  -4  -6    2.53    1.05
 -18   4   6    2.69    1.20
 -18   4   6    1.62    1.33
 -18   4   6    1.30    1.39
  17  -5  -7   24.92    2.58
  17  -5  -7   20.35    1.98
  17  -5  -7   16.63    2.22
  17  -5  -7   23.65    1.95
 -17   5   7   20.96    2.54
 -17   5   7   26.92    2.20
 -17   5   7   21.77    2.50
 -17   5   7   20.97    2.31
  16  -6  -8   29.42    2.62
  16  -6  -8   26.40    2.28
  16  -6  -8   30.83    2.93
 -16   6   8   27.66    2.72
 -16   6   8   27.07    2.97
 -16   6   8   31.07    2.65
  15  -7  -9   11.09    1.86
  15  -7  -9   11.03    2.14
  15  -7  -9    8.43    1.58
 -15   7   9    8.70    2.13
 -15   7   9   12.72    2.23
 -15   7   9    7.68    1.69
  14  -8 -10   15.70    2.57
  14  -8 -10   18.05    2.40
  14  -8 -10   19.51    2.09
  14  -8 -10   20.70    2.25
 -14   8  10   21.38    2.60
 -14   8  10   21.01    2.56
  13  -9 -11    8.77    2.00
  13  -9 -11   10.51    1.87
  13  -9 -11   11.89    1.88
  13  -9 -11   14.25    2.56
 -13   9  11    8.17    1.97
 -13   9  11   11.37    2.48
 -13   9  11   12.41    2.30
  12 -10 -12    1.35    1.69
  12 -10 -12    6.05    1.60
  12 -10 -12    2.59    1.58
  12 -10 -12    3.96    1.87
 -12  10  12    4.22    1.85
 -12  10  12    5.01    1.97
 -12  10  12    4.30    2.26
  11 -11 -13    1.75    1.64
  11 -11 -13    2.12    1.67
  11 -11 -13    2.66    1.92
 -11  11  13    0.93    1.77
 -11  11  13    3.01    1.93
  10 -12 -14    0.87    1.71
  10 -12 -14   -0.64    1.74
  10 -12 -14    0.89    2.35
 -10  12  14    1.85    1.98
 -10  12  14   -2.97    1.54
  33   9   7    0.74    2.39
 -33  -9  -7    2.15    2.10
 -33  -9  -7    5.99    2.40
  32   8   6   -1.34    1.47
  32   8   6    0.54    2.06
 -32  -8  -6    1.39    1.85
 -32  -8  -6    2.32    1.93
  31   7   5    1.85    1.87
  31   7   5    0.76    1.53
 -31  -7  -5    0.73    1.71
 -31  -7  -5    1.32    1.70
  30   6   4    0.22    1.55
  30   6   4    0.75    1.47
 -30  -6  -4   -0.55    1.51
 -30  -6  -4    3.10    1.68
  29   5   3    3.91    1.60
  29   5   3    2.78    1.64
 -29  -5  -3    4.30    1.76
 -29  -5  -3    2.17    1.56
  28   4   2   26.77    2.82
  28   4   2   24.90    2.81
  28   4   2   25.29    2.39
 -28  -4  -2   24.13    2.79
 -28  -4  -2   25.08    2.82
  27   3   1    5.48    1.40
  27   3   1    7.50    1.85
  27   3   1    4.95    1.59
 -27  -3  -1    1.86    1.49
 -27  -3  -1   -0.21    1.16
  26   2   0    2.41    1.10
  26   2   0    5.38    1.59
  26   2   0    5.04    1.53
 -26  -2   0    5.52    1.65
 -26  -2   0    4.15    1.73
  25   1  -1    7.84    1.81
  25   1  -1    5.26    1.20
  25   1  -1    6.32    1.62
 -25  -1   1    5.46    1.67
 -25  -1   1    6.36    1.81
 -25  -1   1    2.47    0.99
  24   0  -2    0.21    0.78
  24   0  -2   -0.52    1.07
  24   0  -2    1.35    1.25
 -24   0   2    0.64    1.24
 -24   0   2   -0.24    0.82
 -24   0   2   -0.03    1.20
 -24   0   2   -0.08    0.94
  23  -1  -3    2.67    1.28
  23  -1  -3    3.23    1.25
  23  -1  -3    1.08    0.83
 -23   1   3    1.84    1.36
 -23   1   3    0.91    0.92
 -23   1   3    0.13    1.14
  22  -2  -4   -0.14    1.12
  22  -2  -4    2.59    0.67
  22  -2  -4    0.04    1.07
  22  -2  -4    2.33    0.92
 -22   2   4    1.57    1.01
 -22   2   4    1.60    1.28
 -22   2   4    0.71    1.21
  21  -3  -5   13.82    2.11
  21  -3  -5   13.67    1.84
  21  -3  -5   14.85    1.42
  21  -3  -5   14.11    1.52
 -21   3   5   15.21    2.16
 -21   3   5   16.98    1.89
 -21   3   5   16.50    2.44
  20  -4  -6   31.56    2.52
  20  -4  -6   36.01    2.98
  20  -4  -6   31.19    2.32
  20  -4  -6   30.37    2.30
 -20   4   6   34.81    2.62
 -20   4   6   30.87    2.91
 -20   4   6   30.55    2.98
  19  -5  -7    3.66    1.53
  19  -5  -7    5.05    1.33
  19  -5  -7    1.86    1.31
  19  -5  -7    7.06    1.31
 -19   5   7    3.73    1.47
 -19   5   7    5.00    1.71
 -19   5   7    6.36    1.85
  18  -6  -8    4.64    1.32
  18  -6  -8    4.42    1.54
  18  -6  -8    4.33    1.58
  18  -6  -8    4.43    1.26
 -18   6   8    1.98    1.51
 -18   6   8    5.67    1.84
 -18   6   8    2.52    1.28
  17  -7  -9    4.11    1.36
  17  -7  -9    1.51    1.31
  17  -7  -9    2.19    1.24
 -17   7   9    3.66    1.63
 -17   7   9    2.37    1.74
 -17   7   9    0.97    1.31
  16  -8 -10    4.69    1.62
  16  -8 -10    5.76    1.48
  16  -8 -10    5.32    1.78
  16  -8 -10    8.41    1.80
 -16   8  10    3.85    1.56
 -16   8  10    6.65    2.05
  15  -9 -11    3.29    1.61
  15  -9 -11    3.59    1.88
  15  -9 -11    3.42    1.54
  15  -9 -11    7.61    1.71
 -15   9  11    5.01    2.01
 -15   9  11    7.69    1.98
  14 -10 -12    4.96    1.84
  14 -10 -12    0.93    1.32
  14 -10 -12    1.84    1.38
  14 -10 -12    1.40    1.67
 -14  10  12   -0.07    1.81
 -14  10  12    0.47    1.62
  13 -11 -13   14.31    2.88
  13 -11 -13   16.17    2.78
  13 -11 -13   20.78    3.33
 -13  11  13   15.45    2.98
 -13  11  13   20.99    2.97
  12 -12 -14    1.11    1.92
  12 -12 -14    0.22    1.75
  12 -12 -14    3.98    2.21
 -12  12  14    4.79    2.29
  34   8   6    1.50    1.78
  34   8   6    2.11    2.24
 -34  -8  -6    4.64    2.21
 -34  -8  -6    6.26    2.52
  33   7   5    2.75    1.85
  33   7   5    2.04    1.92
 -33  -7  -5    1.13    1.76
 -33  -7  -5   -0.83    1.70
  32   6   4    1.71    1.77
  32   6   4    2.61    1.86
 -32  -6  -4    3.00    1.87
 -32  -6  -4    0.19    1.53
  31   5   3    6.18    2.08
  31   5   3    7.51    2.00
 -31  -5  -3    4.38    1.83
 -31  -5  -3    9.46    2.27
  30   4   2   35.50    3.26
  30   4   2   28.53    3.10
 -30  -4  -2   27.88    3.08
 -30  -4  -2   31.07    3.25
  29   3   1   13.59    2.36
  29   3   1   21.41    2.10
  29   3   1   17.11    2.46
 -29  -3  -1   16.79    2.42
 -29  -3  -1   17.69    2.49
 -29  -3  -1   23.22    2.85
  28   2   0    8.83    1.58
  28   2   0    8.37    1.88
  28   2   0   11.04    2.09
 -28  -2   0    9.11    2.11
 -28  -2   0    5.93    1.87
 -28  -2   0    9.86    1.41
  27   1  -1    0.49    1.31
  27   1  -1    1.73    1.01
  27   1  -1    0.09    1.17
 -27  -1   1    0.54    1.45
 -27  -1   1    2.83    1.57
 -27  -1   1    0.61    0.90
  26   0  -2   53.86    3.74
  26   0  -2   49.39    3.93
  26   0  -2   51.29    3.11
 -26   0   2   55.35    3.10
 -26   0   2   56.25    3.97
 -26   0   2   49.51    3.82
 -26   0   2   46.70    3.36
  25  -1  -3    0.02    1.15
  25  -1  -3    1.61    0.88
  25  -1  -3    2.00    1.27
 -25   1   3    0.80    0.98
 -25   1   3    1.07    1.51
 -25   1   3    1.31    1.33
  24  -2  -4    7.54    1.25
  24  -2  -4    8.51    1.71
  24  -2  -4    7.10    1.21
  24  -2  -4    8.12    1.76
 -24   2   4    6.49    1.41
 -24   2   4    8.18    1.86
 -24   2   4    4.57    1.78
  23  -3  -5    5.77    1.24
  23  -3  -5    2.52    1.46
  23  -3  -5    8.72    1.74
 -23   3   5    2.40    1.61
 -23   3   5    6.01    1.46
 -23   3   5    4.37    1.69
  22  -4  -6    3.64    1.41
  22  -4  -6    4.44    1.33
  22  -4  -6    2.69    1.11
 -22   4   6    4.57    1.42
 -22   4   6    3.36    1.69
 -22   4   6    2.01    1.47
  21  -5  -7    8.82    1.64
  21  -5  -7    8.91    1.89
  21  -5  -7    7.72    1.90
  21  -5  -7   12.50    1.75
 -21   5   7    6.91    2.07
 -21   5   7    2.74    1.69
 -21   5   7   11.32    2.02
  20  -6  -8    9.32    1.58
  20  -6  -8   15.65    2.21
  20  -6  -8   12.94    2.35
  20  -6  -8   10.49    1.81
 -20   6   8    8.23    2.25
 -20   6   8   12.61    2.20
  19  -7  -9    6.78    1.59
  19  -7  -9    8.84    1.84
  19  -7  -9    6.41    1.91
  19  -7  -9    6.76    1.57
 -19   7   9    5.45    2.01
 -19   7   9    6.24    1.94
 -19   7   9    6.84    1.70
  18  -8 -10    6.57    1.57
  18  -8 -10    7.22    1.94
  18  -8 -10    4.71    1.73
  18  -8 -10    5.60    1.65
 -18   8  10    5.01    2.15
 -18   8  10    4.76    2.01
 -18   8  10    6.22    1.82
  17  -9 -11    9.37    1.87
  17  -9 -11   12.21    2.46
  17  -9 -11    8.46    2.24
  17  -9 -11   14.21    2.30
 -17   9  11    9.93    2.30
 -17   9  11   12.49    2.60
  16 -10 -12    5.04    1.82
  16 -10 -12    3.82    1.63
  16 -10 -12    1.98    1.71
 -16  10  12    1.31    2.10
 -16  10  12    5.43    2.10
  15 -11 -13    1.01    1.74
  15 -11 -13    0.57    1.66
  15 -11 -13    0.81    1.61
 -15  11  13    3.01    1.91
 -15  11  13    3.92    2.27
  35   7   5    2.93    2.05
  35   7   5    7.56    2.58
 -35  -7  -5    7.21    2.39
 -35  -7  -5    3.66    2.22
  34   6   4    4.11    2.08
  34   6   4    2.39    1.94
 -34  -6  -4    3.44    1.98
 -34  -6  -4    8.80    2.41
  33   5   3    2.96    1.76
  33   5   3    8.46    2.18
 -33  -5  -3    4.16    1.85
 -33  -5  -3    5.28    2.16
  32   4   2   17.33    2.86
  32   4   2   23.20    2.89
 -32  -4  -2   23.51    2.98
 -32  -4  -2   24.34    3.05
  31   3   1    5.18    1.84
  31   3   1    5.00    1.96
 -31  -3  -1    1.08    1.78
 -31  -3  -1    6.31    1.98
  30   2   0    0.93    1.42
  30   2   0    0.70    1.37
  30   2   0   -1.66    0.96
 -30  -2   0    1.49    1.48
 -30  -2   0    1.09    0.91
 -30  -2   0    1.72    1.56
  29   1  -1   17.22    1.83
  29   1  -1   16.96    2.57
  29   1  -1   14.65    2.45
 -29  -1   1   18.39    2.48
 -29  -1   1   17.78    1.66
 -29  -1   1   19.15    2.90
  28   0  -2    0.33    1.29
  28   0  -2   -0.24    1.24
  28   0  -2    1.30    0.99
 -28   0   2    1.70    1.59
 -28   0   2    0.99    0.96
 -28   0   2    0.32    1.30
  27  -1  -3    0.55    1.25
  27  -1  -3    0.08    1.21
  27  -1  -3    0.79    0.93
 -27   1   3    3.07    1.68
 -27   1   3    0.21    1.34
 -27   1   3    0.09    0.97
  26  -2  -4   10.74    2.04
  26  -2  -4    7.48    1.89
  26  -2  -4    8.38    1.37
 -26   2   4    5.53    1.81
 -26   2   4   10.48    1.65
 -26   2   4    6.72    2.00
  25  -3  -5   13.61    2.14
  25  -3  -5   14.16    2.34
  25  -3  -5   10.52    1.53
 -25   3   5   13.71    2.01
 -25   3   5   16.76    2.51
 -25   3   5    9.60    2.22
  24  -4  -6    7.51    1.67
  24  -4  -6    6.79    1.38
  24  -4  -6    8.93    1.94
 -24   4   6    6.65    1.62
 -24   4   6    7.76    2.24
 -24   4   6    5.87    1.95
  23  -5  -7    8.98    1.53
  23  -5  -7   11.85    1.92
  23  -5  -7    9.44    2.01
  23  -5  -7    4.21    1.80
 -23   5   7    8.82    1.91
 -23   5   7    3.64    1.86
 -23   5   7    7.05    2.10
  22  -6  -8    1.30    1.09
  22  -6  -8    2.56    1.50
  22  -6  -8    2.08    1.22
  22  -6  -8    0.10    1.33
 -22   6   8    0.11    1.69
 -22   6   8    1.80    1.62
 -22   6   8    0.49    1.47
  21  -7  -9    4.29    1.48
  21  -7  -9    1.67    1.55
  21  -7  -9    5.17    1.50
  21  -7  -9    3.26    1.75
 -21   7   9    4.18    1.88
 -21   7   9    1.66    1.86
  20  -8 -10    3.53    1.59
  20  -8 -10    4.11    1.62
  20  -8 -10    3.89    1.46
  20  -8 -10    0.09    1.30
 -20   8  10    5.09    2.34
 -20   8  10    6.12    2.06
  19  -9 -11    0.33    1.35
  19  -9 -11    4.64    1.89
  19  -9 -11    1.73    1.44
  19  -9 -11    1.17    1.42
  19  -9 -11    5.33    1.92
 -19   9  11    2.29    2.12
 -19   9  11    2.94    1.79
  18 -10 -12    0.87    1.73
  18 -10 -12    3.09    1.78
  18 -10 -12    0.18    1.42
 -18  10  12    0.72    1.98
 -18  10  12    0.75    1.69
  17 -11 -13   11.59    2.87
  17 -11 -13   21.30    3.14
  17 -11 -13   21.05    3.26
 -17  11  13   23.14    3.41
 -17  11  13   22.98    3.39
  36   6   4    4.18    2.25
  36   6   4   -0.14    1.83
 -36  -6  -4    3.16    2.06
 -36  -6  -4    1.15    1.98
  35   5   3    3.04    2.01
  35   5   3    1.52    1.89
 -35  -5  -3   -1.01    1.70
 -35  -5  -3    1.38    1.92
  34   4   2    3.76    1.94
  34   4   2    2.99    1.87
 -34  -4  -2    5.00    2.01
 -34  -4  -2    4.66    2.31
  33   3   1   22.37    2.95
  33   3   1   22.86    3.00
 -33  -3  -1   20.13    2.95
 -33  -3  -1   18.00    3.17
  32   2   0   -0.48    1.29
  32   2   0   -1.42    1.32
  32   2   0    0.66    1.15
 -32  -2   0   -1.23    1.61
 -32  -2   0   -0.88    1.37
  31   1  -1    1.75    1.59
  31   1  -1    1.26    1.12
  31   1  -1    2.83    1.55
 -31  -1   1    1.69    1.63
 -31  -1   1   -0.62    1.64
  30   0  -2   23.65    2.93
  30   0  -2   17.81    2.67
  30   0  -2   25.42    2.12
 -30   0   2   18.25    2.83
 -30   0   2   25.38    1.96
 -30   0   2   25.45    3.05
  29  -1  -3   20.05    2.55
  29  -1  -3   14.82    1.72
  29  -1  -3   12.74    2.45
 -29   1   3   13.55    2.58
 -29   1   3   17.24    2.54
 -29   1   3   16.35    1.85
  28  -2  -4   14.58    1.64
  28  -2  -4   12.30    2.33
  28  -2  -4   15.05    2.36
 -28   2   4   12.60    2.48
 -28   2   4   13.60    1.84
 -28   2   4   13.61    2.58
  27  -3  -5    9.43    2.23
  27  -3  -5   13.96    2.03
  27  -3  -5   12.71    1.59
 -27   3   5    9.55    2.22
 -27   3   5   11.01    1.89
 -27   3   5   11.43    2.38
  26  -4  -6    1.73    1.44
  26  -4  -6    2.15    1.34
  26  -4  -6    0.73    1.04
 -26   4   6    2.00    1.74
 -26   4   6    1.59    1.36
 -26   4   6    1.80    1.85
  25  -5  -7   21.15    2.35
  25  -5  -7   15.51    1.95
  25  -5  -7   21.23    2.89
  25  -5  -7   20.50    2.83
 -25   5   7   19.45    2.87
 -25   5   7   23.42    2.59
 -25   5   7   18.38    3.01
  24  -6  -8    0.68    1.49
  24  -6  -8   -0.16    1.09
  24  -6  -8    1.91    1.59
  24  -6  -8    0.05    1.22
 -24   6   8    0.52    1.61
 -24   6   8   -1.22    1.49
 -24   6   8   -0.39    1.75
  23  -7  -9    2.16    1.63
  23  -7  -9    1.55    1.34
  23  -7  -9    4.05    1.79
  23  -7  -9    2.60    1.40
 -23   7   9    1.88    1.75
 -23   7   9    1.88    1.98
  22  -8 -10    3.10    1.82
  22  -8 -10    2.56    1.73
  22  -8 -10    2.82    1.57
  22  -8 -10    4.33    1.56
 -22   8  10    0.57    1.87
 -22   8  10    2.43    1.87
  21  -9 -11    1.52    1.80
  21  -9 -11    0.56    1.52
  21  -9 -11    0.41    1.44
  21  -9 -11   -1.94    1.36
 -21   9  11    1.40    1.86
  20 -10 -12    0.38    1.68
  20 -10 -12   -0.25    1.49
  20 -10 -12    1.03    1.67
 -20  10  12    1.56    1.90
 -20  10  12    2.22    2.22
  37   5   3    0.52    1.75
  37   5   3    3.01    2.18
 -37  -5  -3    2.58    2.08
 -37  -5  -3   -0.98    2.12
 -37  -5  -3    2.38    1.93
  36   4   2    0.47    1.80
  36   4   2    0.95    1.95
 -36  -4  -2    5.80    2.17
 -36  -4  -2   -0.49    2.10
  35   3   1    3.22    1.93
  35   3   1    1.40    1.88
 -35  -3  -1    9.36    2.63
 -35  -3  -1    5.87    2.17
  34   2   0    1.60    1.66
  34   2   0    0.47    1.73
 -34  -2   0    0.60    1.72
 -34  -2   0    1.59    1.77
  33   1  -1   23.85    3.07
  33   1  -1   18.12    2.68
 -33  -1   1   18.70    2.85
 -33  -1   1   14.95    2.96
  32   0  -2    0.55    1.61
  32   0  -2   -0.03    1.34
 -32   0   2    0.68    1.67
 -32   0   2    0.54    1.60
  31  -1  -3    0.03    1.47
  31  -1  -3    1.82    1.68
 -31   1   3    3.55    1.97
 -31   1   3    7.01    2.27
  30  -2  -4   -0.02    1.47
  30  -2  -4   -0.57    1.44
 -30   2   4    3.67    1.84
 -30   2   4    0.34    1.78
 -30   2   4    1.03    1.11
  29  -3  -5    2.14    1.57
  29  -3  -5    3.12    1.67
 -29   3   5    2.24    1.84
 -29   3   5    3.43    1.93
 -29   3   5    2.83    1.49
  28  -4  -6   15.93    2.44
  28  -4  -6   15.84    2.66
 -28   4   6   14.57    2.13
 -28   4   6    9.73    2.60
 -28   4   6   12.71    2.66
  27  -5  -7    2.02    1.63
  27  -5  -7    0.09    1.49
  27  -5  -7   -0.84    1.24
 -27   5   7   -0.13    1.66
 -27   5   7    0.66    1.58
 -27   5   7   -1.76    1.68
  26  -6  -8   12.25    2.36
  26  -6  -8    7.61    2.22
  26  -6  -8   11.65    2.10
 -26   6   8    9.53    2.60
 -26   6   8    9.15    2.55
 -26   6   8    8.81    2.17
  25  -7  -9    8.92    2.42
  25  -7  -9    4.73    1.67
  25  -7  -9    7.79    2.22
 -25   7   9    3.81    2.28
 -25   7   9    9.42    2.25
  24  -8 -10    1.28    1.53
  24  -8 -10    1.58    1.86
  24  -8 -10    2.47    1.79
 -24   8  10    0.51    1.79
 -24   8  10    0.54    1.99
  23  -9 -11    1.75    1.62
  23  -9 -11   -0.92    1.59
 -23   9  11    3.24    2.07
 -23   9  11    1.71    2.20
  22 -10 -12   16.85    2.88
  22 -10 -12    7.35    2.31
  22 -10 -12   11.37    2.67
 -22  10  12   10.93    2.96
  37   3   1   13.80    2.82
  37   3   1   12.97    2.92
 -37  -3  -1    9.83    2.78
 -37  -3  -1   14.63    3.24
  36   2   0   -0.30    1.75
  36   2   0    2.76    1.88
 -36  -2   0    1.35    2.15
 -36  -2   0    0.72    1.88
  35   1  -1    1.60    1.77
  35   1  -1   -1.10    1.71
 -35  -1   1    1.14    1.81
 -35  -1   1    2.53    2.22
  34   0  -2    7.42    2.21
  34   0  -2    7.94    2.26
 -34   0   2   14.09    2.94
 -34   0   2    8.81    2.59
  33  -1  -3    8.80    2.23
  33  -1  -3   11.07    2.48
 -33   1   3    6.63    2.50
 -33   1   3   11.27    2.52
  32  -2  -4    8.56    2.18
  32  -2  -4   10.69    2.22
 -32   2   4    7.84    2.36
 -32   2   4   10.26    2.57
  31  -3  -5    5.11    2.02
  31  -3  -5    3.94    1.86
 -31   3   5    1.11    1.85
 -31   3   5    0.50    1.80
  30  -4  -6    1.88    1.57
  30  -4  -6    2.79    1.82
 -30   4   6   -0.07    1.53
 -30   4   6    2.35    2.06
 -30   4   6    3.07    2.01
  29  -5  -7    3.09    1.79
  29  -5  -7    3.80    2.07
  29  -5  -7    3.26    1.63
 -29   5   7    2.80    1.85
 -29   5   7    2.71    2.06
 -29   5   7    1.74    2.12
  28  -6  -8    9.36    2.11
  28  -6  -8    7.92    2.41
  28  -6  -8    7.91    2.22
 -28   6   8    7.39    2.25
 -28   6   8    6.73    2.64
 -28   6   8    6.98    2.56
  27  -7  -9   -1.13    1.72
  27  -7  -9    0.20    1.61
  27  -7  -9    0.91    1.57
 -27   7   9   -1.47    1.80
 -27   7   9   -0.73    1.71
  26  -8 -10    3.69    2.06
  26  -8 -10    4.49    1.76
  26  -8 -10    1.24    1.74
 -26   8  10    3.37    2.09
 -26   8  10    1.02    2.30
  25  -9 -11    4.95    2.03
  25  -9 -11    6.97    2.50
 -25   9  11    3.56    2.51
 -25   9  11    5.11    2.42
  38   2   0   -0.82    1.91
  38   2   0   -2.37    1.86
 -38  -2   0    2.19    2.47
 -38  -2   0   -0.95    1.94
  37   1  -1    5.26    2.31
  37   1  -1    4.60    2.32
 -37  -1   1    3.48    2.49
 -37  -1   1    4.98    2.28
  36   0  -2   -0.80    1.69
  36   0  -2    0.97    1.75
 -36   0   2    2.65    2.04
 -36   0   2    1.43    2.10
  35  -1  -3    1.61    1.79
  35  -1  -3    0.34    1.72
 -35   1   3    0.79    2.22
 -35   1   3    0.79    1.87
  34  -2  -4    2.46    1.73
  34  -2  -4    2.49    1.80
 -34   2   4    0.36    1.72
 -34   2   4   -0.73    1.99
  33  -3  -5   10.86    2.41
  33  -3  -5   10.96    2.49
 -33   3   5   10.98    2.84
 -33   3   5    7.84    2.57
  32  -4  -6    5.23    2.12
  32  -4  -6    1.12    1.72
 -32   4   6    3.34    2.30
 -32   4   6    4.08    2.30
  31  -5  -7    3.95    1.98
  31  -5  -7    4.14    1.91
  31  -5  -7    3.39    2.20
 -31   5   7    7.08    2.70
 -31   5   7    6.15    2.51
  30  -6  -8   11.00    2.71
  30  -6  -8    9.15    2.14
  30  -6  -8    4.19    2.17
 -30   6   8    4.46    2.46
 -30   6   8    9.31    2.77
  29  -7  -9    4.08    1.98
  29  -7  -9    0.79    1.55
  29  -7  -9   -1.38    1.60
 -29   7   9    2.60    2.45
 -29   7   9    4.29    2.21
  28  -8 -10    4.91    2.49
  28  -8 -10    1.80    1.80
 -28   8  10    3.99    2.32
 -28   8  10    3.31    2.52
  37  -1  -3    1.28    2.03
  37  -1  -3   -0.10    1.75
 -37   1   3    2.52    2.44
 -37   1   3    0.86    2.01
  36  -2  -4    0.61    1.88
  36  -2  -4    0.59    1.73
 -36   2   4   -0.75    2.02
 -36   2   4    4.29    2.18
  35  -3  -5    8.36    2.48
  35  -3  -5    8.36    2.48
 -35   3   5    8.54    2.90
 -35   3   5   12.52    2.98
  34  -4  -6   -1.58    1.73
  34  -4  -6    1.49    1.82
 -34   4   6    3.07    2.31
 -34   4   6    1.42    2.42
  33  -5  -7    6.92    2.54
  33  -5  -7    2.40    2.09
  33  -5  -7    6.55    2.15
 -33   5   7    2.41    2.33
 -33   5   7    5.68    2.69
  32  -6  -8    7.32    2.65
  32  -6  -8    6.35    2.20
  32  -6  -8   10.70    2.88
 -32   6   8    7.80    2.81
 -32   6   8    7.03    2.84
 -33  11   7   -1.97    2.03
 -33  11   7    0.65    2.41
  33 -11  -7   -2.32    1.61
  33 -11  -7    0.61    1.86
  33 -11  -7    1.10    2.20
 -34  10   6   -0.89    2.30
 -34  10   6   -1.50    1.76
  34 -10  -6    4.48    2.48
  34 -10  -6    1.88    1.92
  34 -10  -6    0.88    1.83
 -35   9   5    3.40    2.21
 -35   9   5    3.40    2.61
  35  -9  -5    7.50    2.65
  35  -9  -5    4.26    2.05
  35  -9  -5    6.69    2.36
 -36   8   4    4.27    2.54
 -36   8   4    6.23    2.39
  36  -8  -4    3.58    2.06
  36  -8  -4    3.32    2.44
  36  -8  -4    4.85    2.19
 -37   7   3    3.21    2.19
 -37   7   3    3.47    2.44
  37  -7  -3    3.72    2.43
  37  -7  -3    2.35    1.89
  37  -7  -3    9.86    2.94
 -29  13   9   -0.34    2.41
 -29  13   9    1.66    2.28
  29 -13  -9    2.35    2.11
  29 -13  -9    1.11    1.90
 -30  12   8    5.23    2.25
 -30  12   8    1.22    2.44
  30 -12  -8    2.65    2.07
  30 -12  -8    5.39    2.48
 -31  11   7    3.63    2.39
 -31  11   7    0.82    2.44
 -31  11   7   -1.81    1.77
  31 -11  -7   -1.77    1.66
  31 -11  -7    2.02    1.73
  31 -11  -7    0.57    1.80
 -32  10   6    9.48    2.71
 -32  10   6    6.89    2.33
 -32  10   6    5.22    2.53
  32 -10  -6    7.44    2.47
  32 -10  -6    5.26    2.02
  32 -10  -6    7.61    2.50
 -33   9   5   -0.42    1.85
 -33   9   5   -2.50    1.84
  33  -9  -5   -0.82    1.60
  33  -9  -5    0.74    1.68
  33  -9  -5    0.09    1.66
 -34   8   4    2.95    1.96
 -34   8   4    3.02    2.17
  34  -8  -4    4.63    2.35
  34  -8  -4    2.65    1.88
  34  -8  -4    0.36    1.78
 -35   7   3    0.49    2.02
 -35   7   3    2.24    2.01
  35  -7  -3    3.40    2.26
  35  -7  -3    1.47    1.83
  35  -7  -3    0.90    1.83
 -36   6   2    1.09    2.22
 -36   6   2    4.71    2.30
  36  -6  -2    1.89    1.90
  36  -6  -2    6.29    2.35
 -37   5   1    1.02    2.03
 -37   5   1    1.87    2.44
  37  -5  -1    1.27    1.94
  37  -5  -1   -1.11    1.54
 -38   4   0    1.44    2.25
 -38   4   0    2.20    2.09
  38  -4   0    1.38    1.78
  38  -4   0   -0.41    1.70
 -26  14  10    5.35    2.42
 -26  14  10    2.45    2.33
  26 -14 -10    4.42    2.22
  26 -14 -10    5.21    2.02
 -27  13   9    8.67    2.52
 -27  13   9    6.69    2.74
  27 -13  -9    6.89    2.28
  27 -13  -9    8.62    2.30
 -28  12   8   -0.52    2.12
 -28  12   8    1.18    1.89
  28 -12  -8   -0.18    1.44
  28 -12  -8   -0.33    1.48
  28 -12  -8    1.89    1.85
 -29  11   7    0.02    1.77
 -29  11   7    0.78    2.16
 -29  11   7    3.56    2.09
  29 -11  -7    2.91    1.94
  29 -11  -7    2.30    1.87
  29 -11  -7    1.56    1.56
 -30  10   6   -1.36    1.70
 -30  10   6   -2.31    1.91
 -30  10   6   -0.37    1.93
  30 -10  -6    0.37    1.67
  30 -10  -6    2.87    1.59
  30 -10  -6    0.43    1.66
 -31   9   5   30.36    3.51
 -31   9   5   25.07    3.78
 -31   9   5   35.54    3.15
  31  -9  -5   32.38    3.19
  31  -9  -5   35.75    3.93
  31  -9  -5   28.70    3.54
 -32   8   4    4.45    2.22
 -32   8   4    6.21    2.19
 -32   8   4    4.52    1.82
  32  -8  -4    7.68    2.04
  32  -8  -4    2.89    2.11
  32  -8  -4    5.05    1.96
 -33   7   3   -0.62    1.67
 -33   7   3    2.47    2.18
  33  -7  -3    4.16    1.82
  33  -7  -3    3.52    1.91
 -34   6   2    0.40    1.75
 -34   6   2    0.29    2.00
  34  -6  -2   -1.30    1.43
  34  -6  -2    1.37    1.67
 -35   5   1   11.49    2.94
 -35   5   1    7.80    2.49
  35  -5  -1    3.88    2.03
  35  -5  -1    8.84    2.28
 -36   4   0    0.56    2.18
 -36   4   0   -1.33    1.58
  36  -4   0    0.25    1.89
  36  -4   0    1.60    1.84
 -37   3  -1    8.24    2.63
 -37   3  -1    7.76    2.80
  37  -3   1   10.97    2.58
  37  -3   1   12.11    2.90
 -23  15  11    0.02    2.17
 -23  15  11    3.29    2.42
  23 -15 -11    1.49    1.76
  23 -15 -11    3.06    1.81
  23 -15 -11    1.44    1.92
 -24  14  10    6.06    2.25
 -24  14  10   -1.64    1.87
  24 -14 -10    1.24    1.75
  24 -14 -10    2.00    1.68
 -25  13   9    7.38    2.68
 -25  13   9    6.01    2.26
  25 -13  -9    6.66    2.11
  25 -13  -9    7.51    2.36
 -26  12   8    9.41    2.28
 -26  12   8    4.09    2.19
  26 -12  -8    9.54    1.79
  26 -12  -8    7.82    2.31
  26 -12  -8    4.91    1.88
 -27  11   7   -1.79    1.60
 -27  11   7   -0.43    1.86
 -27  11   7    1.48    1.75
  27 -11  -7    1.45    1.41
  27 -11  -7    3.26    1.94
  27 -11  -7    1.56    1.57
 -28  10   6   21.36    3.41
 -28  10   6   20.80    2.57
 -28  10   6   22.23    3.07
  28 -10  -6   21.72    3.14
  28 -10  -6   20.32    2.92
  28 -10  -6   16.35    2.34
 -29   9   5    4.20    2.15
 -29   9   5    9.93    2.12
 -29   9   5    7.41    2.14
  29  -9  -5    6.65    2.08
  29  -9  -5    8.18    1.95
  29  -9  -5    8.42    2.44
 -30   8   4    4.14    1.71
 -30   8   4    5.00    2.12
 -30   8   4    4.10    2.04
  30  -8  -4    3.03    1.65
  30  -8  -4    5.87    1.99
  30  -8  -4    6.04    2.06
 -31   7   3    0.25    1.61
 -31   7   3    0.70    1.86
 -31   7   3   -0.23    1.35
  31  -7  -3    2.90    1.66
  31  -7  -3    0.32    1.45
 -32   6   2    4.99    1.63
 -32   6   2    6.46    2.34
 -32   6   2    1.40    1.73
  32  -6  -2    4.62    1.91
  32  -6  -2    4.39    1.86
 -33   5   1    7.26    2.28
 -33   5   1    8.03    2.34
  33  -5  -1    9.75    2.27
  33  -5  -1    6.72    2.08
 -34   4   0    1.99    2.03
 -34   4   0    1.56    1.93
  34  -4   0    1.87    1.61
  34  -4   0    1.09    1.69
 -35   3  -1    8.64    2.60
 -35   3  -1    6.66    2.28
  35  -3   1    7.38    2.18
  35  -3   1    8.55    2.40
 -36   2  -2    0.28    2.09
 -36   2  -2    3.40    2.09
  36  -2   2   -0.65    1.81
  36  -2   2    1.19    1.84
 -37   1  -3    1.46    2.10
 -37   1  -3   -0.79    2.21
  37  -1   3    2.39    2.04
  37  -1   3    0.45    1.79
 -20  16  12    3.68    2.32
 -20  16  12    2.60    1.96
  20 -16 -12   -0.77    1.67
  20 -16 -12    0.32    1.87
  20 -16 -12    1.44    2.08
 -21  15  11   -2.02    2.12
 -21  15  11    0.60    2.11
 -21  15  11    2.59    1.75
  21 -15 -11    1.48    1.63
  21 -15 -11    2.23    1.76
  21 -15 -11    2.72    1.84
 -22  14  10    4.05    2.38
 -22  14  10    3.65    2.02
 -22  14  10    3.47    1.78
  22 -14 -10    4.11    2.07
  22 -14 -10    2.98    1.54
 -23  13   9    8.02    2.21
 -23  13   9    5.15    2.34
 -23  13   9    8.14    1.84
  23 -13  -9    8.42    2.06
  23 -13  -9   11.31    2.49
  23 -13  -9    5.22    1.62
 -24  12   8    2.14    2.23
 -24  12   8    4.03    1.90
  24 -12  -8    0.87    1.67
  24 -12  -8   -0.41    1.11
  24 -12  -8    0.20    1.43
 -25  11   7    6.29    2.11
 -25  11   7    3.94    2.11
 -25  11   7    6.99    2.08
  25 -11  -7    5.31    1.93
  25 -11  -7    5.28    1.82
  25 -11  -7    6.34    1.66
 -26  10   6    2.05    1.53
 -26  10   6    2.43    2.01
 -26  10   6    0.43    1.67
  26 -10  -6    1.88    1.53
  26 -10  -6    1.67    1.66
  26 -10  -6   -1.37    1.19
 -27   9   5   33.70    3.48
 -27   9   5   37.60    3.13
 -27   9   5   31.45    3.48
  27  -9  -5   32.49    3.60
  27  -9  -5   36.14    3.03
  27  -9  -5   40.11    3.56
 -28   8   4   -0.26    1.45
 -28   8   4    2.35    1.46
 -28   8   4    2.54    1.69
  28  -8  -4    0.95    1.46
  28  -8  -4    0.14    1.30
  28  -8  -4    1.05    1.26
 -29   7   3    0.09    1.45
 -29   7   3    2.26    1.79
 -29   7   3    1.42    1.42
  29  -7  -3    1.97    1.59
  29  -7  -3    3.02    1.53
 -30   6   2    3.33    1.83
 -30   6   2    1.77    1.41
 -30   6   2    3.19    1.79
  30  -6  -2    1.89    1.54
  30  -6  -2    1.31    1.60
 -31   5   1   17.78    2.95
 -31   5   1   18.70    2.66
 -31   5   1   16.60    2.25
  31  -5  -1   12.70    2.58
  31  -5  -1   18.46    2.51
 -32   4   0   -1.13    1.61
 -32   4   0   -0.30    1.63
 -32   4   0    0.10    1.32
  32  -4   0   -2.56    1.31
  32  -4   0   -0.28    1.40
 -33   3  -1   25.70    3.08
 -33   3  -1   14.69    2.99
  33  -3   1   22.04    2.80
  33  -3   1   17.86    2.94
 -34   2  -2   16.30    2.83
 -34   2  -2   10.91    2.94
  34  -2   2   13.38    2.67
  34  -2   2   15.53    2.71
 -35   1  -3    0.18    1.77
 -35   1  -3    0.88    1.69
 -35   1  -3    2.33    2.16
  35  -1   3    1.38    1.83
  35  -1   3   -1.68    1.62
 -36   0  -4    7.34    2.28
 -36   0  -4    4.80    2.35
  36   0   4    6.70    2.36
  36   0   4    5.00    2.23
 -18  16  12    3.73    2.39
 -18  16  12    3.51    2.08
  18 -16 -12    5.10    2.04
  18 -16 -12    2.18    2.03
 -19  15  11    2.10    1.78
 -19  15  11   -1.74    1.69
  19 -15 -11   -1.12    1.56
  19 -15 -11    1.99    1.55
  19 -15 -11    2.33    1.87
 -20  14  10    0.81    2.06
 -20  14  10    0.03    1.68
 -20  14  10    0.35    1.46
  20 -14 -10    0.32    1.39
  20 -14 -10    0.30    1.48
  20 -14 -10   -0.47    1.55
 -21  13   9    2.82    1.55
 -21  13   9    5.30    2.14
 -21  13   9    3.35    1.84
  21 -13  -9    6.97    2.09
  21 -13  -9    4.43    1.47
  21 -13  -9    1.02    1.34
 -22  12   8    9.59    1.68
 -22  12   8    4.04    1.90
 -22  12   8    5.75    2.05
  22 -12  -8    5.08    1.50
  22 -12  -8    6.27    1.75
  22 -12  -8    6.50    2.05
 -23  11   7   10.59    2.19
 -23  11   7   11.28    2.52
  23 -11  -7    8.75    1.99
  23 -11  -7    9.00    1.68
  23 -11  -7    9.82    2.19
 -24  10   6    6.64    2.14
 -24  10   6    6.27    1.77
 -24  10   6    4.39    1.98
  24 -10  -6   10.89    2.29
  24 -10  -6    8.12    1.93
  24 -10  -6   11.00    1.80
 -25   9   5   10.55    2.32
 -25   9   5    6.62    1.70
 -25   9   5    7.34    2.05
  25  -9  -5    8.66    2.01
  25  -9  -5    8.59    1.75
  25  -9  -5   10.13    2.22
 -26   8   4    8.37    2.08
 -26   8   4   10.96    2.34
 -26   8   4   15.18    1.96
  26  -8  -4   13.62    2.10
  26  -8  -4   13.13    2.19
 -27   7   3   -0.10    1.21
 -27   7   3    3.12    1.61
 -27   7   3    1.21    1.59
  27  -7  -3    0.84    1.22
  27  -7  -3    2.11    1.30
 -28   6   2    9.99    2.19
 -28   6   2   12.38    2.59
 -28   6   2   10.49    1.80
  28  -6  -2   10.24    2.03
  28  -6  -2    6.66    1.90
 -29   5   1    6.42    2.13
 -29   5   1    7.06    1.63
 -29   5   1    7.92    2.10
  29  -5  -1    6.03    1.83
  29  -5  -1    6.91    1.87
 -30   4   0   12.57    2.50
 -30   4   0   12.73    2.43
 -30   4   0   11.22    2.00
  30  -4   0   11.10    2.32
  30  -4   0   12.11    2.29
 -31   3  -1    4.22    1.77
 -31   3  -1    5.19    2.00
  31  -3   1    8.17    2.05
  31  -3   1    6.69    1.89
 -32   2  -2    6.57    1.97
 -32   2  -2    9.52    2.55
 -32   2  -2   10.55    2.33
  32  -2   2    8.93    2.26
  32  -2   2    5.68    2.05
 -33   1  -3   11.79    2.53
 -33   1  -3    7.67    2.28
  33  -1   3   13.58    2.53
  33  -1   3    7.34    2.26
 -34   0  -4   -0.92    1.71
 -34   0  -4    2.99    1.80
  34   0   4   -0.48    1.68
  34   0   4    0.14    1.78
 -35  -1  -5    3.90    2.16
 -35  -1  -5    5.27    2.16
  35   1   5    4.16    2.22
  35   1   5    4.51    2.10
 -15  17  13    3.49    2.49
 -15  17  13    3.97    2.16
  15 -17 -13    1.77    1.81
  15 -17 -13    1.46    2.19
 -16  16  12    0.07    1.85
 -16  16  12    3.41    1.87
  16 -16 -12    2.65    1.65
  16 -16 -12    2.36    1.73
 -17  15  11    2.43    1.66
 -17  15  11   -0.09    1.87
  17 -15 -11    0.88    1.36
  17 -15 -11    0.65    1.39
  17 -15 -11   -0.08    1.69
 -18  14  10    7.61    2.23
 -18  14  10    8.36    2.49
 -18  14  10    9.43    2.06
  18 -14 -10    7.57    2.08
  18 -14 -10   10.92    2.03
  18 -14 -10    6.58    2.41
  18 -14 -10   12.60    2.45
 -19  13   9    2.36    1.85
 -19  13   9   -0.18    1.54
 -19  13   9    1.24    1.32
  19 -13  -9    3.17    1.50
  19 -13  -9    1.13    1.18
  19 -13  -9    2.41    1.56
 -20  12   8    5.70    1.48
 -20  12   8    5.51    1.93
 -20  12   8    4.93    2.12
  20 -12  -8    6.88    1.70
  20 -12  -8    3.64    1.63
  20 -12  -8    5.64    1.33
  20 -12  -8    6.55    1.37
 -21  11   7   20.34    2.46
 -21  11   7   13.76    2.60
 -21  11   7   18.95    1.99
  21 -11  -7   13.76    2.21
  21 -11  -7   19.12    1.98
  21 -11  -7   18.03    1.71
  21 -11  -7   18.00    2.56
 -22  10   6    4.10    1.80
 -22  10   6    3.70    1.88
 -22  10   6    3.90    1.59
  22 -10  -6    4.76    1.70
  22 -10  -6    4.72    1.59
  22 -10  -6    6.92    1.48
  22 -10  -6    5.12    1.08
 -23   9   5   -1.22    1.24
 -23   9   5    2.90    1.64
 -23   9   5    0.92    1.31
  23  -9  -5    1.57    1.30
  23  -9  -5   -0.05    0.68
  23  -9  -5    0.70    1.04
  23  -9  -5   -1.28    1.24
 -24   8   4    3.47    1.42
 -24   8   4    4.73    1.78
 -24   8   4    1.91    1.39
  24  -8  -4    1.97    0.64
  24  -8  -4    1.94    1.32
  24  -8  -4    1.22    1.23
 -25   7   3   13.70    2.37
 -25   7   3   17.22    2.72
 -25   7   3   14.08    2.01
  25  -7  -3   15.69    2.33
  25  -7  -3   18.86    1.28
  25  -7  -3   14.29    2.06
 -26   6   2    2.07    1.25
 -26   6   2    4.96    1.67
 -26   6   2    2.60    1.60
  26  -6  -2    1.28    1.34
  26  -6  -2    4.83    1.55
  26  -6  -2    2.29    0.75
 -27   5   1    3.82    1.34
 -27   5   1    0.78    1.54
 -27   5   1    2.67    1.51
  27  -5  -1    1.81    1.30
  27  -5  -1    0.19    1.22
 -28   4   0   -1.89    1.30
 -28   4   0    1.30    1.38
  28  -4   0   -0.13    1.29
  28  -4   0   -0.39    1.25
 -29   3  -1   16.15    2.71
 -29   3  -1   18.43    2.53
  29  -3   1   14.39    2.42
  29  -3   1   18.88    2.58
 -30   2  -2   39.01    3.80
 -30   2  -2   49.29    3.76
 -30   2  -2   38.35    3.66
  30  -2   2   42.09    3.56
  30  -2   2   41.43    3.68
 -31   1  -3    7.12    2.09
 -31   1  -3    0.93    1.55
  31  -1   3    6.51    2.04
  31  -1   3    1.52    1.53
 -32   0  -4    2.52    1.82
 -32   0  -4    1.04    1.64
  32   0   4    1.87    1.53
  32   0   4    1.71    1.66
 -33  -1  -5    4.90    2.14
 -33  -1  -5    9.83    2.47
  33   1   5    5.79    2.29
  33   1   5    5.80    2.07
 -34  -2  -6   16.28    3.12
 -34  -2  -6   21.81    3.12
  34   2   6   18.23    2.95
  34   2   6   17.83    3.24
 -13  17  13    1.90    1.93
 -13  17  13   -0.95    1.88
  13 -17 -13    0.83    1.72
  13 -17 -13    1.81    1.98
 -14  16  12    3.31    1.86
 -14  16  12    2.00    2.07
  14 -16 -12    3.28    2.07
  14 -16 -12    4.12    1.82
 -15  15  11    6.79    2.41
 -15  15  11    3.27    1.79
  15 -15 -11    5.02    1.81
  15 -15 -11    1.78    1.35
  15 -15 -11    1.71    1.70
 -16  14  10   13.23    2.56
 -16  14  10    8.63    1.99
  16 -14 -10   11.10    1.74
  16 -14 -10   11.42    2.37
  16 -14 -10   15.15    2.54
  16 -14 -10   10.76    2.00
 -17  13   9    0.91    1.78
 -17  13   9    1.14    1.23
 -17  13   9    0.80    1.60
  17 -13  -9    0.37    0.99
  17 -13  -9    0.74    1.26
  17 -13  -9    0.54    1.12
 -18  12   8   20.81    2.57
 -18  12   8   20.46    2.17
 -18  12   8   18.67    2.75
  18 -12  -8   16.33    2.19
  18 -12  -8   18.60    1.90
  18 -12  -8   18.97    2.51
 -19  11   7   19.04    2.64
 -19  11   7   16.16    2.29
 -19  11   7   12.87    1.85
  19 -11  -7   12.58    1.54
  19 -11  -7   16.53    2.13
  19 -11  -7   15.54    1.73
  19 -11  -7   11.67    2.40
 -20  10   6    6.06    1.26
 -20  10   6    5.84    1.77
 -20  10   6    4.77    1.64
 -20  10   6    5.24    1.90
  20 -10  -6    8.75    1.47
  20 -10  -6    6.05    1.58
  20 -10  -6    8.01    1.17
  20 -10  -6    6.41    1.21
  20 -10  -6    6.45    1.87
 -21   9   5   11.60    1.90
 -21   9   5    4.94    1.83
 -21   9   5   11.36    2.05
  21  -9  -5    8.86    1.94
  21  -9  -5    7.49    1.07
  21  -9  -5    7.51    1.77
  21  -9  -5    5.81    1.20
  21  -9  -5   11.29    1.56
 -22   8   4    6.19    1.77
 -22   8   4    8.31    1.86
 -22   8   4    8.61    1.60
  22  -8  -4    6.81    1.48
  22  -8  -4    7.26    1.68
  22  -8  -4    6.77    1.15
  22  -8  -4    6.05    0.90
 -23   7   3    5.51    1.40
 -23   7   3    5.95    1.72
 -23   7   3    7.10    1.84
  23  -7  -3    4.19    1.32
  23  -7  -3    4.57    1.47
  23  -7  -3    4.20    0.72
  23  -7  -3    1.72    0.80
 -24   6   2   13.61    1.82
 -24   6   2   12.36    2.19
 -24   6   2   14.36    2.35
  24  -6  -2   16.58    1.24
  24  -6  -2   16.56    2.21
  24  -6  -2   12.78    1.88
 -25   5   1    8.57    1.25
 -25   5   1    5.52    1.71
 -25   5   1    7.59    1.94
 -25   5   1   10.85    1.65
  25  -5  -1    5.76    1.61
  25  -5  -1    8.24    1.76
 -26   4   0   40.93    2.75
 -26   4   0   44.49    3.42
 -26   4   0   44.07    3.58
  26  -4   0   40.28    3.31
  26  -4   0   39.09    3.43
 -27   3  -1    1.26    1.57
 -27   3  -1    1.87    1.36
 -27   3  -1    4.82    1.58
  27  -3   1    1.28    1.32
  27  -3   1    5.33    1.66
 -28   2  -2    3.20    1.56
 -28   2  -2    3.16    1.49
  28  -2   2    1.50    1.31
  28  -2   2    5.76    1.77
 -29   1  -3   16.16    2.40
 -29   1  -3   11.20    2.38
  29  -1   3    7.84    2.13
  29  -1   3   12.47    2.28
 -30   0  -4    1.29    1.57
 -30   0  -4   -1.18    1.36
  30   0   4    0.38    1.32
  30   0   4    0.17    1.47
 -31  -1  -5    4.38    2.02
 -31  -1  -5   12.16    2.37
  31   1   5   11.09    2.25
  31   1   5    4.46    1.91
 -32  -2  -6    5.14    2.01
 -32  -2  -6    2.96    2.10
  32   2   6    2.21    2.03
  32   2   6    5.58    1.88
 -33  -3  -7    4.09    2.21
 -33  -3  -7    5.42    2.19
  33   3   7    4.85    2.44
  33   3   7    3.69    2.01
 -11  17  13   12.20    3.01
 -11  17  13    8.82    2.53
  11 -17 -13    7.72    2.29
  11 -17 -13    4.42    2.01
  11 -17 -13    9.21    2.63
 -12  16  12    1.94    1.73
 -12  16  12    7.74    2.33
 -12  16  12    8.92    2.37
  12 -16 -12    2.35    1.88
  12 -16 -12    4.85    1.89
 -13  15  11   10.94    2.23
 -13  15  11    7.98    2.27
 -13  15  11    7.79    1.88
  13 -15 -11   10.40    2.39
  13 -15 -11    5.61    1.85
  13 -15 -11    7.84    1.70
 -14  14  10    2.67    1.78
 -14  14  10    1.24    1.42
  14 -14 -10   -0.21    1.30
  14 -14 -10    2.04    1.18
  14 -14 -10    4.30    1.75
  14 -14 -10    2.96    1.13
 -15  13   9    6.39    2.09
 -15  13   9    6.99    1.98
 -15  13   9    2.76    1.44
  15 -13  -9    1.31    1.29
  15 -13  -9    3.67    1.63
  15 -13  -9    3.36    1.22
  15 -13  -9    6.07    1.32
 -16  12   8    6.79    1.55
 -16  12   8    3.66    1.82
 -16  12   8    3.86    1.73
  16 -12  -8    4.41    1.51
  16 -12  -8    3.41    1.50
  16 -12  -8    5.06    1.35
 -17  11   7   14.17    2.24
 -17  11   7   10.45    2.25
 -17  11   7   11.47    1.75
  17 -11  -7   13.10    2.23
  17 -11  -7   12.78    1.84
  17 -11  -7   13.49    1.56
  17 -11  -7   12.56    1.53
 -18  10   6   10.84    2.09
 -18  10   6    9.62    1.44
 -18  10   6   12.32    1.80
 -18  10   6    7.43    1.96
  18 -10  -6    9.17    1.22
  18 -10  -6    8.96    1.30
  18 -10  -6    8.69    1.85
  18 -10  -6    9.73    1.50
  18 -10  -6   12.16    1.81
 -19   9   5   31.00    2.83
 -19   9   5   32.86    2.13
 -19   9   5   29.89    2.92
 -19   9   5   32.50    2.59
  19  -9  -5   28.72    2.80
  19  -9  -5   27.16    2.61
  19  -9  -5   31.12    2.17
  19  -9  -5   31.66    2.27
  19  -9  -5   28.78    1.92
 -20   8   4    0.63    1.13
 -20   8   4    1.21    1.13
 -20   8   4    3.28    1.43
  20  -8  -4    2.09    0.71
  20  -8  -4    1.31    1.00
  20  -8  -4    2.44    0.85
  20  -8  -4    1.72    1.27
  20  -8  -4    1.97    0.91
  20  -8  -4    1.45    1.05
 -21   7   3    3.26    1.44
 -21   7   3    6.54    1.59
 -21   7   3    4.42    1.25
  21  -7  -3    6.38    0.99
  21  -7  -3    6.93    0.80
  21  -7  -3    4.93    1.37
  21  -7  -3    4.44    1.24
 -22   6   2   13.81    2.20
 -22   6   2   10.23    1.87
 -22   6   2    7.88    1.48
  22  -6  -2    9.42    1.74
  22  -6  -2    9.01    0.96
  22  -6  -2    9.86    0.96
  22  -6  -2   10.80    1.68
 -23   5   1   21.42    2.46
 -23   5   1   20.11    2.01
 -23   5   1   21.79    1.66
 -23   5   1   23.28    2.37
  23  -5  -1   23.04    1.56
  23  -5  -1   21.06    2.36
  23  -5  -1   21.69    2.15
 -24   4   0    6.91    1.29
 -24   4   0    6.83    1.75
 -24   4   0    7.94    1.66
  24  -4   0    5.64    1.54
  24  -4   0    7.41    1.69
 -25   3  -1    5.22    1.50
 -25   3  -1    7.21    1.63
 -25   3  -1    7.01    1.83
 -25   3  -1    4.56    1.50
  25  -3   1    3.67    1.45
  25  -3   1    6.93    1.61
 -26   2  -2   21.95    2.63
 -26   2  -2   23.67    2.51
  26  -2   2   21.00    2.51
  26  -2   2   21.15    2.42
 -27   1  -3    0.24    1.21
 -27   1  -3    1.08    1.36
  27  -1   3    1.16    1.35
  27  -1   3    1.24    1.35
 -28   0  -4   24.70    3.08
 -28   0  -4   26.69    2.87
  28   0   4   26.23    2.87
  28   0   4   25.71    2.89
  28   0   4   31.40    2.32
 -29  -1  -5   15.22    2.69
 -29  -1  -5   18.47    2.44
  29   1   5   10.93    2.49
  29   1   5   10.77    2.13
 -30  -2  -6   22.54    2.69
 -30  -2  -6   14.69    2.67
  30   2   6   13.58    2.82
  30   2   6   12.90    2.37
 -31  -3  -7    0.15    1.83
 -31  -3  -7    9.52    2.37
  31   3   7    3.47    2.14
  31   3   7    5.91    2.01
 -32  -4  -8    5.01    2.48
 -32  -4  -8    3.83    2.04
  32   4   8    2.16    2.34
  -9  17  13   11.59    2.77
  -9  17  13   12.89    3.01
  -9  17  13   11.41    2.45
   9 -17 -13   10.37    2.59
   9 -17 -13    5.62    2.30
   9 -17 -13    7.27    2.15
 -10  16  12    1.12    1.54
 -10  16  12    1.07    1.93
 -10  16  12    0.75    1.49
  10 -16 -12   -1.02    1.40
  10 -16 -12    2.59    1.75
 -11  15  11   17.91    2.95
 -11  15  11   12.79    2.01
 -11  15  11   14.11    2.41
  11 -15 -11   12.83    2.72
  11 -15 -11   13.02    2.30
  11 -15 -11   12.61    1.91
  11 -15 -11    8.00    2.24
 -12  14  10   15.44    2.72
 -12  14  10   12.86    1.98
 -12  14  10   16.14    2.43
  12 -14 -10   14.23    1.91
  12 -14 -10   13.63    2.28
  12 -14 -10    9.25    2.16
  12 -14 -10   11.76    1.64
 -13  13   9    0.93    1.56
 -13  13   9    0.01    1.06
  13 -13  -9    0.73    1.00
  13 -13  -9    1.40    1.30
  13 -13  -9    2.16    1.03
  13 -13  -9    0.49    1.25
 -14  12   8   29.62    3.04
 -14  12   8   29.07    2.79
 -14  12   8   30.80    2.64
  14 -12  -8   29.91    2.50
  14 -12  -8   27.19    2.11
  14 -12  -8   25.47    2.72
 -15  11   7   35.09    2.90
 -15  11   7   33.02    3.15
 -15  11   7   37.74    2.73
  15 -11  -7   30.87    2.34
  15 -11  -7   33.85    2.69
  15 -11  -7   36.78    2.37
  15 -11  -7   38.11    3.10
 -16  10   6   33.97    2.42
 -16  10   6   27.57    2.83
 -16  10   6   31.36    2.61
  16 -10  -6   30.96    2.21
  16 -10  -6   32.49    2.15
  16 -10  -6   28.96    2.46
  16 -10  -6   33.66    2.63
  16 -10  -6   35.77    2.99
 -17   9   5   10.50    1.75
 -17   9   5    8.69    1.27
 -17   9   5    8.73    1.82
 -17   9   5    9.41    1.97
  17  -9  -5    6.13    1.58
  17  -9  -5    9.62    1.37
  17  -9  -5   10.35    1.10
  17  -9  -5    8.03    1.15
  17  -9  -5    9.39    1.61
 -18   8   4   14.03    2.17
 -18   8   4   14.48    1.30
 -18   8   4   15.77    1.68
 -18   8   4   18.41    2.04
  18  -8  -4   13.71    1.41
  18  -8  -4   16.31    1.52
  18  -8  -4   14.46    1.53
  18  -8  -4   13.18    1.97
  18  -8  -4   13.02    1.17
  18  -8  -4   19.23    2.04
 -19   7   3    1.35    1.16
 -19   7   3   -0.10    0.91
 -19   7   3   -0.69    1.01
  19  -7  -3   -0.39    0.56
  19  -7  -3    0.64    0.88
  19  -7  -3    0.92    0.48
  19  -7  -3    0.66    0.85
 -20   6   2   17.24    2.10
 -20   6   2   17.06    2.08
 -20   6   2   17.07    1.73
  20  -6  -2   17.00    2.00
  20  -6  -2   20.35    1.28
  20  -6  -2   19.18    1.87
  20  -6  -2   18.95    1.34
 -21   5   1   24.51    1.67
 -21   5   1   24.12    2.38
 -21   5   1   22.99    2.38
 -21   5   1   25.71    2.05
  21  -5  -1   27.27    2.45
  21  -5  -1   24.59    1.57
  21  -5  -1   20.76    2.06
 -22   4   0   41.91    3.05
 -22   4   0   37.02    2.40
 -22   4   0   36.35    3.03
  22  -4   0   35.45    2.94
  22  -4   0   40.63    2.93
 -23   3  -1   16.21    1.73
 -23   3  -1   10.22    1.82
 -23   3  -1   13.91    1.97
  23  -3   1   15.51    2.05
  23  -3   1   17.56    2.07
 -24   2  -2    6.70    1.54
 -24   2  -2    2.98    1.38
  24  -2   2    3.52    1.33
  24  -2   2    6.19    1.62
 -25   1  -3    0.66    1.17
 -25   1  -3    5.01    1.55
 -25   1  -3    1.47    0.79
  25  -1   3    0.82    1.24
  25  -1   3    1.23    0.70
  25  -1   3    0.05    1.21
 -26   0  -4    0.78    1.21
 -26   0  -4    0.22    1.29
 -26   0  -4    0.17    0.81
  26   0   4   -0.11    0.75
  26   0   4    0.10    1.13
  26   0   4   -0.58    1.20
 -27  -1  -5    3.41    1.56
 -27  -1  -5    4.33    1.81
 -27  -1  -5    2.73    0.99
  27   1   5    1.97    1.39
  27   1   5    2.64    1.73
  27   1   5    5.29    1.30
 -28  -2  -6    0.47    1.04
 -28  -2  -6    0.23    1.54
 -28  -2  -6    1.24    1.54
  28   2   6    1.96    1.74
  28   2   6    1.73    1.17
  28   2   6    0.04    1.34
 -29  -3  -7    0.73    1.86
 -29  -3  -7    9.57    2.26
  29   3   7    7.70    1.91
  29   3   7    6.51    2.34
  29   3   7    6.62    1.87
 -30  -4  -8   13.68    2.97
 -30  -4  -8   18.84    2.96
  30   4   8   15.84    3.09
  30   4   8   10.94    3.06
  -6  18  14    1.54    2.49
  -6  18  14    4.61    2.35
   6 -18 -14    1.28    1.97
   6 -18 -14   -0.19    1.99
  -7  17  13    4.20    2.45
  -7  17  13    5.32    2.13
  -7  17  13    6.03    2.02
   7 -17 -13    4.18    1.93
   7 -17 -13    8.25    2.43
   7 -17 -13    3.37    2.09
  -8  16  12    0.44    1.84
  -8  16  12    2.77    1.73
  -8  16  12    4.65    1.71
   8 -16 -12    1.60    1.45
   8 -16 -12    3.64    1.88
   8 -16 -12    4.18    1.89
  -9  15  11   23.37    2.94
  -9  15  11   28.01    2.74
  -9  15  11   19.77    2.90
   9 -15 -11   25.95    2.80
   9 -15 -11   27.94    2.28
   9 -15 -11   22.67    3.10
 -10  14  10   13.06    2.29
 -10  14  10   18.43    2.49
 -10  14  10   19.14    2.32
  10 -14 -10   16.44    2.26
  10 -14 -10   16.74    1.90
  10 -14 -10   14.79    1.63
  10 -14 -10   17.60    2.58
 -11  13   9    9.78    1.88
 -11  13   9    9.76    2.11
 -11  13   9    8.58    1.51
  11 -13  -9    5.90    1.76
  11 -13  -9    8.07    1.48
  11 -13  -9    6.88    1.68
  11 -13  -9    9.36    1.45
 -12  12   8    2.84    1.54
 -12  12   8    1.71    1.44
 -12  12   8    3.44    1.30
 -12  12   8    3.23    1.12
  12 -12  -8    2.63    1.24
  12 -12  -8    3.54    1.00
  12 -12  -8    2.37    1.07
  12 -12  -8    3.84    1.36
 -13  11   7    6.71    1.65
 -13  11   7    5.75    1.67
 -13  11   7   10.98    1.65
  13 -11  -7    8.09    1.20
  13 -11  -7    8.37    1.19
  13 -11  -7    5.71    1.31
  13 -11  -7    9.50    1.78
 -14  10   6   -0.06    0.99
 -14  10   6    0.14    0.82
 -14  10   6   -2.87    1.01
  14 -10  -6    0.85    0.85
  14 -10  -6    0.58    0.68
  14 -10  -6    0.72    0.75
  14 -10  -6   -0.33    0.97
 -15   9   5   44.41    2.78
 -15   9   5   47.21    3.34
 -15   9   5   45.11    3.11
 -15   9   5   45.96    3.36
  15  -9  -5   51.69    3.47
  15  -9  -5   45.42    2.76
  15  -9  -5   46.94    2.66
  15  -9  -5   45.46    3.13
  15  -9  -5   44.80    2.79
  15  -9  -5   49.01    2.62
 -16   8   4    4.03    1.40
 -16   8   4    1.47    1.08
 -16   8   4    1.86    1.17
 -16   8   4    0.49    0.68
  16  -8  -4    0.70    0.64
  16  -8  -4    1.28    0.69
  16  -8  -4    2.16    0.63
  16  -8  -4    2.02    1.16
  16  -8  -4   -0.04    0.92
  16  -8  -4    1.43    0.79
 -17   7   3   11.57    1.65
 -17   7   3   13.02    1.50
 -17   7   3   11.81    1.70
  17  -7  -3    9.43    1.10
  17  -7  -3    9.01    0.90
  17  -7  -3   13.98    1.74
  17  -7  -3   12.32    1.39
 -18   6   2    2.86    1.06
 -18   6   2    3.99    1.17
 -18   6   2    3.85    1.31
  18  -6  -2    3.86    1.13
  18  -6  -2    3.34    0.71
  18  -6  -2    3.90    0.62
  18  -6  -2    4.82    1.12
 -19   5   1   20.62    2.13
 -19   5   1   18.17    2.08
 -19   5   1   19.56    1.46
  19  -5  -1   23.03    1.31
  19  -5  -1   23.10    1.42
  19  -5  -1   21.79    2.13
  19  -5  -1   18.97    1.85
 -20   4   0    3.84    1.21
 -20   4   0    5.09    1.42
 -20   4   0    3.13    0.92
  20  -4   0    3.76    1.22
  20  -4   0    3.80    1.16
 -21   3  -1   55.22    3.15
 -21   3  -1   50.24    3.55
 -21   3  -1   56.94    3.59
  21  -3   1   48.37    3.48
  21  -3   1   54.58    3.51
 -22   2  -2    0.90    0.67
 -22   2  -2    2.90    1.25
 -22   2  -2    2.39    1.24
  22  -2   2    1.77    1.17
  22  -2   2    3.47    1.29
 -23   1  -3    2.04    1.15
 -23   1  -3    1.07    1.19
 -23   1  -3    2.68    0.82
  23  -1   3   -0.64    0.99
  23  -1   3    0.06    1.05
  23  -1   3    1.27    0.69
 -24   0  -4   12.52    1.48
 -24   0  -4   13.28    2.12
 -24   0  -4   10.36    2.05
  24   0   4   13.27    2.02
  24   0   4   16.04    2.12
  24   0   4   14.69    1.52
 -25  -1  -5   18.29    2.66
 -25  -1  -5   17.83    2.37
 -25  -1  -5   22.03    1.98
  25   1   5   23.59    2.06
  25   1   5   20.95    2.59
  25   1   5   19.40    2.35
 -26  -2  -6   15.64    1.96
 -26  -2  -6    9.28    2.08
 -26  -2  -6   16.26    2.57
 -26  -2  -6   10.55    2.36
  26   2   6   14.68    1.93
  26   2   6   15.02    2.69
  26   2   6   14.61    2.17
 -27  -3  -7    2.97    1.63
 -27  -3  -7    4.72    1.75
 -27  -3  -7    1.47    1.74
 -27  -3  -7    3.40    1.46
  27   3   7    3.08    1.85
  27   3   7    2.71    1.48
  27   3   7    1.18    1.18
 -28  -4  -8   17.94    2.70
 -28  -4  -8   20.31    2.73
 -28  -4  -8   11.39    2.69
 -28  -4  -8   16.50    2.88
  28   4   8   19.20    2.53
  28   4   8   14.74    3.04
  28   4   8   17.13    2.57
 -29  -5  -9    6.95    2.20
 -29  -5  -9   11.86    2.73
 -29  -5  -9    8.36    2.37
  29   5   9    7.08    2.07
  29   5   9    7.44    2.71
  29   5   9    7.01    2.20
  -4  18  14    4.97    2.28
  -4  18  14    9.85    2.47
   4 -18 -14    5.72    2.41
   4 -18 -14    2.05    2.00
  -5  17  13   12.30    2.39
  -5  17  13    5.61    2.34
  -5  17  13   15.85    2.94
   5 -17 -13   13.49    2.83
   5 -17 -13    6.75    2.16
   5 -17 -13    6.13    2.32
  -6  16  12    3.73    1.88
  -6  16  12   11.60    2.15
  -6  16  12   10.27    2.59
   6 -16 -12   13.98    2.31
   6 -16 -12    5.96    2.05
   6 -16 -12    4.34    1.98
  -7  15  11   31.80    3.25
  -7  15  11   31.26    3.29
  -7  15  11   31.40    2.93
   7 -15 -11   26.87    3.17
   7 -15 -11   29.10    2.76
   7 -15 -11   28.65    2.88
   7 -15 -11   25.09    3.17
  -8  14  10    3.48    1.64
  -8  14  10    6.78    1.79
  -8  14  10    9.12    1.70
   8 -14 -10    6.83    1.63
   8 -14 -10    6.23    1.26
   8 -14 -10    6.14    1.83
  -9  13   9    0.93    1.15
  -9  13   9    0.16    1.37
  -9  13   9   -0.15    0.94
   9 -13  -9    0.22    0.98
   9 -13  -9    0.56    0.79
   9 -13  -9    2.46    1.33
   9 -13  -9   -0.12    0.95
 -10  12   8    9.00    1.85
 -10  12   8    8.65    1.39
 -10  12   8    8.31    1.62
  10 -12  -8    9.72    1.48
  10 -12  -8    7.72    1.24
  10 -12  -8    9.03    1.83
  10 -12  -8   10.39    1.74
  10 -12  -8    6.69    1.32
 -11  11   7   12.72    1.88
 -11  11   7   14.44    1.61
 -11  11   7   16.55    2.16
 -11  11   7   15.47    1.82
  11 -11  -7   14.71    1.45
  11 -11  -7   14.89    1.62
  11 -11  -7   11.83    1.52
  11 -11  -7   12.05    1.81
  11 -11  -7   13.51    1.37
 -12  10   6   21.55    2.09
 -12  10   6   25.29    2.31
 -12  10   6   29.36    2.60
  12 -10  -6   26.80    1.82
  12 -10  -6   26.12    1.81
  12 -10  -6   27.96    2.15
  12 -10  -6   25.45    2.33
  12 -10  -6   28.35    2.13
 -13   9   5    9.48    1.75
 -13   9   5    8.47    1.32
 -13   9   5    8.57    1.51
  13  -9  -5    8.95    1.05
  13  -9  -5    7.74    1.18
  13  -9  -5    9.69    1.66
  13  -9  -5    7.81    1.29
  13  -9  -5    9.27    1.13
 -14   8   4   10.53    1.50
 -14   8   4   10.61    1.71
 -14   8   4   10.52    1.70
 -14   8   4    8.51    1.13
  14  -8  -4   11.35    1.11
  14  -8  -4   10.79    1.51
  14  -8  -4    9.65    1.14
  14  -8  -4   11.37    1.60
  14  -8  -4    9.19    0.97
 -15   7   3    8.68    1.50
 -15   7   3    5.91    1.17
 -15   7   3    6.11    1.19
 -15   7   3    5.67    0.81
 -15   7   3    5.53    1.44
  15  -7  -3    6.86    0.79
  15  -7  -3    8.27    1.10
  15  -7  -3    5.27    1.22
  15  -7  -3    6.98    0.97
 -16   6   2    2.22    0.93
 -16   6   2    1.35    1.43
 -16   6   2    2.11    1.03
 -16   6   2    2.87    1.13
  16  -6  -2    0.83    0.59
  16  -6  -2    2.18    0.47
  16  -6  -2    2.11    1.00
  16  -6  -2    1.46    0.85
 -17   5   1   34.09    2.54
 -17   5   1   30.03    2.41
 -17   5   1   33.22    1.84
  17  -5  -1   31.46    1.78
  17  -5  -1   33.58    2.33
  17  -5  -1   30.48    2.46
  17  -5  -1   30.85    1.75
 -18   4   0    8.31    1.48
 -18   4   0    8.25    1.13
 -18   4   0   12.65    1.85
 -18   4   0    6.89    1.37
  18  -4   0   10.82    1.57
  18  -4   0    9.61    1.49
  18  -4   0    7.90    0.95
 -19   3  -1    8.10    1.41
 -19   3  -1    6.01    1.38
 -19   3  -1    7.75    1.21
 -19   3  -1    6.36    0.88
  19  -3   1    7.28    1.41
  19  -3   1    6.92    1.40
 -20   2  -2    7.73    1.53
 -20   2  -2    9.69    1.47
 -20   2  -2   12.02    1.79
 -20   2  -2   11.51    1.07
  20  -2   2    8.33    1.55
  20  -2   2    8.27    0.92
  20  -2   2   10.79    1.69
 -21   1  -3    0.97    1.07
 -21   1  -3   -0.33    1.01
 -21   1  -3    1.16    0.70
  21  -1   3    0.71    0.96
  21  -1   3    1.07    0.67
  21  -1   3    0.89    1.06
 -22   0  -4   -0.31    1.13
 -22   0  -4   -2.06    0.87
 -22   0  -4   -0.41    0.71
  22   0   4   -0.51    0.67
  22   0   4   -1.05    0.87
  22   0   4    0.05    1.08
 -23  -1  -5    4.37    1.50
 -23  -1  -5    3.73    1.43
 -23  -1  -5    3.80    1.58
 -23  -1  -5    3.56    1.15
  23   1   5    4.33    1.38
  23   1   5    7.38    1.81
  23   1   5    2.77    1.04
 -24  -2  -6    1.42    1.24
 -24  -2  -6   -0.20    1.21
 -24  -2  -6    1.04    1.10
 -24  -2  -6    0.70    1.42
  24   2   6    0.98    1.51
  24   2   6   -1.14    0.94
  24   2   6   -0.37    1.17
 -25  -3  -7   10.16    1.81
 -25  -3  -7   12.74    2.27
 -25  -3  -7   10.17    2.30
 -25  -3  -7   13.09    2.23
  25   3   7   10.28    1.86
  25   3   7   13.49    2.53
  25   3   7   12.12    2.05
 -26  -4  -8   17.23    2.41
 -26  -4  -8   21.04    3.14
 -26  -4  -8   17.43    2.83
 -26  -4  -8   16.71    2.42
  26   4   8   11.74    2.78
  26   4   8   16.15    2.36
  26   4   8    9.93    2.03
 -27  -5  -9   -1.33    1.67
 -27  -5  -9    2.41    1.71
 -27  -5  -9    2.25    1.73
 -27  -5  -9    3.51    1.76
  27   5   9    0.03    1.42
  27   5   9    0.73    1.64
  27   5   9    1.76    2.20
 -28  -6 -10    3.77    2.06
 -28  -6 -10    8.29    2.62
 -28  -6 -10    6.70    2.20
  28   6  10    6.36    2.17
  28   6  10    0.29    1.71
  28   6  10    6.49    2.72
  -2  18  14   -1.40    1.68
  -2  18  14   -0.44    1.78
   2 -18 -14   -0.13    1.78
   2 -18 -14    0.79    1.99
  -3  17  13   -0.01    1.59
  -3  17  13    1.08    1.83
   3 -17 -13    0.36    1.69
   3 -17 -13   -0.49    1.43
   3 -17 -13    1.93    1.74
  -4  16  12    6.85    2.27
  -4  16  12    2.42    1.81
  -4  16  12    5.65    1.90
   4 -16 -12    5.29    1.72
   4 -16 -12    2.72    1.69
   4 -16 -12    9.81    2.35
  -5  15  11   28.32    3.05
  -5  15  11   21.61    2.57
  -5  15  11   21.27    2.84
   5 -15 -11   22.29    2.57
   5 -15 -11   23.59    2.98
   5 -15 -11   23.01    2.95
  -6  14  10   31.31    2.95
  -6  14  10   24.28    2.73
  -6  14  10   22.84    2.41
   6 -14 -10   20.46    2.68
   6 -14 -10   19.55    1.80
   6 -14 -10   19.84    2.33
  -7  13   9    4.39    1.67
  -7  13   9    5.67    1.66
  -7  13   9    3.86    1.24
   7 -13  -9    5.13    1.14
   7 -13  -9    8.74    1.66
   7 -13  -9    4.54    1.06
   7 -13  -9    5.73    1.70
  -8  12   8    0.85    1.03
  -8  12   8    0.35    0.97
  -8  12   8    0.09    1.18
   8 -12  -8    0.25    1.02
   8 -12  -8    2.00    0.84
   8 -12  -8    0.82    0.82
   8 -12  -8    0.90    0.98
  -9  11   7   42.25    2.86
  -9  11   7   36.45    2.48
  -9  11   7   36.13    2.87
  -9  11   7   36.42    3.02
   9 -11  -7   36.71    2.93
   9 -11  -7   36.66    2.50
   9 -11  -7   37.89    2.46
   9 -11  -7   37.90    2.42
   9 -11  -7   35.35    2.26
   9 -11  -7   42.25    2.97
 -10  10   6    3.97    0.96
 -10  10   6    5.57    1.47
 -10  10   6    5.30    1.41
 -10  10   6    5.03    1.20
  10 -10  -6    5.28    0.90
  10 -10  -6    5.81    1.07
  10 -10  -6    7.33    1.39
  10 -10  -6    6.19    0.98
  10 -10  -6    3.95    1.00
 -11   9   5   15.42    1.66
 -11   9   5   11.01    1.79
 -11   9   5   11.77    1.47
  11  -9  -5   13.05    1.71
  11  -9  -5   13.60    1.47
  11  -9  -5   12.08    1.35
  11  -9  -5   15.23    1.24
  11  -9  -5   13.38    1.19
  11  -9  -5   11.72    1.36
 -12   8   4    6.21    1.44
 -12   8   4    8.49    1.13
 -12   8   4    9.71    1.56
 -12   8   4    8.88    1.40
  12  -8  -4    9.10    0.98
  12  -8  -4    7.29    0.99
  12  -8  -4    9.75    1.40
  12  -8  -4   10.54    1.10
  12  -8  -4    7.44    1.45
 -13   7   3    5.88    1.15
 -13   7   3    7.26    1.32
 -13   7   3    7.10    1.13
 -13   7   3    5.91    1.36
 -13   7   3    5.74    0.80
  13  -7  -3    6.10    1.25
  13  -7  -3    4.82    0.71
  13  -7  -3    4.11    1.08
  13  -7  -3    6.06    0.91
  13  -7  -3    5.43    0.97
 -14   6   2   42.75    2.52
 -14   6   2   39.71    2.74
 -14   6   2   40.40    2.49
 -14   6   2   39.39    2.73
  14  -6  -2   37.47    2.42
  14  -6  -2   39.96    2.20
  14  -6  -2   40.41    2.69
  14  -6  -2   37.69    2.71
  14  -6  -2   38.72    1.99
 -15   5   1   17.15    1.72
 -15   5   1   14.74    1.68
 -15   5   1   14.79    1.06
 -15   5   1   15.91    1.56
  15  -5  -1   12.87    1.60
  15  -5  -1   14.02    1.63
  15  -5  -1   14.62    1.51
  15  -5  -1   14.07    1.07
  15  -5  -1   13.35    1.00
 -16   4   0   38.27    2.76
 -16   4   0   39.41    2.29
 -16   4   0   42.13    2.83
 -16   4   0   40.31    2.12
 -16   4   0   40.72    2.74
  16  -4   0   38.90    2.61
  16  -4   0   41.74    2.23
  16  -4   0   40.94    2.09
  16  -4   0   45.91    2.87
 -17   3  -1   32.40    2.44
 -17   3  -1   36.23    2.63
 -17   3  -1   33.82    1.92
 -17   3  -1   35.32    2.19
  17  -3   1   31.77    2.43
  17  -3   1   37.42    2.58
 -18   2  -2   30.36    2.53
 -18   2  -2   28.42    2.33
 -18   2  -2   28.93    1.83
 -18   2  -2   32.96    2.24
  18  -2   2   31.47    1.83
  18  -2   2   34.98    2.47
  18  -2   2   32.52    2.43
 -19   1  -3    5.47    1.35
 -19   1  -3    3.50    1.27
 -19   1  -3    3.00    0.82
  19  -1   3    4.88    1.25
  19  -1   3    4.58    0.88
  19  -1   3    3.64    1.24
 -20   0  -4   19.03    1.96
 -20   0  -4   19.10    2.20
 -20   0  -4   20.27    1.68
 -20   0  -4   21.23    2.16
  20   0   4   13.40    1.90
  20   0   4   12.51    1.83
  20   0   4   15.31    1.59
 -21  -1  -5   12.13    2.01
 -21  -1  -5   15.98    1.94
 -21  -1  -5   15.16    1.73
 -21  -1  -5   18.12    2.30
  21   1   5   12.19    2.10
  21   1   5   18.18    1.97
  21   1   5   14.84    1.72
 -22  -2  -6   64.81    4.63
 -22  -2  -6   67.49    4.61
 -22  -2  -6   70.38    4.16
 -22  -2  -6   75.20    4.44
  22   2   6   72.66    4.25
  22   2   6   68.47    4.20
  22   2   6   59.00    4.96
 -23  -3  -7    1.05    1.33
 -23  -3  -7    2.95    1.49
 -23  -3  -7    1.01    1.50
 -23  -3  -7    1.64    1.27
  23   3   7   -0.06    1.00
  23   3   7   -1.24    1.04
  23   3   7    0.21    1.51
 -24  -4  -8    1.37    1.36
 -24  -4  -8    2.66    1.57
 -24  -4  -8    1.25    1.46
 -24  -4  -8    1.88    1.71
  24   4   8   -0.66    1.62
  24   4   8    2.26    1.37
  24   4   8    4.10    1.60
 -25  -5  -9    8.14    2.07
 -25  -5  -9    7.23    2.10
 -25  -5  -9    7.65    2.27
 -25  -5  -9    8.18    2.02
  25   5   9    7.60    1.95
  25   5   9    5.11    2.16
  25   5   9    2.78    1.73
 -26  -6 -10    1.08    1.72
 -26  -6 -10   -0.16    1.54
 -26  -6 -10    5.99    2.04
 -26  -6 -10    5.32    2.24
  26   6  10    3.70    2.41
  26   6  10    5.91    2.04
  26   6  10    5.09    2.02
   0  18  14   13.35    2.68
   0  18  14    2.09    2.13
   0 -18 -14    3.55    2.19
   0 -18 -14    5.95    2.40
  -1  17  13   13.16    2.44
  -1  17  13   10.32    2.52
   1 -17 -13    5.58    2.04
   1 -17 -13    9.00    2.39
   1 -17 -13    8.17    2.39
  -2  16  12    1.63    1.48
  -2  16  12    5.93    1.97
  -2  16  12    1.94    1.72
   2 -16 -12    1.59    1.79
   2 -16 -12    3.57    1.75
   2 -16 -12    3.33    1.68
  -3  15  11    9.45    2.37
  -3  15  11    7.66    2.00
  -3  15  11    9.02    1.82
   3 -15 -11    5.40    1.72
   3 -15 -11    4.60    1.89
   3 -15 -11    6.65    1.94
  -4  14  10    7.14    1.89
  -4  14  10    5.64    1.49
  -4  14  10    5.32    1.82
   4 -14 -10    6.70    1.62
   4 -14 -10    9.28    1.96
   4 -14 -10    7.48    1.08
   4 -14 -10    9.17    1.99
  -5  13   9    7.72    1.68
  -5  13   9    3.81    1.61
  -5  13   9    8.43    1.52
   5 -13  -9    5.24    1.20
   5 -13  -9    5.86    1.50
   5 -13  -9    6.56    1.05
   5 -13  -9    8.13    1.21
   5 -13  -9   11.06    2.08
  -6  12   8   30.81    2.71
  -6  12   8   33.80    2.71
  -6  12   8   28.12    2.28
   6 -12  -8   30.20    2.04
   6 -12  -8   26.11    1.95
   6 -12  -8   33.02    2.53
   6 -12  -8   25.51    2.58
  -7  11   7   18.00    2.02
  -7  11   7   18.99    2.11
  -7  11   7   19.64    1.75
   7 -11  -7   20.70    1.62
   7 -11  -7   19.62    2.13
   7 -11  -7   20.81    1.96
   7 -11  -7   19.73    1.68
   7 -11  -7   21.50    1.68
  -8  10   6   26.48    1.86
  -8  10   6   24.56    2.20
  -8  10   6   25.60    2.13
  -8  10   6   29.94    2.45
   8 -10  -6   26.14    1.81
   8 -10  -6   22.08    1.85
   8 -10  -6   24.78    2.17
   8 -10  -6   25.89    2.26
   8 -10  -6   26.90    1.83
  -9   9   5   27.47    2.18
  -9   9   5   25.68    2.33
  -9   9   5   24.80    1.80
  -9   9   5   29.76    2.11
   9  -9  -5   27.80    2.21
   9  -9  -5   28.52    1.90
   9  -9  -5   27.93    1.73
   9  -9  -5   24.32    1.95
   9  -9  -5   25.39    1.93
   9  -9  -5   29.11    1.75
 -10   8   4   24.32    1.76
 -10   8   4   25.80    1.92
 -10   8   4   23.20    2.09
  10  -8  -4   22.19    1.56
  10  -8  -4   22.94    2.01
  10  -8  -4   21.99    1.67
  10  -8  -4   21.20    1.46
  10  -8  -4   25.75    1.87
  10  -8  -4   25.19    1.88
 -11   7   3   23.86    1.96
 -11   7   3   22.63    1.73
 -11   7   3   26.68    1.95
 -11   7   3   22.73    1.63
 -11   7   3   21.12    1.48
 -11   7   3   22.35    1.91
  11  -7  -3   24.13    1.85
  11  -7  -3   19.94    1.47
  11  -7  -3   21.37    1.90
  11  -7  -3   21.76    1.41
  11  -7  -3   21.73    1.66
  11  -7  -3   18.22    2.00
  11  -7  -3   21.35    3.05
 -12   6   2    8.80    1.30
 -12   6   2    9.82    0.81
 -12   6   2   10.73    1.26
 -12   6   2    9.68    1.14
 -12   6   2   10.77    1.33
 -12   6   2   10.37    1.40
  12  -6  -2   10.01    1.36
  12  -6  -2    9.67    0.76
  12  -6  -2   10.16    1.12
  12  -6  -2    9.42    1.35
  12  -6  -2   11.59    1.45
  12  -6  -2    9.01    0.92
  12  -6  -2   10.30    1.35
 -13   5   1   77.83    3.78
 -13   5   1   76.00    4.33
 -13   5   1   77.38    4.18
 -13   5   1   74.97    4.32
 -13   5   1   79.25    4.38
  13  -5  -1   86.62    4.23
  13  -5  -1   85.88    3.79
  13  -5  -1   81.88    3.90
  13  -5  -1   81.46    4.41
  13  -5  -1   80.88    4.35
  13  -5  -1   81.76    4.37
  13  -5  -1   87.15    4.44
 -14   4   0   37.38    2.43
 -14   4   0   34.07    1.83
 -14   4   0   33.72    2.30
 -14   4   0   33.53    2.41
 -14   4   0   35.46    1.94
 -14   4   0   33.86    2.25
  14  -4   0   30.54    1.85
  14  -4   0   35.31    2.45
  14  -4   0   33.43    2.24
  14  -4   0   36.76    2.41
  14  -4   0   32.78    1.78
  14  -4   0   35.82    2.37
  14  -4   0   34.65    2.37
 -15   3  -1   51.00    2.64
 -15   3  -1   53.59    2.83
 -15   3  -1   51.86    3.23
 -15   3  -1   52.12    3.15
  15  -3   1   50.95    3.38
  15  -3   1   56.37    3.22
  15  -3   1   50.87    3.12
  15  -3   1   50.13    3.10
  15  -3   1   50.52    3.17
 -16   2  -2    5.24    1.05
 -16   2  -2    4.85    1.19
 -16   2  -2    4.00    0.74
 -16   2  -2    4.17    1.08
  16  -2   2    4.34    0.71
  16  -2   2    5.61    1.22
  16  -2   2    4.41    1.11
  16  -2   2    4.73    1.15
 -17   1  -3   22.20    2.16
 -17   1  -3   21.06    1.93
 -17   1  -3   19.20    1.91
 -17   1  -3   21.92    1.67
 -17   1  -3   19.64    1.59
  17  -1   3   22.89    1.63
  17  -1   3   21.54    1.97
  17  -1   3   24.56    2.05
  17  -1   3   22.66    1.97
 -18   0  -4    0.21    0.69
 -18   0  -4   -0.34    0.69
 -18   0  -4    0.37    0.88
 -18   0  -4    0.64    0.90
 -18   0  -4    0.18    0.98
  18   0   4    1.03    0.70
  18   0   4    1.35    0.91
  18   0   4    0.93    0.94
  18   0   4    0.51    1.04
 -19  -1  -5   47.38    3.51
 -19  -1  -5   47.63    3.08
 -19  -1  -5   49.02    3.29
 -19  -1  -5   51.63    3.51
  19   1   5   46.98    3.09
  19   1   5   52.92    3.07
  19   1   5   44.49    3.12
  19   1   5   50.52    3.49
 -20  -2  -6   23.43    2.56
 -20  -2  -6   23.72    2.64
 -20  -2  -6   23.23    2.24
 -20  -2  -6   25.64    2.33
  20   2   6   23.88    2.22
  20   2   6   24.86    2.02
  20   2   6   26.88    2.31
  20   2   6   22.97    2.51
  20   2   6   22.65    2.52
 -21  -3  -7    0.17    1.32
 -21  -3  -7   -1.39    1.03
 -21  -3  -7   -0.77    1.03
 -21  -3  -7   -0.39    1.13
  21   3   7   -0.33    0.93
  21   3   7   -0.96    1.01
  21   3   7   -0.41    1.43
 -22  -4  -8   -0.05    1.25
 -22  -4  -8    0.95    1.27
 -22  -4  -8   -1.10    1.32
 -22  -4  -8    1.22    1.36
  22   4   8   -0.66    1.11
  22   4   8    0.04    1.23
  22   4   8    1.95    1.67
 -23  -5  -9   12.64    2.45
 -23  -5  -9   15.53    2.32
 -23  -5  -9   16.41    2.44
 -23  -5  -9   12.00    2.60
  23   5   9   11.11    2.28
  23   5   9   17.39    2.53
  23   5   9   15.42    2.84
  23   5   9   12.70    3.13
 -24  -6 -10    8.32    2.12
 -24  -6 -10    8.20    2.23
 -24  -6 -10   11.64    2.32
 -24  -6 -10    6.44    2.36
  24   6  10   11.21    2.77
  24   6  10    3.39    1.78
  24   6  10    5.14    2.03
 -25  -7 -11   -1.00    1.77
 -25  -7 -11   -0.25    1.66
 -25  -7 -11   -1.47    1.89
 -25  -7 -11    0.45    1.78
  25   7  11   -2.11    1.25
  25   7  11   -0.94    1.55
   2  18  14    1.65    2.05
   2  18  14    1.58    1.88
  -2 -18 -14   -2.14    1.76
  -2 -18 -14    1.92    1.88
   1  17  13    8.06    2.18
   1  17  13   11.89    2.76
  -1 -17 -13    5.77    2.32
  -1 -17 -13    8.09    2.37
   0  16  12    4.20    1.69
   0  16  12    1.87    1.69
   0 -16 -12    2.24    1.58
   0 -16 -12    2.78    1.86
   0 -16 -12   -0.73    1.40
  -1  15  11    3.50    1.78
  -1  15  11    1.42    1.51
  -1  15  11    4.77    1.58
   1 -15 -11    1.69    1.53
   1 -15 -11    1.56    1.29
   1 -15 -11    2.54    1.73
  -2  14  10    6.78    1.89
  -2  14  10    4.12    1.44
  -2  14  10    4.55    1.66
   2 -14 -10    6.83    1.76
   2 -14 -10    6.29    1.53
   2 -14 -10    3.75    1.61
  -3  13   9   15.27    1.99
  -3  13   9   12.73    2.28
  -3  13   9   14.13    2.19
   3 -13  -9   14.70    1.83
   3 -13  -9   12.25    1.57
   3 -13  -9   13.91    1.65
   3 -13  -9   15.68    2.23
   3 -13  -9   15.05    1.27
   3 -13  -9   15.11    2.25
  -4  12   8   14.87    1.70
  -4  12   8   14.55    1.99
  -4  12   8   10.08    1.93
   4 -12  -8   13.76    1.69
   4 -12  -8   13.99    1.24
   4 -12  -8   13.10    1.54
   4 -12  -8   13.33    1.27
   4 -12  -8   12.73    1.38
   4 -12  -8   13.91    2.19
  -5  11   7   52.22    3.35
  -5  11   7   48.07    3.26
  -5  11   7   47.24    2.92
   5 -11  -7   44.63    2.65
   5 -11  -7   45.99    3.08
   5 -11  -7   44.08    3.30
   5 -11  -7   47.89    2.93
   5 -11  -7   46.12    2.62
  -6  10   6   20.24    1.93
  -6  10   6   18.84    1.66
  -6  10   6   23.85    2.05
   6 -10  -6   19.47    1.58
   6 -10  -6   21.51    1.52
   6 -10  -6   19.99    1.56
   6 -10  -6   21.49    1.89
   6 -10  -6   19.19    2.03
  -7   9   5    9.79    1.46
  -7   9   5   10.50    1.18
  -7   9   5    8.55    1.34
  -7   9   5   14.84    1.71
   7  -9  -5    9.52    1.28
   7  -9  -5   10.30    1.07
   7  -9  -5   10.50    1.12
   7  -9  -5   13.12    1.45
   7  -9  -5   13.00    1.26
  -8   8   4    7.14    1.21
  -8   8   4    5.31    0.97
  -8   8   4    5.81    1.30
  -8   8   4    5.73    0.82
   8  -8  -4    6.62    1.38
   8  -8  -4    6.75    0.98
   8  -8  -4    5.81    0.77
   8  -8  -4    6.79    0.96
   8  -8  -4    5.86    1.20
   8  -8  -4    6.12    0.97
   8  -8  -4    7.05    1.15
   8  -8  -4    6.85    0.86
   8  -8  -4    6.56    1.17
  -9   7   3    9.84    1.48
  -9   7   3    7.65    1.11
  -9   7   3    6.77    1.13
  -9   7   3    6.66    0.95
  -9   7   3    8.74    1.28
   9  -7  -3    8.32    1.05
   9  -7  -3    5.26    0.80
   9  -7  -3    5.87    0.75
   9  -7  -3    5.60    0.77
   9  -7  -3    6.31    1.02
   9  -7  -3    6.08    1.13
   9  -7  -3    8.04    1.28
   9  -7  -3    7.10    1.20
 -10   6   2   22.39    1.64
 -10   6   2   23.67    1.79
 -10   6   2   23.88    1.73
 -10   6   2   21.63    1.30
 -10   6   2   21.17    1.49
 -10   6   2   21.43    1.76
  10  -6  -2   20.78    1.72
  10  -6  -2   20.82    1.41
  10  -6  -2   19.20    1.37
  10  -6  -2   21.27    1.17
  10  -6  -2   19.41    1.65
  10  -6  -2   20.58    1.72
 -11   5   1   28.42    1.88
 -11   5   1   27.70    1.49
 -11   5   1   28.80    2.06
 -11   5   1   31.95    2.08
 -11   5   1   22.96    1.95
  11  -5  -1   29.43    1.86
  11  -5  -1   37.06    2.15
  11  -5  -1   32.10    2.13
  11  -5  -1   28.66    1.67
  11  -5  -1   31.16    1.50
  11  -5  -1   32.40    2.11
  11  -5  -1   30.78    2.08
 -12   4   0   11.12    0.90
 -12   4   0   10.39    1.31
 -12   4   0    8.88    1.30
 -12   4   0   10.54    0.88
 -12   4   0   11.55    1.37
 -12   4   0    9.55    1.15
 -12   4   0    9.62    1.33
  12  -4   0    8.51    1.27
  12  -4   0   10.71    1.32
  12  -4   0   10.12    0.83
  12  -4   0   10.41    1.31
  12  -4   0   11.70    0.83
  12  -4   0   11.12    1.24
  12  -4   0    8.67    1.23
 -13   3  -1   35.47    2.00
 -13   3  -1   36.28    2.29
 -13   3  -1   34.53    1.86
 -13   3  -1   29.17    1.75
 -13   3  -1   35.10    2.28
 -13   3  -1   35.54    2.37
 -13   3  -1   37.25    2.37
  13  -3   1   33.23    1.83
  13  -3   1   36.29    2.29
  13  -3   1   34.05    2.29
  13  -3   1   32.10    2.22
  13  -3   1   33.90    2.23
  13  -3   1   33.58    2.31
  13  -3   1   32.24    2.25
 -14   2  -2   14.84    1.22
 -14   2  -2   14.37    1.51
 -14   2  -2   15.55    1.70
 -14   2  -2   17.09    1.56
 -14   2  -2   11.51    1.20
 -14   2  -2   15.92    1.46
  14  -2   2   17.83    1.63
  14  -2   2   15.60    1.53
  14  -2   2   14.76    1.16
  14  -2   2   17.81    1.65
  14  -2   2   16.51    1.66
 -15   1  -3    9.16    1.32
 -15   1  -3    8.62    1.30
 -15   1  -3    8.56    1.44
 -15   1  -3    8.87    1.12
 -15   1  -3    8.50    1.41
 -15   1  -3    6.13    1.00
 -15   1  -3    9.81    1.38
  15  -1   3    8.75    1.29
  15  -1   3    7.23    1.02
  15  -1   3    8.68    1.44
  15  -1   3    8.70    1.30
 -16   0  -4  124.24    6.82
 -16   0  -4  130.67    6.90
 -16   0  -4  138.36    6.60
 -16   0  -4  132.67    6.73
 -16   0  -4  134.78    6.53
  16   0   4  129.84    6.63
  16   0   4  132.99    6.88
  16   0   4  130.40    6.55
  16   0   4  133.37    6.52
 -17  -1  -5   67.70    3.93
 -17  -1  -5   67.03    4.23
 -17  -1  -5   63.98    4.24
 -17  -1  -5   72.64    4.09
  17   1   5   70.42    3.92
  17   1   5   65.58    3.94
  17   1   5   76.83    4.32
  17   1   5   68.05    3.74
 -18  -2  -6   74.39    4.74
 -18  -2  -6   83.43    4.57
 -18  -2  -6   72.57    4.77
 -18  -2  -6   73.86    4.44
  18   2   6   76.41    4.79
  18   2   6   72.94    4.29
  18   2   6   75.02    4.21
  18   2   6   87.03    4.64
  18   2   6   79.24    4.08
 -19  -3  -7    3.58    1.50
 -19  -3  -7    2.42    1.14
 -19  -3  -7    6.23    1.60
 -19  -3  -7    5.30    1.48
  19   3   7    4.67    1.70
  19   3   7    4.19    1.02
  19   3   7    4.24    1.30
  19   3   7    4.51    1.28
  19   3   7    4.17    1.26
 -20  -4  -8    1.13    1.16
 -20  -4  -8    1.75    1.48
 -20  -4  -8    0.32    1.28
 -20  -4  -8    1.87    1.28
  20   4   8    2.18    1.28
  20   4   8   -0.24    1.07
  20   4   8    0.86    1.58
  20   4   8    1.23    1.25
 -21  -5  -9    2.24    1.43
 -21  -5  -9    3.78    1.71
 -21  -5  -9    4.40    1.88
 -21  -5  -9    2.64    1.61
  21   5   9    6.94    2.20
  21   5   9    7.25    1.84
  21   5   9    2.58    1.54
  21   5   9    2.23    1.28
 -22  -6 -10   -0.16    1.37
 -22  -6 -10    0.49    1.73
 -22  -6 -10   -1.42    1.34
 -22  -6 -10    2.76    1.77
  22   6  10    1.56    1.42
  22   6  10    2.76    1.64
  22   6  10    0.95    1.77
 -23  -7 -11    2.14    1.66
 -23  -7 -11   -0.70    1.62
 -23  -7 -11    0.43    1.90
 -23  -7 -11   -1.90    1.48
  23   7  11    0.81    1.82
  23   7  11   -0.02    1.61
   4  18  14    6.78    2.41
   4  18  14    6.65    2.37
  -4 -18 -14    0.18    1.91
  -4 -18 -14    1.51    2.20
   3  17  13    1.11    1.71
   3  17  13    1.05    1.79
  -3 -17 -13   -2.20    1.44
  -3 -17 -13    0.64    1.65
   2  16  12    4.88    1.78
   2  16  12    3.17    1.82
  -2 -16 -12    5.91    2.18
  -2 -16 -12    4.84    1.93
  -2 -16 -12    3.09    1.69
   1  15  11    2.12    1.52
   1  15  11    2.95    1.49
  -1 -15 -11    3.77    1.83
  -1 -15 -11    1.17    1.38
  -1 -15 -11    5.32    1.74
   0  14  10    4.44    1.54
   0  14  10    5.68    1.88
   0  14  10    8.46    1.96
   0 -14 -10    6.42    1.93
   0 -14 -10    7.33    1.67
   0 -14 -10    6.34    1.75
  -1  13   9   38.35    2.99
  -1  13   9   39.44    3.22
  -1  13   9   39.93    3.31
   1 -13  -9   41.73    2.57
   1 -13  -9   41.63    3.00
   1 -13  -9   41.70    3.39
   1 -13  -9   35.94    3.23
  -2  12   8    7.99    1.60
  -2  12   8    9.33    1.47
  -2  12   8    7.17    1.70
   2 -12  -8    9.28    1.44
   2 -12  -8    8.87    1.33
   2 -12  -8    7.16    1.63
   2 -12  -8    9.27    1.31
  -3  11   7   42.87    2.98
  -3  11   7   47.28    2.77
  -3  11   7   47.29    3.08
   3 -11  -7   37.55    2.37
   3 -11  -7   38.59    2.71
   3 -11  -7   37.37    2.97
   3 -11  -7   39.08    2.27
   3 -11  -7   39.26    2.25
  -4  10   6    0.36    0.84
  -4  10   6    1.48    0.73
  -4  10   6    0.28    0.97
  -4  10   6    1.68    1.00
   4 -10  -6    2.39    0.83
   4 -10  -6   -0.52    0.48
   4 -10  -6    1.20    0.96
   4 -10  -6   -0.23    0.54
  -5   9   5   22.47    1.59
  -5   9   5   21.52    1.89
  -5   9   5   21.58    1.99
  -5   9   5   21.60    1.86
  -5   9   5   21.95    1.86
   5  -9  -5   21.96    1.81
   5  -9  -5   19.71    1.47
   5  -9  -5   22.54    1.95
   5  -9  -5   20.97    1.53
   5  -9  -5   21.79    1.45
   5  -9  -5   22.26    1.81
  -6   8   4   24.36    1.83
  -6   8   4   22.74    1.58
  -6   8   4   26.69    1.94
  -6   8   4   26.57    2.06
   6  -8  -4   25.68    1.72
   6  -8  -4   26.49    1.57
   6  -8  -4   26.79    1.98
   6  -8  -4   27.11    1.63
   6  -8  -4   25.63    1.94
   6  -8  -4   26.40    1.82
   6  -8  -4   25.57    1.93
   6  -8  -4   25.84    1.89
  -7   7   3   13.52    1.46
  -7   7   3   13.43    1.19
  -7   7   3   13.81    1.31
  -7   7   3   14.87    1.25
   7  -7  -3   13.24    1.27
   7  -7  -3   14.43    1.00
   7  -7  -3   14.99    1.14
   7  -7  -3   11.62    1.16
   7  -7  -3   13.00    0.94
   7  -7  -3   12.25    1.38
   7  -7  -3   10.89    1.31
   7  -7  -3   11.43    1.36
  -8   6   2    5.05    0.89
  -8   6   2    2.21    0.81
  -8   6   2    3.22    0.83
  -8   6   2    4.14    0.70
  -8   6   2    3.02    0.57
  -8   6   2    3.64    0.94
   8  -6  -2    5.72    0.72
   8  -6  -2    3.95    0.92
   8  -6  -2    3.58    0.92
   8  -6  -2    6.03    1.03
   8  -6  -2    4.96    0.86
  -9   5   1    2.42    0.75
  -9   5   1    4.57    0.90
  -9   5   1    4.16    0.96
  -9   5   1    4.28    0.77
   9  -5  -1    3.45    0.72
   9  -5  -1    3.91    0.84
   9  -5  -1    4.16    0.89
   9  -5  -1    4.55    0.85
   9  -5  -1    3.57    0.61
   9  -5  -1    3.57    0.90
 -10   4   0    6.23    0.74
 -10   4   0    7.58    1.16
 -10   4   0    6.91    0.67
 -10   4   0    7.87    1.05
 -10   4   0    6.49    0.98
 -10   4   0    7.25    1.13
 -10   4   0    6.77    1.02
  10  -4   0    5.45    0.94
  10  -4   0    5.68    0.93
  10  -4   0    6.38    0.97
  10  -4   0    6.49    0.68
  10  -4   0    6.81    1.03
 -11   3  -1   14.43    1.16
 -11   3  -1   15.19    1.05
 -11   3  -1   13.87    0.95
 -11   3  -1   13.23    1.34
 -11   3  -1   18.14    1.52
 -11   3  -1   16.34    1.38
 -11   3  -1   13.87    1.35
  11  -3   1   16.08    1.38
  11  -3   1   12.24    1.29
  11  -3   1   14.02    1.28
  11  -3   1   16.67    1.46
  11  -3   1   13.74    1.38
  11  -3   1   13.32    0.94
  11  -3   1   14.28    1.35
  11  -3   1   15.81    1.03
 -12   2  -2    0.82    0.69
 -12   2  -2    0.29    0.81
 -12   2  -2    1.51    0.58
 -12   2  -2    1.84    0.82
 -12   2  -2    0.90    0.54
 -12   2  -2    1.80    0.74
 -12   2  -2    1.57    0.76
 -12   2  -2    0.67    0.72
  12  -2   2    0.98    0.49
  12  -2   2    0.98    0.76
  12  -2   2    1.78    0.81
  12  -2   2    1.39    0.76
  12  -2   2    1.92    0.77
  12  -2   2    1.67    0.82
 -13   1  -3   80.07    4.21
 -13   1  -3   78.88    4.08
 -13   1  -3   78.92    4.35
 -13   1  -3   78.95    4.39
 -13   1  -3   80.74    4.22
 -13   1  -3   82.03    4.20
 -13   1  -3   76.88    4.04
  13  -1   3   77.33    4.32
  13  -1   3   83.16    4.13
  13  -1   3   76.20    4.06
  13  -1   3   79.27    4.19
  13  -1   3   79.17    4.67
 -14   0  -4   -0.32    0.77
 -14   0  -4    0.63    0.69
 -14   0  -4   -0.40    0.80
 -14   0  -4   -1.15    0.69
 -14   0  -4    0.05    0.75
 -14   0  -4   -0.63    0.71
  14   0   4    0.45    0.86
  14   0   4    0.47    0.72
  14   0   4   -0.06    0.72
  14   0   4    0.51    0.67
 -15  -1  -5   63.29    3.76
 -15  -1  -5   63.57    3.65
 -15  -1  -5   62.54    4.04
 -15  -1  -5   62.40    3.96
 -15  -1  -5   60.53    3.71
  15   1   5   69.25    3.48
  15   1   5   66.97    3.69
  15   1   5   66.33    3.84
  15   1   5   66.25    3.53
  15   1   5   68.08    4.02
 -16  -2  -6   24.06    2.29
 -16  -2  -6   21.69    1.83
 -16  -2  -6   21.22    2.34
 -16  -2  -6   22.80    2.09
  16   2   6   22.91    2.06
  16   2   6   19.57    1.56
  16   2   6   18.71    1.82
  16   2   6   17.41    2.12
  16   2   6   21.94    1.81
 -17  -3  -7   53.63    3.05
 -17  -3  -7   48.57    3.39
 -17  -3  -7   48.33    3.59
 -17  -3  -7   51.42    3.73
  17   3   7   45.00    3.00
  17   3   7   47.22    3.54
  17   3   7   49.56    3.07
  17   3   7   49.83    3.42
  17   3   7   44.15    2.61
 -18  -4  -8    4.46    1.48
 -18  -4  -8    2.63    1.57
 -18  -4  -8    3.95    1.50
  18   4   8    5.58    1.72
  18   4   8    7.17    1.68
  18   4   8    3.02    1.25
  18   4   8    7.07    1.64
 -19  -5  -9   14.09    2.33
 -19  -5  -9   10.94    2.33
 -19  -5  -9    7.19    2.03
  19   5   9   15.45    2.29
  19   5   9   16.16    2.66
  19   5   9   16.80    2.64
  19   5   9   14.66    1.84
 -20  -6 -10    4.09    1.68
 -20  -6 -10    4.05    1.69
 -20  -6 -10    3.18    1.82
  20   6  10    5.90    1.89
  20   6  10    1.35    1.58
 -21  -7 -11   -0.12    1.42
 -21  -7 -11   -0.39    1.57
 -21  -7 -11   -0.59    1.66
  21   7  11    3.45    1.76
  21   7  11   -1.89    1.48
 -22  -8 -12    3.83    2.22
 -22  -8 -12    7.44    2.59
 -22  -8 -12    5.42    2.35
  22   8  12    4.61    2.11
  22   8  12    4.61    2.08
   6  18  14    3.33    1.96
   6  18  14    2.45    2.17
  -6 -18 -14   -0.72    1.87
  -6 -18 -14    4.16    2.23
   5  17  13    8.90    2.42
   5  17  13   12.87    2.75
  -5 -17 -13   10.67    2.74
  -5 -17 -13   15.31    2.92
   4  16  12    4.70    1.88
   4  16  12    5.51    1.90
  -4 -16 -12    9.63    2.36
  -4 -16 -12    7.15    1.83
  -4 -16 -12    5.43    2.07
   3  15  11    7.46    1.92
   3  15  11    9.95    2.22
  -3 -15 -11    9.28    2.26
  -3 -15 -11   11.21    2.03
  -3 -15 -11    4.02    1.64
   2  14  10    5.94    1.62
   2  14  10    3.33    1.59
   2  14  10    4.07    1.69
  -2 -14 -10    3.45    1.48
  -2 -14 -10    6.40    1.69
  -2 -14 -10    5.28    1.75
   1  13   9   39.59    3.24
   1  13   9   37.38    2.97
   1  13   9   35.23    3.14
  -1 -13  -9   37.49    3.27
  -1 -13  -9   41.71    2.40
  -1 -13  -9   37.12    3.27
  -1 -13  -9   41.87    2.98
   0  12   8   33.57    2.89
   0  12   8   35.12    2.75
   0  12   8   36.48    2.12
   0  12   8   38.80    2.99
   0 -12  -8   39.62    2.34
   0 -12  -8   38.96    3.11
   0 -12  -8   42.02    2.81
   0 -12  -8   39.91    3.10
   0 -12  -8   40.79    2.49
  -1  11   7   56.52    3.72
  -1  11   7   58.90    3.91
  -1  11   7   59.21    3.50
  -1  11   7   61.22    3.77
   1 -11  -7   59.48    3.83
   1 -11  -7   58.09    3.51
   1 -11  -7   58.89    3.22
  -2  10   6   17.77    1.85
  -2  10   6   18.13    1.72
  -2  10   6   18.51    1.65
  -2  10   6   23.03    1.98
   2 -10  -6   18.83    1.41
   2 -10  -6   22.08    1.33
   2 -10  -6   18.72    1.68
   2 -10  -6   20.33    1.31
   2 -10  -6   19.25    1.98
  -3   9   5    7.34    1.04
  -3   9   5    8.86    1.32
  -3   9   5    9.16    1.31
  -3   9   5    8.90    1.34
   3  -9  -5    8.23    1.23
   3  -9  -5    8.44    1.23
   3  -9  -5    9.19    0.91
   3  -9  -5    5.36    0.80
   3  -9  -5   12.22    1.45
  -4   8   4    0.82    0.79
  -4   8   4   -0.10    0.63
  -4   8   4   -0.04    0.49
  -4   8   4   -0.10    0.58
  -4   8   4   -0.02    0.72
   4  -8  -4    1.10    0.83
   4  -8  -4    0.47    0.66
   4  -8  -4   -0.27    0.49
   4  -8  -4   -0.56    0.57
   4  -8  -4   -0.61    0.37
   4  -8  -4   -0.46    0.66
   4  -8  -4   -0.64    0.53
   4  -8  -4    0.55    0.45
  -5   7   3   17.41    1.14
  -5   7   3   17.59    1.30
  -5   7   3   15.97    1.34
  -5   7   3   16.18    1.47
  -5   7   3   15.14    1.48
  -5   7   3   16.53    1.42
   5  -7  -3   19.20    1.12
   5  -7  -3   16.82    1.47
   5  -7  -3   16.77    1.48
   5  -7  -3   17.78    1.45
   5  -7  -3   18.75    1.35
   5  -7  -3   18.15    1.50
   5  -7  -3   18.40    1.09
   5  -7  -3   18.98    1.30
  -6   6   2   29.69    1.58
  -6   6   2   31.49    1.89
  -6   6   2   30.23    1.79
  -6   6   2   28.35    1.80
  -6   6   2   25.89    1.83
  -6   6   2   30.46    1.67
   6  -6  -2   30.06    1.79
   6  -6  -2   27.20    1.74
   6  -6  -2   28.43    1.93
   6  -6  -2   28.86    1.47
   6  -6  -2   26.69    1.88
   6  -6  -2   26.74    1.53
   6  -6  -2   26.98    1.86
  -7   5   1    7.61    0.92
  -7   5   1    6.59    1.00
  -7   5   1    5.10    0.58
  -7   5   1    5.66    0.90
  -7   5   1    5.34    0.78
  -7   5   1    7.42    0.96
   7  -5  -1    7.35    0.99
   7  -5  -1    6.49    0.95
   7  -5  -1    6.40    0.95
   7  -5  -1    6.47    0.94
   7  -5  -1    8.80    0.80
   7  -5  -1    5.04    0.72
  -8   4   0   54.35    2.92
  -8   4   0   56.37    2.95
  -8   4   0   56.69    2.68
  -8   4   0   57.27    2.98
  -8   4   0   56.08    2.83
  -8   4   0   51.39    2.87
  -8   4   0   54.59    2.56
   8  -4   0   53.18    2.88
   8  -4   0   52.19    2.92
   8  -4   0   51.93    2.81
   8  -4   0   54.80    2.64
   8  -4   0   51.21    2.90
  -9   3  -1   30.33    1.99
  -9   3  -1   33.37    1.75
  -9   3  -1   30.67    1.63
  -9   3  -1   30.10    1.93
  -9   3  -1   31.98    1.68
  -9   3  -1   29.73    1.88
  -9   3  -1   29.29    1.89
   9  -3   1   27.03    1.59
   9  -3   1   30.32    1.87
   9  -3   1   34.21    2.01
   9  -3   1   31.04    1.93
   9  -3   1   31.69    1.96
   9  -3   1   30.38    1.94
   9  -3   1   31.20    1.67
 -10   2  -2    9.15    1.17
 -10   2  -2    9.57    1.02
 -10   2  -2    9.16    0.93
 -10   2  -2    9.54    1.05
 -10   2  -2    9.39    1.15
 -10   2  -2   10.89    1.13
 -10   2  -2    8.86    1.24
 -10   2  -2    9.36    0.92
  10  -2   2    8.21    1.00
  10  -2   2    9.35    1.20
  10  -2   2    8.45    1.11
  10  -2   2    7.81    1.11
  10  -2   2    6.80    0.86
  10  -2   2    9.85    1.19
 -11   1  -3   64.28    3.41
 -11   1  -3   62.56    3.25
 -11   1  -3   65.97    3.33
 -11   1  -3   59.62    3.21
 -11   1  -3   60.64    3.45
 -11   1  -3   62.56    3.22
 -11   1  -3   58.41    3.17
 -11   1  -3   61.29    3.36
  11  -1   3   57.43    3.38
  11  -1   3   53.03    3.07
  11  -1   3   55.30    3.20
  11  -1   3   55.08    3.33
  11  -1   3   57.27    3.36
  11  -1   3   58.65    3.18
 -12   0  -4   31.96    2.20
 -12   0  -4   28.41    2.35
 -12   0  -4   31.62    2.15
 -12   0  -4   33.78    2.35
 -12   0  -4   31.37    2.05
 -12   0  -4   31.67    2.24
  12   0   4   28.49    2.28
  12   0   4   28.97    2.14
  12   0   4   31.52    2.08
  12   0   4   32.57    1.91
 -13  -1  -5   25.43    2.34
 -13  -1  -5   28.87    1.95
 -13  -1  -5   28.07    2.32
 -13  -1  -5   27.62    2.14
  13   1   5   28.14    1.76
  13   1   5   29.87    2.34
  13   1   5   29.86    1.90
  13   1   5   31.55    2.23
  13   1   5   27.47    2.00
 -14  -2  -6   46.66    3.14
 -14  -2  -6   41.59    2.61
 -14  -2  -6   38.91    3.11
  14   2   6   45.22    2.32
  14   2   6   43.46    2.59
  14   2   6   37.88    2.98
  14   2   6   43.40    3.03
  14   2   6   41.56    2.66
 -15  -3  -7   62.88    3.35
 -15  -3  -7   56.86    3.89
 -15  -3  -7   59.86    4.04
  15   3   7   55.83    3.37
  15   3   7   57.29    3.88
  15   3   7   53.58    3.85
  15   3   7   59.18    3.39
  15   3   7   61.63    3.89
 -16  -4  -8   20.47    2.43
 -16  -4  -8   19.58    2.49
 -16  -4  -8   24.08    1.83
  16   4   8   24.28    2.52
  16   4   8   18.09    1.95
  16   4   8   23.04    2.50
  16   4   8   18.50    1.91
  16   4   8   21.63    2.52
 -17  -5  -9    4.40    1.80
 -17  -5  -9    5.47    1.73
  17   5   9    9.62    1.93
  17   5   9    7.66    1.80
  17   5   9    6.69    1.32
 -18  -6 -10    2.31    1.63
 -18  -6 -10    5.59    1.81
 -18  -6 -10    4.54    1.73
  18   6  10    7.10    1.97
  18   6  10    3.82    1.64
 -19  -7 -11    3.03    1.86
 -19  -7 -11    6.06    2.08
 -19  -7 -11    4.62    2.02
  19   7  11    8.16    2.24
  19   7  11    7.16    2.18
 -20  -8 -12    9.12    2.44
 -20  -8 -12   14.05    2.87
 -20  -8 -12   11.13    2.80
  20   8  12   13.00    2.88
  20   8  12   15.71    2.91
   8  18  14    3.06    2.04
  -8 -18 -14    0.77    1.96
   7  17  13    6.22    2.21
   7  17  13    4.43    2.07
  -7 -17 -13    5.02    2.10
  -7 -17 -13    5.33    2.19
   6  16  12    7.69    2.06
   6  16  12    8.40    2.24
  -6 -16 -12   11.57    2.52
  -6 -16 -12    7.81    2.39
   5  15  11   24.48    2.97
   5  15  11   29.77    3.16
  -5 -15 -11   24.10    2.55
  -5 -15 -11   26.69    3.17
  -5 -15 -11   22.58    2.93
   4  14  10    3.46    1.62
   4  14  10    6.69    1.75
  -4 -14 -10    8.59    2.04
  -4 -14 -10    8.47    1.96
  -4 -14 -10   11.42    1.87
   3  13   9   12.25    2.18
   3  13   9   14.38    2.12
   3  13   9   15.56    2.13
  -3 -13  -9   18.66    2.29
  -3 -13  -9   14.86    1.96
  -3 -13  -9   15.91    2.40
  -3 -13  -9   16.41    1.29
   2  12   8    7.02    0.92
   2  12   8    4.90    1.45
   2  12   8    7.37    1.42
   2  12   8    6.48    1.55
  -2 -12  -8    9.54    1.39
  -2 -12  -8    5.12    1.46
  -2 -12  -8    7.12    1.49
  -2 -12  -8    9.60    1.57
   1  11   7   55.98    2.94
   1  11   7   55.68    3.44
   1  11   7   58.41    3.74
   1  11   7   60.96    3.83
   1  11   7   55.86    3.50
  -1 -11  -7   60.96    3.87
  -1 -11  -7   60.36    3.27
  -1 -11  -7   62.25    3.56
  -1 -11  -7   62.83    3.89
   0  10   6    9.24    1.39
   0  10   6    8.46    0.82
   0  10   6    7.95    1.23
   0  10   6   10.37    1.61
   0  10   6    9.00    1.53
   0 -10  -6   10.47    1.57
   0 -10  -6   10.02    1.37
   0 -10  -6    7.90    1.05
  -1   9   5   30.19    1.62
  -1   9   5   32.52    2.24
  -1   9   5   31.03    2.02
  -1   9   5   27.63    2.12
  -1   9   5   31.35    2.12
  -1   9   5   31.58    2.48
   1  -9  -5   32.25    2.26
   1  -9  -5   32.95    2.37
   1  -9  -5   29.92    1.78
   1  -9  -5   27.21    2.01
   1  -9  -5   30.82    1.65
  -2   8   4    5.30    0.97
  -2   8   4    4.48    0.94
  -2   8   4    6.70    1.11
  -2   8   4    5.18    0.80
   2  -8  -4    5.50    1.05
   2  -8  -4    5.96    0.98
   2  -8  -4    4.92    0.64
   2  -8  -4    6.20    1.10
   2  -8  -4    4.57    0.61
   2  -8  -4    5.06    0.89
   2  -8  -4    3.94    1.08
  -3   7   3  137.78    6.40
  -3   7   3  130.84    6.10
  -3   7   3  138.77    6.47
  -3   7   3  137.58    6.13
  -3   7   3  134.57    6.33
  -3   7   3  141.27    6.39
   3  -7  -3  132.73    6.35
   3  -7  -3  133.16    6.37
   3  -7  -3  131.83    6.32
   3  -7  -3  129.63    6.02
   3  -7  -3  126.75    6.38
   3  -7  -3  127.84    6.08
   3  -7  -3  126.07    6.11
   3  -7  -3  125.14    6.39
  -4   6   2   69.91    3.51
  -4   6   2   66.25    3.12
  -4   6   2   70.21    3.42
  -4   6   2   68.15    3.48
  -4   6   2   66.79    3.32
  -4   6   2   66.42    3.33
   4  -6  -2   67.57    3.47
   4  -6  -2   64.58    3.11
   4  -6  -2   67.24    3.47
   4  -6  -2   69.07    3.11
   4  -6  -2   71.09    3.43
   4  -6  -2   63.38    3.30
   4  -6  -2   64.89    3.42
  -5   5   1   22.11    1.50
  -5   5   1   23.71    1.57
  -5   5   1   24.60    1.52
  -5   5   1   25.42    1.34
  -5   5   1   22.73    1.52
   5  -5  -1   24.29    1.51
   5  -5  -1   25.32    1.33
   5  -5  -1   24.55    1.42
   5  -5  -1   26.18    1.60
   5  -5  -1   24.50    1.60
   5  -5  -1   23.25    1.51
  -6   4   0    0.57    0.51
  -6   4   0    0.75    0.52
  -6   4   0    0.50    0.55
  -6   4   0    0.44    0.54
  -6   4   0   -0.15    0.27
  -6   4   0    0.11    0.51
  -6   4   0    0.94    0.45
   6  -4   0   -0.04    0.46
   6  -4   0    0.62    0.50
   6  -4   0    0.77    0.41
   6  -4   0    0.04    0.49
   6  -4   0    0.33    0.50
  -7   3  -1    2.16    0.46
  -7   3  -1    3.87    0.77
  -7   3  -1    3.30    0.66
  -7   3  -1    3.44    0.67
  -7   3  -1    4.01    0.79
  -7   3  -1    2.84    0.52
   7  -3   1    2.05    0.60
   7  -3   1    2.78    0.71
   7  -3   1    1.86    0.43
   7  -3   1    2.91    0.67
   7  -3   1    3.60    0.73
   7  -3   1    1.57    0.62
   7  -3   1    1.39    0.44
  -8   2  -2   20.47    1.59
  -8   2  -2   17.37    1.47
  -8   2  -2   22.39    1.43
  -8   2  -2   20.24    1.35
  -8   2  -2   21.68    1.53
  -8   2  -2   20.44    1.35
  -8   2  -2   20.43    1.41
   8  -2   2   19.92    1.52
   8  -2   2   19.99    1.43
   8  -2   2   21.37    1.54
   8  -2   2   19.94    1.34
   8  -2   2   21.15    1.52
  -9   1  -3    5.61    0.98
  -9   1  -3    7.16    0.97
  -9   1  -3    5.87    0.94
  -9   1  -3    7.81    1.13
  -9   1  -3    5.02    1.02
  -9   1  -3    5.51    0.90
   9  -1   3    8.32    1.16
   9  -1   3    8.89    1.22
   9  -1   3    9.63    1.23
   9  -1   3    7.95    0.97
   9  -1   3    7.54    1.01
   9  -1   3   10.34    0.91
 -10   0  -4    0.08    0.70
 -10   0  -4    0.30    0.71
 -10   0  -4    0.43    0.55
 -10   0  -4   -0.97    0.64
 -10   0  -4    0.48    0.90
  10   0   4    0.08    0.60
  10   0   4   -0.20    0.64
  10   0   4   -0.41    0.66
  10   0   4    0.12    0.48
  10   0   4   -0.68    0.74
  10   0   4    1.07    0.85
 -11  -1  -5   13.16    1.54
 -11  -1  -5   12.12    1.22
 -11  -1  -5   14.14    1.71
 -11  -1  -5   13.49    2.49
  11   1   5   10.74    1.44
  11   1   5   11.69    0.98
  11   1   5   14.53    1.63
  11   1   5   14.83    1.22
  11   1   5   12.10    1.33
 -12  -2  -6    5.76    1.34
 -12  -2  -6    8.05    1.50
 -12  -2  -6    7.32    1.08
  12   2   6    6.24    1.30
  12   2   6    6.71    1.49
  12   2   6    8.02    1.19
  12   2   6    3.46    1.11
  12   2   6    7.81    1.13
 -13  -3  -7   47.96    3.63
 -13  -3  -7   47.82    3.50
 -13  -3  -7   56.37    2.95
  13   3   7   51.15    3.04
  13   3   7   50.91    2.96
  13   3   7   50.78    3.56
  13   3   7   56.56    3.59
 -14  -4  -8    6.56    1.63
 -14  -4  -8    8.91    1.88
 -14  -4  -8   10.18    1.25
  14   4   8   12.19    1.89
  14   4   8   12.91    2.06
  14   4   8   11.20    2.04
  14   4   8   10.31    1.35
  14   4   8   10.01    1.42
 -15  -5  -9   31.26    3.14
 -15  -5  -9   24.37    2.78
  15   5   9   27.55    2.83
  15   5   9   29.30    2.88
 -16  -6 -10    3.77    1.69
 -16  -6 -10    5.17    1.73
  16   6  10    3.81    1.59
  16   6  10    0.72    1.49
 -17  -7 -11    1.65    1.58
 -17  -7 -11    4.20    1.89
  17   7  11    2.40    1.67
  17   7  11   -0.66    1.36
 -18  -8 -12    8.31    2.32
 -18  -8 -12    8.39    2.54
 -18  -8 -12    7.98    2.34
  18   8  12   11.95    2.55
  18   8  12    8.95    2.28
   9  17  13    9.78    2.44
   9  17  13   12.67    2.71
  -9 -17 -13   12.10    2.83
  -9 -17 -13   11.97    2.82
   8  16  12    3.55    1.78
   8  16  12    0.36    1.56
  -8 -16 -12    3.07    1.88
  -8 -16 -12    3.60    1.94
   7  15  11   23.60    2.91
   7  15  11   24.29    2.97
  -7 -15 -11   28.62    2.50
  -7 -15 -11   30.08    3.29
  -7 -15 -11   25.52    3.15
   6  14  10   25.55    2.78
   6  14  10   27.90    2.89
   6  14  10   26.00    1.71
  -6 -14 -10   21.21    2.79
  -6 -14 -10   20.79    2.25
  -6 -14 -10   16.82    2.71
   5  13   9    7.14    1.70
   5  13   9    6.36    1.02
   5  13   9    8.38    1.72
  -5 -13  -9    9.52    1.67
  -5 -13  -9    4.41    1.69
  -5 -13  -9    9.59    1.81
   4  12   8   14.15    1.21
   4  12   8   13.07    1.88
   4  12   8   12.18    1.86
   4  12   8   15.56    1.98
   4  12   8   13.27    1.69
  -4 -12  -8   14.74    2.10
  -4 -12  -8   13.17    1.83
  -4 -12  -8   13.92    1.97
   3  11   7   43.94    2.79
   3  11   7   43.17    3.05
   3  11   7   44.21    2.34
   3  11   7   40.16    2.91
   3  11   7   47.51    3.20
  -3 -11  -7   36.41    3.03
  -3 -11  -7   43.87    2.66
  -3 -11  -7   43.56    3.18
  -3 -11  -7   43.43    2.86
   2  10   6   18.66    1.84
   2  10   6   18.13    1.95
   2  10   6   20.04    1.81
   2  10   6   18.79    1.68
  -2 -10  -6   19.03    1.51
  -2 -10  -6   18.52    1.99
  -2 -10  -6   19.82    2.01
  -2 -10  -6   21.94    1.77
   1   9   5   27.75    2.17
   1   9   5   29.72    2.51
   1   9   5   29.30    2.06
   1   9   5   34.13    2.11
   1   9   5   29.19    2.19
  -1  -9  -5   34.47    2.52
  -1  -9  -5   31.71    1.87
  -1  -9  -5   29.96    2.07
  -1  -9  -5   27.35    2.24
  -1  -9  -5   32.20    2.19
   0   8   4   15.38    1.46
   0   8   4   15.24    1.31
   0   8   4   16.58    1.42
   0   8   4   16.03    1.49
   0   8   4   16.07    1.57
   0  -8  -4   18.94    1.53
   0  -8  -4   15.84    1.59
   0  -8  -4   15.90    1.13
   0  -8  -4   15.94    1.52
   0  -8  -4   16.65    1.35
   0  -8  -4   18.94    1.62
  -1   7   3  110.20    5.28
  -1   7   3  105.53    5.20
  -1   7   3  107.13    5.20
  -1   7   3  110.19    5.17
  -1   7   3  102.56    4.99
  -1   7   3  103.32    4.86
   1  -7  -3  101.94    5.14
   1  -7  -3  111.28    5.28
   1  -7  -3  108.67    5.19
   1  -7  -3  107.03    5.19
   1  -7  -3  105.39    5.27
   1  -7  -3   99.54    4.85
   1  -7  -3  107.89    4.86
  -2   6   2   10.07    0.79
  -2   6   2   12.06    1.05
  -2   6   2   11.46    0.86
  -2   6   2    9.47    1.02
  -2   6   2   12.25    1.04
  -2   6   2   10.73    1.09
   2  -6  -2   10.35    0.84
   2  -6  -2   11.01    0.98
   2  -6  -2   13.18    1.13
   2  -6  -2   10.53    0.89
   2  -6  -2   13.31    1.07
   2  -6  -2   13.24    1.15
  -3   5   1   23.57    1.42
  -3   5   1   23.26    1.11
  -3   5   1   24.95    1.41
  -3   5   1   21.84    1.31
  -3   5   1   24.83    1.38
   3  -5  -1   20.88    1.37
   3  -5  -1   23.38    1.36
   3  -5  -1   24.02    1.40
   3  -5  -1   22.17    1.11
   3  -5  -1   20.25    1.35
   3  -5  -1   20.29    1.13
   3  -5  -1   21.07    1.27
   3  -5  -1   23.47    1.31
  -4   4   0   54.47    2.64
  -4   4   0   55.22    2.53
  -4   4   0   52.88    2.60
  -4   4   0   53.36    2.56
  -4   4   0   49.88    2.50
  -4   4   0   53.54    2.60
   4  -4   0   55.99    2.52
   4  -4   0   50.45    2.59
   4  -4   0   45.58    2.47
   4  -4   0   51.05    2.59
   4  -4   0   51.67    2.58
   4  -4   0   53.69    2.63
   4  -4   0   50.11    2.55
  -5   3  -1    1.48    0.56
  -5   3  -1    2.99    0.45
  -5   3  -1    2.55    0.48
  -5   3  -1    2.31    0.57
  -5   3  -1    2.27    0.54
  -5   3  -1    1.99    0.48
   5  -3   1    2.80    0.62
   5  -3   1    1.51    0.41
   5  -3   1    1.26    0.54
   5  -3   1    2.08    0.50
   5  -3   1    1.93    0.52
   5  -3   1    2.22    0.55
  -6   2  -2   21.63    1.55
  -6   2  -2   22.56    1.59
  -6   2  -2   23.78    1.48
  -6   2  -2   21.34    1.52
  -6   2  -2   21.11    1.44
  -6   2  -2   23.07    1.47
  -6   2  -2   21.40    1.39
   6  -2   2   26.46    1.66
   6  -2   2   25.07    1.59
   6  -2   2   25.62    1.49
   6  -2   2   23.28    1.55
   6  -2   2   27.61    1.52
  -7   1  -3   37.02    2.05
  -7   1  -3   36.71    2.17
  -7   1  -3   33.24    2.27
  -7   1  -3   33.18    2.12
  -7   1  -3   35.09    2.19
  -7   1  -3   37.34    2.23
   7  -1   3   36.24    1.89
   7  -1   3   39.37    2.26
   7  -1   3   39.01    2.26
   7  -1   3   35.98    2.29
   7  -1   3   38.45    2.09
   7  -1   3   36.33    2.18
  -8   0  -4   56.98    2.79
  -8   0  -4   54.37    3.05
  -8   0  -4   59.48    3.09
  -8   0  -4   56.14    3.06
  -8   0  -4   59.45    3.21
   8   0   4   48.03    2.54
   8   0   4   50.77    3.10
   8   0   4   51.47    2.81
   8   0   4   49.40    3.02
   8   0   4   49.94    2.63
   8   0   4   56.26    3.11
   8   0   4   48.60    3.02
  -9  -1  -5   33.80    2.46
  -9  -1  -5   31.03    2.44
  -9  -1  -5   35.31    2.05
  -9  -1  -5   37.01    2.51
   9   1   5   34.90    2.45
   9   1   5   38.19    2.51
   9   1   5   40.63    2.07
   9   1   5   33.59    2.43
   9   1   5   33.79    2.82
   9   1   5   33.63    2.14
 -10  -2  -6    2.77    1.11
 -10  -2  -6    4.56    1.16
 -10  -2  -6    3.93    0.74
  10   2   6    3.51    1.11
  10   2   6    3.33    1.06
  10   2   6    3.73    0.79
  10   2   6    2.15    1.09
  10   2   6    3.16    0.91
 -11  -3  -7   52.24    2.73
 -11  -3  -7   50.55    3.40
 -11  -3  -7   49.05    3.48
  11   3   7   57.07    3.46
  11   3   7   46.30    3.38
  11   3   7   49.28    2.70
  11   3   7   48.78    3.36
  11   3   7   46.46    2.84
 -12  -4  -8   22.02    1.53
 -12  -4  -8   18.94    2.37
 -12  -4  -8   21.82    2.27
  12   4   8   20.05    1.55
  12   4   8   17.27    2.22
  12   4   8   21.92    2.30
 -13  -5  -9    2.36    1.44
 -13  -5  -9    2.90    1.41
  13   5   9    1.70    0.81
  13   5   9    2.72    1.31
  13   5   9    0.74    1.18
 -14  -6 -10   12.16    2.29
 -14  -6 -10   14.33    2.43
  14   6  10   16.07    2.53
  14   6  10   10.70    2.15
 -15  -7 -11   12.68    2.41
 -15  -7 -11   12.51    2.55
  15   7  11   13.01    2.46
  15   7  11   15.25    2.47
  15   7  11   12.60    2.41
 -16  -8 -12   11.87    2.47
 -16  -8 -12   11.28    2.73
  16   8  12   14.00    2.86
  16   8  12   13.54    2.74
  16   8  12   12.03    2.50
 -17  -9 -13    1.37    1.91
 -17  -9 -13    3.34    1.93
 -17  -9 -13   -3.21    1.57
  17   9  13    0.18    1.97
  17   9  13    1.23    1.77
  11  17  13   11.59    2.69
  11  17  13   13.12    2.82
 -11 -17 -13    9.40    2.65
 -11 -17 -13   11.58    2.86
  10  16  12    4.22    1.93
  10  16  12    4.23    1.91
 -10 -16 -12    0.52    1.57
 -10 -16 -12    3.50    2.04
   9  15  11   23.12    2.97
   9  15  11   25.13    2.96
  -9 -15 -11   23.18    2.29
  -9 -15 -11   28.47    3.27
  -9 -15 -11   22.47    3.08
   8  14  10    6.70    1.76
   8  14  10    4.34    1.60
   8  14  10    3.17    0.97
  -8 -14 -10    6.16    1.37
  -8 -14 -10    4.86    1.77
  -8 -14 -10    7.47    2.03
   7  13   9    3.68    1.50
   7  13   9    2.05    1.29
   7  13   9    4.77    1.03
  -7 -13  -9    5.06    1.25
  -7 -13  -9    4.56    1.57
  -7 -13  -9    8.85    1.85
   6  12   8   28.14    1.94
   6  12   8   27.65    2.53
   6  12   8   32.99    2.35
   6  12   8   25.69    2.63
  -6 -12  -8   30.63    2.75
  -6 -12  -8   31.14    2.33
  -6 -12  -8   30.67    2.80
   5  11   7   45.63    2.60
   5  11   7   51.66    3.30
   5  11   7   46.91    3.14
   5  11   7   51.00    3.37
   5  11   7   46.30    2.91
  -5 -11  -7   46.00    3.33
  -5 -11  -7   41.92    2.95
  -5 -11  -7   51.72    3.43
  -5 -11  -7   44.76    3.09
   4  10   6    0.51    0.86
   4  10   6    1.01    0.58
   4  10   6    0.50    0.92
   4  10   6   -0.17    0.77
   4  10   6    0.64    0.78
  -4 -10  -6    0.12    0.86
  -4 -10  -6    2.07    0.77
  -4 -10  -6    1.05    0.85
  -4 -10  -6    0.69    0.94
   3   9   5    9.77    1.40
   3   9   5    8.89    1.31
   3   9   5    7.45    1.13
   3   9   5    8.71    0.88
   3   9   5    7.97    1.16
  -3  -9  -5   12.42    1.89
  -3  -9  -5    9.11    1.39
  -3  -9  -5    8.78    1.40
  -3  -9  -5    8.90    1.25
  -3  -9  -5    7.44    1.00
   2   8   4    5.62    1.11
   2   8   4    7.18    1.11
   2   8   4    4.51    0.59
   2   8   4    5.80    1.02
   2   8   4    6.81    1.01
  -2  -8  -4    5.64    1.02
  -2  -8  -4    4.45    0.90
  -2  -8  -4    5.67    0.81
  -2  -8  -4    4.45    0.99
  -2  -8  -4    4.21    0.94
  -2  -8  -4    3.78    0.90
  -2  -8  -4    5.32    1.07
   1   7   3  106.52    5.29
   1   7   3  108.15    5.32
   1   7   3  105.08    5.37
   1   7   3  109.66    5.25
  -1  -7  -3  106.99    5.24
  -1  -7  -3  111.40    5.28
  -1  -7  -3  104.03    5.36
  -1  -7  -3  114.76    5.34
  -1  -7  -3  109.51    5.03
  -1  -7  -3  106.46    5.27
   0   6   2   71.90    3.38
   0   6   2   74.19    3.70
   0   6   2   75.35    3.65
   0   6   2   75.81    3.63
   0   6   2   73.12    3.37
   0   6   2   74.27    3.63
   0  -6  -2   72.65    3.68
   0  -6  -2   74.70    3.64
   0  -6  -2   70.55    3.37
   0  -6  -2   73.36    3.70
   0  -6  -2   76.98    3.60
   0  -6  -2   69.97    3.37
   0  -6  -2   76.09    3.63
  -1   5   1   11.49    0.73
  -1   5   1   11.02    0.74
  -1   5   1   11.08    0.87
  -1   5   1    9.98    0.79
  -1   5   1   10.06    0.82
   1  -5  -1   13.11    0.86
   1  -5  -1   11.68    0.85
   1  -5  -1   10.19    0.69
   1  -5  -1   10.58    0.73
   1  -5  -1   10.54    0.85
   1  -5  -1   10.23    0.80
  -2   4   0   19.52    1.12
  -2   4   0   16.73    0.96
  -2   4   0   19.50    1.02
  -2   4   0   18.77    0.97
  -2   4   0   20.30    1.12
  -2   4   0   22.26    1.10
   2  -4   0   19.86    1.07
   2  -4   0   20.70    0.98
   2  -4   0   18.06    0.95
   2  -4   0   21.17    1.10
   2  -4   0   21.01    1.10
   2  -4   0   21.21    1.10
   2  -4   0   21.69    1.12
   2  -4   0   22.26    1.15
  -3   3  -1  110.05    4.99
  -3   3  -1  114.81    5.14
  -3   3  -1  111.78    5.05
  -3   3  -1  111.95    5.11
  -3   3  -1  112.11    5.07
  -3   3  -1  112.80    5.08
  -3   3  -1  110.86    5.11
   3  -3   1  107.36    5.01
   3  -3   1  108.80    5.08
   3  -3   1  113.35    5.14
   3  -3   1  109.85    5.11
   3  -3   1  110.21    5.11
   3  -3   1  109.21    5.07
   3  -3   1  108.66    4.99
   3  -3   1  110.31    5.05
  -4   2  -2    5.47    0.76
  -4   2  -2    6.17    0.87
  -4   2  -2    4.50    0.67
  -4   2  -2    2.83    0.60
  -4   2  -2    5.34    0.72
  -4   2  -2    5.92    0.71
   4  -2   2    4.23    0.72
   4  -2   2    5.78    0.82
   4  -2   2    2.67    0.63
   4  -2   2    3.21    0.60
   4  -2   2    5.24    0.82
   4  -2   2    3.38    0.63
  -5   1  -3   19.77    1.56
  -5   1  -3   19.84    1.62
  -5   1  -3   19.31    1.36
  -5   1  -3   20.55    1.52
  -5   1  -3   18.42    1.53
   5  -1   3   25.51    1.62
   5  -1   3   24.67    1.60
   5  -1   3   26.82    1.68
   5  -1   3   25.10    1.61
   5  -1   3   21.40    1.56
   5  -1   3   25.28    1.47
   5  -1   3   24.68    1.20
  -6   0  -4    0.38    0.69
  -6   0  -4    0.40    0.62
  -6   0  -4    0.34    0.69
  -6   0  -4   -0.33    0.59
  -6   0  -4   -0.44    0.41
   6   0   4    0.36    0.71
   6   0   4    0.27    0.42
   6   0   4   -0.59    0.59
   6   0   4   -0.22    0.54
   6   0   4   -0.48    0.61
   6   0   4   -0.13    0.59
   6   0   4    0.43    0.60
  -7  -1  -5    1.61    0.92
  -7  -1  -5    2.84    0.62
  -7  -1  -5    2.86    0.92
  -7  -1  -5    2.03    0.86
  -7  -1  -5    1.79    0.84
   7   1   5    3.43    0.80
   7   1   5    2.48    0.56
   7   1   5    1.44    0.81
   7   1   5    2.35    0.97
   7   1   5    3.41    1.00
   7   1   5    1.52    0.83
  -8  -2  -6    9.70    1.49
  -8  -2  -6    6.86    1.28
  -8  -2  -6    6.37    0.86
   8   2   6    9.48    1.10
   8   2   6    4.47    1.16
   8   2   6    7.67    0.88
   8   2   6    8.29    1.39
  -9  -3  -7    3.63    1.21
  -9  -3  -7    3.11    0.66
  -9  -3  -7    2.32    1.06
   9   3   7    2.19    1.10
   9   3   7    3.70    0.70
   9   3   7    2.45    1.07
 -10  -4  -8    8.14    1.59
 -10  -4  -8    6.88    1.52
 -10  -4  -8    6.26    0.92
  10   4   8    7.32    1.53
  10   4   8    7.45    0.98
  10   4   8   11.12    1.83
 -11  -5  -9   15.52    2.22
 -11  -5  -9   22.93    2.42
  11   5   9   17.24    2.30
  11   5   9   15.86    1.39
  11   5   9   15.65    2.24
 -12  -6 -10   18.31    2.59
 -12  -6 -10   16.95    2.53
  12   6  10   15.22    2.26
  12   6  10   12.22    2.23
  12   6  10   16.11    2.44
 -13  -7 -11    2.15    1.55
 -13  -7 -11    2.89    1.66
  13   7  11    0.17    1.47
  13   7  11    1.35    1.48
  13   7  11    1.32    1.55
 -14  -8 -12    7.15    2.10
 -14  -8 -12    2.30    1.82
  14   8  12    2.45    1.82
  14   8  12    3.83    1.91
  14   8  12    4.00    1.79
 -15  -9 -13   10.32    2.55
 -15  -9 -13    9.14    2.62
  15   9  13    9.00    2.53
  15   9  13   12.95    2.75
  13  17  13    0.78    1.86
  13  17  13    0.43    1.70
 -13 -17 -13    0.40    1.71
 -13 -17 -13    1.16    1.92
  12  16  12    4.01    1.94
  12  16  12    3.28    1.87
 -12 -16 -12    7.13    2.26
 -12 -16 -12    6.47    2.26
  11  15  11   12.71    2.38
  11  15  11   13.22    2.49
 -11 -15 -11   14.87    2.83
 -11 -15 -11    9.40    2.27
  10  14  10   17.70    2.61
  10  14  10   14.72    2.48
  10  14  10   17.98    1.73
 -10 -14 -10   17.13    2.69
 -10 -14 -10   16.01    2.73
 -10 -14 -10   16.69    1.89
   9  13   9   -0.24    0.86
   9  13   9   -1.44    0.93
   9  13   9    0.01    1.10
  -9 -13  -9   -0.02    0.83
  -9 -13  -9    0.03    1.22
  -9 -13  -9   -0.20    1.11
   8  12   8    0.09    0.81
   8  12   8    1.78    1.01
   8  12   8    1.58    1.18
   8  12   8    0.67    1.05
  -8 -12  -8   -0.04    0.86
  -8 -12  -8    0.46    1.17
  -8 -12  -8   -0.11    1.09
   7  11   7   22.14    2.12
   7  11   7   16.35    2.05
   7  11   7   19.19    1.86
  -7 -11  -7   19.40    2.21
  -7 -11  -7   24.60    2.30
  -7 -11  -7   22.04    1.81
   6  10   6   20.67    2.00
   6  10   6   21.72    1.83
   6  10   6   21.25    2.01
   6  10   6   21.13    1.80
  -6 -10  -6   20.76    2.11
  -6 -10  -6   21.43    1.72
  -6 -10  -6   19.04    1.78
  -6 -10  -6   22.86    1.29
  -6 -10  -6   21.93    2.16
   5   9   5   20.82    1.80
   5   9   5   21.33    1.66
   5   9   5   21.79    1.86
   5   9   5   21.05    1.68
  -5  -9  -5   19.68    1.55
  -5  -9  -5   20.91    1.93
  -5  -9  -5   19.37    1.71
  -5  -9  -5   24.96    2.18
  -5  -9  -5   19.69    1.87
   4   8   4    0.16    0.67
   4   8   4   -0.84    0.68
   4   8   4    0.30    0.65
   4   8   4   -0.17    0.60
   4   8   4   -0.20    0.62
  -4  -8  -4    0.15    0.60
  -4  -8  -4    0.64    0.77
  -4  -8  -4   -0.17    0.53
  -4  -8  -4   -0.96    0.66
  -4  -8  -4    0.53    0.67
  -4  -8  -4    0.01    0.65
  -4  -8  -4   -0.91    0.72
   3   7   3  141.59    6.63
   3   7   3  139.38    6.58
   3   7   3  138.38    6.51
   3   7   3  142.22    6.35
   3   7   3  139.61    6.48
  -3  -7  -3  131.74    6.61
  -3  -7  -3  130.25    6.53
  -3  -7  -3  136.47    6.57
  -3  -7  -3  132.41    6.31
  -3  -7  -3  137.12    6.51
  -3  -7  -3  131.77    6.50
  -3  -7  -3  132.63    6.48
   2   6   2   11.95    1.07
   2   6   2   11.16    1.06
   2   6   2   11.09    1.01
   2   6   2   13.44    1.16
   2   6   2   11.29    0.88
   2   6   2   11.07    1.12
  -2  -6  -2   12.20    1.03
  -2  -6  -2   11.59    1.08
  -2  -6  -2   15.95    1.23
  -2  -6  -2   14.68    1.22
  -2  -6  -2   13.13    0.88
   1   5   1   11.58    0.82
   1   5   1   12.19    0.93
   1   5   1   11.66    0.79
   1   5   1   10.40    0.60
   1   5   1   11.70    0.66
   1   5   1   11.23    0.71
   1   5   1    9.90    0.86
  -1  -5  -1   12.84    0.90
  -1  -5  -1   10.31    0.77
  -1  -5  -1   10.86    0.84
  -1  -5  -1   10.43    0.80
  -1  -5  -1   11.47    0.65
  -1  -5  -1   10.31    0.59
   0   4   0  528.37   23.22
   0   4   0  526.49   23.27
   0   4   0  522.90   23.24
   0   4   0  513.31   23.19
   0   4   0  547.52   23.22
   0  -4   0  492.43   23.25
   0  -4   0  509.96   23.17
   0  -4   0  528.19   23.19
   0  -4   0  542.95   23.24
   0  -4   0  544.66   23.22
  -1   3  -1   78.93    3.59
  -1   3  -1   77.76    3.61
  -1   3  -1   77.60    3.58
  -1   3  -1   74.87    3.50
   1  -3   1   79.52    3.48
   1  -3   1   66.92    3.56
   1  -3   1   81.33    3.60
   1  -3   1   84.29    3.60
   1  -3   1   77.90    3.61
   1  -3   1   74.64    3.49
  -2   2  -2   16.51    1.10
  -2   2  -2   17.36    1.15
  -2   2  -2   17.90    1.05
  -2   2  -2   18.35    1.14
  -2   2  -2   19.14    1.17
  -2   2  -2   18.95    1.19
   2  -2   2   14.87    1.12
   2  -2   2   15.73    1.11
   2  -2   2   13.20    1.10
   2  -2   2   17.10    1.09
   2  -2   2   16.11    1.18
  -3   1  -3   69.88    3.50
  -3   1  -3   75.04    3.65
  -3   1  -3   68.18    3.69
  -3   1  -3   69.50    3.72
  -3   1  -3   68.68    3.65
  -3   1  -3   69.41    3.69
   3  -1   3   80.10    3.78
   3  -1   3   77.59    3.69
   3  -1   3   70.98    3.54
   3  -1   3   77.87    3.75
   3  -1   3   78.75    3.75
  -4   0  -4   62.66    3.47
  -4   0  -4   61.26    3.12
  -4   0  -4   63.21    3.51
  -4   0  -4   63.11    3.39
  -4   0  -4   62.93    3.38
   4   0   4   69.44    3.56
   4   0   4   68.88    3.46
   4   0   4   61.83    3.46
   4   0   4   64.42    3.47
   4   0   4   61.97    3.17
  -5  -1  -5   14.70    1.44
  -5  -1  -5    9.79    1.29
  -5  -1  -5   16.39    1.47
  -5  -1  -5   14.13    0.91
  -5  -1  -5   12.32    1.00
  -5  -1  -5   14.07    1.52
  -5  -1  -5   15.67    1.56
   5   1   5   12.94    1.41
   5   1   5   13.42    1.50
   5   1   5   10.97    0.88
   5   1   5   15.14    1.53
   5   1   5   11.50    1.47
  -6  -2  -6    6.14    0.72
  -6  -2  -6    5.59    0.77
  -6  -2  -6    6.95    1.29
  -6  -2  -6    6.18    1.29
   6   2   6    4.36    1.13
   6   2   6    4.24    1.11
   6   2   6    4.81    0.69
  -7  -3  -7   11.34    1.64
  -7  -3  -7   11.26    1.00
  -7  -3  -7   10.39    0.98
  -7  -3  -7   13.41    1.70
   7   3   7   14.66    1.77
   7   3   7   15.61    1.12
   7   3   7   11.35    1.61
  -8  -4  -8   14.08    2.05
  -8  -4  -8   17.46    1.97
   8   4   8   11.38    1.93
   8   4   8   13.07    1.18
   8   4   8   15.15    1.98
   8   4   8   11.91    1.66
  -9  -5  -9    1.58    1.18
  -9  -5  -9    0.69    1.16
   9   5   9    0.33    1.04
   9   5   9   -0.22    0.64
   9   5   9    1.76    1.16
   9   5   9   -0.28    1.02
 -10  -6 -10    9.17    2.07
 -10  -6 -10   11.32    2.06
  10   6  10   15.59    2.41
  10   6  10   15.43    2.46
  10   6  10   12.87    2.08
 -11  -7 -11    2.82    1.57
 -11  -7 -11    6.18    1.94
  11   7  11    1.35    1.44
  11   7  11    2.39    1.52
  11   7  11    5.55    1.65
 -12  -8 -12    0.32    1.47
 -12  -8 -12    1.17    1.58
  12   8  12    1.36    1.43
  12   8  12    3.67    1.85
  12   8  12    0.85    1.54
 -13  -9 -13    9.85    2.51
 -13  -9 -13    4.37    2.11
  13   9  13    7.00    2.43
  13   9  13    8.88    2.46
  15  17  13    2.11    1.99
  15  17  13    0.55    2.07
 -15 -17 -13    1.87    2.00
 -15 -17 -13    3.34    2.07
  14  16  12    2.25    1.77
  14  16  12    3.04    1.92
 -14 -16 -12    1.85    1.91
 -14 -16 -12    0.61    1.76
  13  15  11    6.54    1.99
  13  15  11    6.74    2.02
 -13 -15 -11    7.03    2.23
 -13 -15 -11    5.80    2.06
  12  14  10    9.31    2.14
  12  14  10   12.43    2.23
  12  14  10   13.67    1.73
 -12 -14 -10   16.21    2.72
 -12 -14 -10   11.96    2.35
  11  13   9    9.30    1.98
  11  13   9    6.43    1.76
 -11 -13  -9   12.67    2.18
 -11 -13  -9    6.41    1.84
 -11 -13  -9    9.59    1.47
  10  12   8    8.83    1.79
  10  12   8    9.22    1.54
  10  12   8    7.04    1.59
 -10 -12  -8   10.43    2.00
 -10 -12  -8    9.64    1.90
 -10 -12  -8   10.60    1.40
   9  11   7   40.47    2.97
   9  11   7   35.98    2.66
   9  11   7   33.58    2.51
  -9 -11  -7   32.83    2.80
  -9 -11  -7   35.50    2.94
  -9 -11  -7   37.33    2.45
   8  10   6   22.75    2.04
   8  10   6   26.42    2.24
   8  10   6   22.75    2.02
  -8 -10  -6   26.62    1.44
  -8 -10  -6   26.99    1.98
  -8 -10  -6   26.20    2.34
  -8 -10  -6   25.28    2.32
   7   9   5    8.90    1.33
   7   9   5   10.86    1.46
   7   9   5   11.18    1.44
  -7  -9  -5   11.39    1.30
  -7  -9  -5   10.82    1.30
  -7  -9  -5    9.79    1.48
  -7  -9  -5   12.88    1.88
  -7  -9  -5   11.91    0.88
  -7  -9  -5   12.31    1.64
   6   8   4   24.75    2.00
   6   8   4   27.42    1.90
   6   8   4   27.70    1.83
   6   8   4   23.07    1.87
   6   8   4   26.37    1.96
  -6  -8  -4   23.30    1.89
  -6  -8  -4   26.62    1.80
  -6  -8  -4   27.08    1.77
  -6  -8  -4   26.76    1.97
  -6  -8  -4   27.07    1.96
  -6  -8  -4   28.64    1.94
  -6  -8  -4   28.92    2.11
  -6  -8  -4   24.09    1.47
   5   7   3   16.14    1.35
   5   7   3   15.24    1.44
   5   7   3   17.28    1.46
   5   7   3   17.98    1.57
   5   7   3   20.43    1.38
  -5  -7  -3   17.71    1.59
  -5  -7  -3   18.87    1.33
  -5  -7  -3   19.80    1.49
  -5  -7  -3   17.76    1.50
  -5  -7  -3   16.70    1.12
  -5  -7  -3   18.56    1.42
  -5  -7  -3   17.76    1.39
   4   6   2   71.54    3.56
   4   6   2   70.85    3.47
   4   6   2   65.81    3.53
   4   6   2   69.43    3.54
   4   6   2   72.69    3.43
   4   6   2   71.15    3.61
  -4  -6  -2   69.09    3.60
  -4  -6  -2   69.48    3.51
  -4  -6  -2   70.79    3.57
  -4  -6  -2   69.15    3.41
  -4  -6  -2   73.48    3.49
  -4  -6  -2   67.71    3.50
  -4  -6  -2   69.32    3.35
   3   5   1   23.85    1.41
   3   5   1   22.98    1.37
   3   5   1   23.01    1.42
   3   5   1   22.95    1.26
   3   5   1   20.26    1.21
  -3  -5  -1   23.07    1.39
  -3  -5  -1   21.18    1.25
  -3  -5  -1   21.06    1.26
  -3  -5  -1   22.21    1.36
  -3  -5  -1   24.90    1.39
  -3  -5  -1   22.99    1.26
  -3  -5  -1   21.54    1.23
   2   4   0   21.13    1.12
   2   4   0   20.58    1.09
   2   4   0   19.69    1.14
   2   4   0   20.63    1.18
   2   4   0   19.59    1.09
   2   4   0   22.48    1.15
  -2  -4   0   20.22    1.10
  -2  -4   0   19.14    1.12
  -2  -4   0   20.79    1.15
  -2  -4   0   21.78    1.10
  -2  -4   0   22.36    1.17
  -2  -4   0   19.87    1.09
   1   3  -1   77.51    3.55
   1   3  -1   75.10    3.58
   1   3  -1   74.89    3.46
   1   3  -1   76.41    3.55
   1   3  -1   75.00    3.54
  -1  -3   1   75.55    3.48
  -1  -3   1   78.36    3.54
  -1  -3   1   74.47    3.45
  -1  -3   1   77.60    3.55
  -1  -3   1   78.63    3.55
  -1  -3   1   77.53    3.59
   0   2  -2   38.53    1.81
   0   2  -2   40.53    1.91
   0   2  -2   39.09    2.03
   0   2  -2   35.90    1.97
   0   2  -2   40.19    2.01
   0   2  -2   37.21    1.85
   0   2  -2   40.89    2.03
   0  -2   2   35.63    1.85
   0  -2   2   37.03    2.00
   0  -2   2   36.25    1.99
   0  -2   2   37.55    1.99
   0  -2   2   37.69    1.91
   0  -2   2   34.93    2.00
  -1   1  -3  143.55    6.53
  -1   1  -3  146.35    6.86
  -1   1  -3  145.18    6.81
  -1   1  -3  147.15    6.76
  -1   1  -3  143.75    6.53
   1  -1   3  146.80    6.54
   1  -1   3  147.22    6.80
   1  -1   3  147.61    6.86
   1  -1   3  139.53    6.79
   1  -1   3  147.29    6.77
   1  -1   3  143.33    6.86
  -2   0  -4   -0.29    0.61
  -2   0  -4    0.62    0.36
  -2   0  -4   -0.47    0.50
  -2   0  -4   -0.15    0.52
  -2   0  -4   -0.36    0.71
  -2   0  -4   -0.20    0.57
  -2   0  -4   -0.52    0.48
   2   0   4    0.35    0.62
   2   0   4   -0.03    0.62
   2   0   4   -1.05    0.61
   2   0   4   -0.33    0.56
   2   0   4    0.08    0.57
  -3  -1  -5   24.62    1.53
  -3  -1  -5   25.87    1.98
  -3  -1  -5   28.05    1.99
  -3  -1  -5   26.89    1.89
  -3  -1  -5   25.90    1.48
  -3  -1  -5   27.53    1.98
  -3  -1  -5   27.06    1.81
   3   1   5   25.64    1.92
   3   1   5   23.27    1.42
   3   1   5   24.97    1.84
   3   1   5   24.01    1.89
   3   1   5   24.37    1.94
   3   1   5   24.25    1.93
  -4  -2  -6   28.86    2.17
  -4  -2  -6   30.68    1.69
  -4  -2  -6   28.45    1.71
  -4  -2  -6   31.59    2.10
  -4  -2  -6   27.64    2.25
   4   2   6   26.69    2.08
   4   2   6   29.00    2.26
   4   2   6   26.27    1.63
   4   2   6   28.99    2.25
   4   2   6   25.38    2.16
  -5  -3  -7   19.33    2.01
  -5  -3  -7   21.71    1.50
  -5  -3  -7   20.32    1.36
  -5  -3  -7   23.90    2.08
   5   3   7   23.21    2.07
   5   3   7   23.01    2.18
   5   3   7   18.87    1.86
   5   3   7   25.08    1.47
  -6  -4  -8    6.23    0.90
  -6  -4  -8    7.61    1.56
  -6  -4  -8    3.81    1.31
   6   4   8    6.08    0.95
   6   4   8    7.58    1.45
   6   4   8    6.26    1.41
   6   4   8    8.02    1.59
  -7  -5  -9    0.63    1.14
  -7  -5  -9    1.65    0.66
  -7  -5  -9    1.92    1.20
   7   5   9   -0.57    1.01
   7   5   9    1.10    1.07
   7   5   9    1.62    1.20
  -8  -6 -10   17.50    2.57
  -8  -6 -10   21.71    1.54
  -8  -6 -10   17.35    2.41
   8   6  10   18.09    2.48
   8   6  10   21.15    2.54
   8   6  10   18.03    2.16
  -9  -7 -11    3.25    1.70
  -9  -7 -11    8.54    1.96
   9   7  11    1.99    1.55
   9   7  11    3.47    1.63
   9   7  11    1.75    1.31
 -10  -8 -12    2.14    1.53
 -10  -8 -12    3.03    1.74
  10   8  12   -2.48    1.33
  10   8  12    2.43    1.30
  10   8  12    2.08    1.80
 -11  -9 -13   20.13    3.13
 -11  -9 -13   20.99    3.27
  11   9  13   26.22    3.67
  11   9  13   20.65    3.17
 -12 -10 -14    0.80    1.77
[truncated: 4,235,280 more chars]
