# Supplementary material for: Hexa-μ-acetato-chlorido­(μ-N,2-dioxodo­benzene-1-carboximidato)-μ3-oxido-tetra­iron(III)–water (1/1) and hexa-μ-acetato-(μ-N,2-dioxodo­benzene-1-carboximidato)fluorido-μ3-oxido-tri­pyridine­tetra­iron(III)–pyridine–water (1/1/0.24)
Source: Acta Crystallogr E Crystallogr Commun. 2021 Sep 14;77(Pt 10):1003–9. doi: 10.1107/S2056989021009208 (PMC8491518; doi:10.1107/S2056989021009208)
Supplement: Supplementary file 2 [file e-77-01003-1-Fsup2.hkl]

data_1-F                                                                      
_shelx_title ' jl275 in P2(1)'                                                  
_shelx_refln_list_code          4                                               
_shelx_F_calc_maximum      224.03                                               
_exptl_crystal_F_000      1056.00                                               
_reflns_d_resolution_high  0.7980                                               
                                                                                
loop_                                                                           
 _space_group_symop_operation_xyz                                               
 'x, y, z'                                                                      
 '-x, y+1/2, -z'                                                                
                                                                                
_cell_length_a    11.8460                                                       
_cell_length_b    15.5041                                                       
_cell_length_c    12.6425                                                       
_cell_angle_alpha  90.000                                                       
_cell_angle_beta  115.449                                                       
_cell_angle_gamma  90.000                                                       
                                                                                
_shelx_F_squared_multiplier     1.000                                           
                                                                                
loop_                                                                           
 _refln_index_h                                                                 
 _refln_index_k                                                                 
 _refln_index_l                                                                 
 _refln_F_squared_calc                                                          
 _refln_F_squared_meas                                                          
 _refln_F_squared_sigma                                                         
 _refln_observed_status                                                         
   1 -19   0        851.61        843.24        77.85 o                         
   2 -19   0         50.96         76.57        54.69 o                         
   0 -18   0         55.05         29.45        51.86 o                         
   1 -18   0        562.28        482.91        61.56 o                         
   2 -18   0        104.63         59.16        48.24 o                         
   3 -18   0        314.61        356.98        60.27 o                         
   4 -18   0       1137.49       1014.72        84.33 o                         
   5 -18   0        135.73        178.08       126.40 o                         
   1 -17   0         74.81         92.17        40.95 o                         
   2 -17   0        827.48        858.31        70.39 o                         
   3 -17   0       1804.73       1678.69        96.16 o                         
   4 -17   0        387.18        408.26        62.76 o                         
   5 -17   0        231.76        255.97        61.13 o                         
   6 -17   0         15.59         61.39        55.70 o                         
   0 -16   0       2865.31       2624.32       118.55 o                         
   1 -16   0       1001.66       1097.56        58.31 o                         
   2 -16   0       1458.15       1394.71        78.78 o                         
   3 -16   0       1037.62       1149.94        79.10 o                         
   4 -16   0       2688.31       3000.26       117.73 o                         
   5 -16   0        599.59        547.18        65.56 o                         
   6 -16   0        173.27        206.11        57.60 o                         
   7 -16   0        458.59        438.12        68.37 o                         
   1 -15   0       1392.79       1548.10        78.30 o                         
   2 -15   0        990.31       1062.90        60.17 o                         
   3 -15   0       2122.99       2138.67        85.17 o                         
   4 -15   0        178.92        139.01        46.81 o                         
   5 -15   0         48.90         40.56        43.21 o                         
   6 -15   0        640.33        676.59        68.11 o                         
   7 -15   0        570.21        575.91        67.06 o                         
   8 -15   0        612.95        611.80        73.03 o                         
   0 -14   0       2777.44       2956.77       114.04 o                         
   1 -14   0       2971.94       2964.43        81.44 o                         
   2 -14   0        848.82        885.23        53.30 o                         
   3 -14   0        322.75        321.39        37.82 o                         
   4 -14   0       2713.78       2644.67        84.12 o                         
   5 -14   0       1527.36       1505.80        69.93 o                         
   6 -14   0        214.65        244.18        41.86 o                         
   7 -14   0        865.57        849.71        61.23 o                         
   8 -14   0         53.26         50.44        52.40 o                         
   9 -14   0        225.76        187.70        46.22 o                         
   1 -13   0       1237.54       1415.38        56.69 o                         
   2 -13   0         56.70         44.32        27.60 o                         
   3 -13   0        210.98        250.36        27.47 o                         
   4 -13   0       2374.81       2327.08        64.39 o                         
   5 -13   0        309.73        338.22        44.61 o                         
   6 -13   0       2364.68       2506.63       110.73 o                         
   7 -13   0       2014.38       1990.28        83.39 o                         
   8 -13   0         81.90         88.07        37.39 o                         
   9 -13   0        220.29        192.64        45.02 o                         
   0 -12   0       6228.23       6274.42       171.27 o                         
   1 -12   0       1130.52       1178.93        50.54 o                         
   2 -12   0        303.47        363.38        45.66 o                         
   3 -12   0        220.69        252.92        24.30 o                         
   4 -12   0       1145.54       1138.10        70.76 o                         
   5 -12   0        705.40        740.00        47.26 o                         
   6 -12   0        344.51        378.05        43.34 o                         
   7 -12   0        907.16        863.78        57.06 o                         
   8 -12   0         90.90         84.39        43.78 o                         
   9 -12   0         91.52        107.81        51.80 o                         
  10 -12   0        725.97        597.47        69.14 o                         
   1 -11   0       7846.60       8001.07       145.88 o                         
   2 -11   0       2171.64       2215.74        56.15 o                         
   3 -11   0       1375.64       1266.70        44.46 o                         
   4 -11   0        222.80        221.39        28.41 o                         
   5 -11   0        440.18        413.07        33.85 o                         
   6 -11   0       1659.45       1658.12        91.07 o                         
   7 -11   0        865.22        869.37        62.00 o                         
   8 -11   0       1131.12       1276.50        75.15 o                         
   9 -11   0        569.23        637.91        62.41 o                         
  10 -11   0        289.89        208.78        61.95 o                         
  11 -11   0        422.80        444.34       105.66 o                         
   0 -10   0       4339.57       4487.05       142.97 o                         
   1 -10   0       3766.81       3786.25        80.17 o                         
   2 -10   0       1549.91       1502.12        41.36 o                         
   3 -10   0        795.26        799.91        34.37 o                         
   4 -10   0       2190.34       2133.37        66.15 o                         
   5 -10   0         98.55        104.52        22.08 o                         
   6 -10   0        246.71        265.36        39.12 o                         
   7 -10   0       1567.04       1588.35        64.31 o                         
   8 -10   0        199.16        229.31        45.51 o                         
   9 -10   0        352.99        448.63        45.78 o                         
  10 -10   0        409.98        325.05        54.51 o                         
  11 -10   0        419.47        433.15        76.74 o                         
   1  -9   0        347.17        291.89        23.71 o                         
   2  -9   0       1248.63       1305.52        40.08 o                         
   3  -9   0       2797.60       2831.97        62.81 o                         
   4  -9   0        938.65        968.84        37.34 o                         
   5  -9   0       1448.62       1537.02        78.31 o                         
   6  -9   0        645.72        753.51        38.13 o                         
   7  -9   0        676.01        786.79        41.07 o                         
   8  -9   0       1364.08       1364.85        54.93 o                         
   9  -9   0       2224.17       2188.43       111.33 o                         
  10  -9   0        445.11        405.83        56.04 o                         
  11  -9   0        779.20        796.24        72.63 o                         
   0  -8   0       4414.44       4423.40       123.51 o                         
   1  -8   0       1940.51       2057.57        46.53 o                         
   2  -8   0        602.50        684.67        29.21 o                         
   3  -8   0        482.28        487.25        23.65 o                         
   4  -8   0       2666.62       2602.39        58.61 o                         
   5  -8   0        939.49        879.46        37.27 o                         
   6  -8   0       2423.95       2287.53        60.10 o                         
   7  -8   0       2169.90       2091.80        52.62 o                         
   8  -8   0        596.45        599.10        46.21 o                         
   9  -8   0        352.27        400.14        44.83 o                         
  10  -8   0        275.04        356.51        46.33 o                         
  11  -8   0        258.20        328.67        51.49 o                         
  12  -8   0        671.35        708.32        66.97 o                         
   1  -7   0       2590.96       2815.38        46.42 o                         
   2  -7   0        779.77        830.34        25.69 o                         
   3  -7   0        909.58       1009.86        31.25 o                         
   4  -7   0       2682.65       2614.34        53.33 o                         
   5  -7   0       2907.83       2904.43        63.41 o                         
   6  -7   0         38.62         41.30        15.89 o                         
   7  -7   0         41.66         32.84        15.49 o                         
   8  -7   0         18.45         39.31        23.93 o                         
   9  -7   0       2619.93       2663.11       101.43 o                         
  10  -7   0       1120.37       1127.68        65.30 o                         
  11  -7   0        392.96        437.99        52.94 o                         
  12  -7   0         13.37         19.67        46.01 o                         
   0  -6   0      10394.09      11045.35       226.73 o                         
   1  -6   0       3295.56       3454.92        53.77 o                         
   2  -6   0       3101.65       2984.78        42.67 o                         
   3  -6   0       1904.31       1954.46        35.66 o                         
   4  -6   0       3767.16       3539.56        55.65 o                         
   5  -6   0       3023.62       2801.93        53.45 o                         
   6  -6   0       6751.59       6424.76       100.38 o                         
   7  -6   0       1986.19       2005.24        50.28 o                         
   8  -6   0        316.21        285.70        32.45 o                         
   9  -6   0         50.64        121.42        39.44 o                         
  10  -6   0        589.76        660.98        63.00 o                         
  11  -6   0       1398.54       1422.86        86.19 o                         
  12  -6   0        722.02        558.27        63.44 o                         
   1  -5   0       6743.74       6895.86        84.74 o                         
   2  -5   0       3360.64       3156.68        42.69 o                         
   3  -5   0       4828.45       4557.88        58.62 o                         
   4  -5   0       3496.34       3528.53        48.92 o                         
   5  -5   0       5106.78       4807.58        75.91 o                         
   6  -5   0        990.23        975.72        33.60 o                         
   7  -5   0        120.51         84.16        20.24 o                         
   8  -5   0       1012.43       1084.64        48.12 o                         
   9  -5   0       2814.21       2908.75        80.27 o                         
  10  -5   0       4367.81       4414.77       130.39 o                         
  11  -5   0        241.71        195.38        49.33 o                         
  12  -5   0         73.66        166.55        73.78 o                         
   0  -4   0      14930.38      16126.36       272.77 o                         
   1  -4   0       1912.01       1910.96        27.34 o                         
   2  -4   0        527.49        589.94        16.11 o                         
   3  -4   0       2460.76       2313.25        31.44 o                         
   4  -4   0       1574.32       1500.94        27.21 o                         
   5  -4   0        208.85        231.78        16.71 o                         
   6  -4   0       2638.24       2501.30        52.58 o                         
   7  -4   0       4910.95       4614.74        82.31 o                         
   8  -4   0         15.42         38.44        19.31 o                         
   9  -4   0        754.45        781.97        47.15 o                         
  10  -4   0       1072.63       1167.33        79.05 o                         
  11  -4   0        464.59        391.48        59.03 o                         
  12  -4   0        993.64       1037.51        76.35 o                         
  13  -4   0        150.30        108.21        56.64 o                         
   1  -3   0       7330.34       7649.68        90.30 o                         
   2  -3   0       2203.14       2007.84        26.68 o                         
   3  -3   0       2897.14       2607.54        35.16 o                         
   4  -3   0       1319.53       1356.52        22.15 o                         
   5  -3   0       4830.26       4615.51        64.30 o                         
   6  -3   0       2335.41       2253.57        45.43 o                         
   7  -3   0        693.99        644.45        29.93 o                         
   8  -3   0       3339.54       3169.45        69.48 o                         
   9  -3   0        175.76        219.18        26.93 o                         
  10  -3   0       1866.29       1908.05        59.98 o                         
  11  -3   0        888.57        980.71        68.20 o                         
  12  -3   0         40.90         30.80        46.61 o                         
  13  -3   0        202.45        154.12        55.31 o                         
   0  -2   0      49791.33      55015.22       890.36 o                         
   1  -2   0       9247.29       9475.01       111.29 o                         
   2  -2   0       4003.56       3864.71        44.16 o                         
   3  -2   0       3806.94       3718.06        41.24 o                         
   4  -2   0        949.52        883.84        17.46 o                         
   5  -2   0      10270.92       9759.98       115.23 o                         
   6  -2   0       3885.21       3758.84        54.82 o                         
   7  -2   0        274.17        241.14        18.03 o                         
   8  -2   0        965.07        947.72        34.59 o                         
   9  -2   0       1675.25       1824.39        55.64 o                         
  10  -2   0       1409.46       1521.96        59.06 o                         
  11  -2   0        354.40        443.97        53.27 o                         
  12  -2   0        854.40        902.31        70.08 o                         
  13  -2   0         51.43         59.36        50.16 o                         
   1  -1   0       6198.22       6222.55        64.79 o                         
   2  -1   0       1872.81       1831.21        19.47 o                         
   3  -1   0      18390.83      18816.62       176.88 o                         
   4  -1   0       3446.69       3225.62        38.83 o                         
   5  -1   0       4463.55       4496.00        52.95 o                         
   6  -1   0       1029.00        995.95        23.58 o                         
   7  -1   0        878.01        833.47        27.64 o                         
   8  -1   0        812.82        748.13        34.40 o                         
   9  -1   0       1751.98       1847.07        57.84 o                         
  10  -1   0        397.28        436.14        39.73 o                         
  11  -1   0       1643.36       1746.19        73.57 o                         
  12  -1   0        137.71        189.00        56.68 o                         
  13  -1   0        445.64        477.08        76.90 o                         
   1   0   0      15008.41      15277.03       175.30 o                         
   2   0   0      11755.85      11598.63       114.94 o                         
   3   0   0      21114.78      21109.01       207.85 o                         
   4   0   0        452.12        446.36        14.01 o                         
   5   0   0       4198.86       3877.59        53.30 o                         
   6   0   0       8680.76       8140.83       117.45 o                         
   7   0   0         37.25         42.34        13.56 o                         
   8   0   0         15.00         16.00        16.27 o                         
   9   0   0        876.92        752.64        36.75 o                         
  10   0   0        271.07        306.94        30.91 o                         
  11   0   0        979.13       1047.51        48.85 o                         
  12   0   0        284.18        244.74        55.47 o                         
  13   0   0          0.45        -43.20        68.71 o                         
   1   1   0       6345.64       6365.36        74.02 o                         
   2   1   0       1655.13       1622.27        22.08 o                         
   3   1   0      19502.13      19633.78       204.62 o                         
   4   1   0       3830.17       3608.99        44.29 o                         
   5   1   0       4475.45       4486.25        57.23 o                         
   6   1   0       1049.05       1067.92        32.57 o                         
   7   1   0        892.21        871.02        35.14 o                         
   8   1   0        723.91        628.03        34.94 o                         
   9   1   0       1888.61       1948.40        61.33 o                         
  10   1   0        403.48        413.78        33.64 o                         
  11   1   0       1762.59       1782.06        61.74 o                         
  12   1   0        142.00         94.84        42.60 o                         
  13   1   0        467.89        458.27        65.60 o                         
   0   2   0      50189.92      55151.63       813.31 o                         
   1   2   0       9252.04       9459.99       101.62 o                         
   2   2   0       4147.96       4029.32        48.52 o                         
   3   2   0       3542.97       3474.34        39.31 o                         
   4   2   0        882.32        839.88        18.04 o                         
   5   2   0      10101.98       9700.60       111.88 o                         
   6   2   0       4178.08       4167.61        65.53 o                         
   7   2   0        314.56        277.19        18.91 o                         
   8   2   0        871.82        849.06        37.95 o                         
   9   2   0       1546.19       1626.82        64.00 o                         
  10   2   0       1419.01       1417.67        57.95 o                         
  11   2   0        309.79        353.85        39.86 o                         
  12   2   0        861.16        916.14        62.89 o                         
  13   2   0         77.80         26.46        71.27 o                         
   1   3   0       7873.39       8079.21        90.49 o                         
   2   3   0       2337.25       2136.04        31.24 o                         
   3   3   0       2775.25       2559.88        36.68 o                         
   4   3   0       1325.13       1422.34        21.60 o                         
   5   3   0       4875.75       4674.23        59.13 o                         
   6   3   0       2651.34       2509.93        46.49 o                         
   7   3   0        668.71        689.92        30.90 o                         
   8   3   0       3065.60       2980.52        69.35 o                         
   9   3   0        144.61        193.35        33.37 o                         
  10   3   0       1873.66       1946.52        72.38 o                         
  11   3   0        952.75        881.50        68.51 o                         
  12   3   0         30.99        -14.44        43.52 o                         
  13   3   0        193.13        161.90        59.48 o                         
   0   4   0      15483.32      16758.57       272.72 o                         
   1   4   0       1911.99       1928.88        27.38 o                         
   2   4   0        599.45        646.11        16.18 o                         
   3   4   0       2252.04       2139.42        33.71 o                         
   4   4   0       1680.96       1589.15        25.85 o                         
   5   4   0        252.54        293.44        14.41 o                         
   6   4   0       2553.43       2533.78        51.19 o                         
   7   4   0       4937.56       4785.44        90.11 o                         
   8   4   0         59.82         86.39        20.54 o                         
   9   4   0        609.71        653.69        36.04 o                         
  10   4   0       1088.14        975.41        57.93 o                         
  11   4   0        539.78        505.18        59.37 o                         
  12   4   0        926.98        912.62        86.77 o                         
  13   4   0        164.65         88.23        59.77 o                         
   1   5   0       7096.31       7226.15        81.34 o                         
   2   5   0       3169.52       2924.99        38.75 o                         
   3   5   0       5203.92       4925.22        61.95 o                         
   4   5   0       3503.86       3487.24        52.27 o                         
   5   5   0       5065.64       4789.99        71.82 o                         
   6   5   0       1028.42        990.83        31.40 o                         
   7   5   0        113.84         91.34        20.23 o                         
   8   5   0        942.47       1054.42        47.39 o                         
   9   5   0       2812.64       2835.21        81.48 o                         
  10   5   0       4260.05       4579.91       134.07 o                         
  11   5   0        238.11        209.66        72.49 o                         
  12   5   0         95.02        -37.18        52.00 o                         
   0   6   0      11575.67      12230.93       201.86 o                         
   1   6   0       3355.22       3518.43        45.55 o                         
   2   6   0       2949.18       2833.60        38.86 o                         
   3   6   0       1936.01       2046.38        34.59 o                         
   4   6   0       3715.29       3473.02        59.68 o                         
   5   6   0       3342.68       3156.34        59.07 o                         
   6   6   0       6828.66       6488.78       106.71 o                         
   7   6   0       2006.80       2065.29        56.35 o                         
   8   6   0        304.15        258.62        35.41 o                         
   9   6   0        127.54        177.66        30.62 o                         
  10   6   0        567.51        568.08        58.64 o                         
  11   6   0       1494.09       1463.48       106.14 o                         
  12   6   0        728.87        497.44        67.70 o                         
   1   7   0       2550.04       2789.65        39.86 o                         
   2   7   0        784.05        854.61        23.55 o                         
   3   7   0        942.32       1078.86        28.97 o                         
   4   7   0       2764.36       2761.43        60.31 o                         
   5   7   0       2714.73       2687.31        53.32 o                         
   6   7   0         33.53         43.24        14.16 o                         
   7   7   0         17.51         32.20        16.85 o                         
   8   7   0         16.43          7.06        22.26 o                         
   9   7   0       2828.10       2933.52        86.05 o                         
  10   7   0        955.88        933.45        69.47 o                         
  11   7   0        366.51        254.16        58.92 o                         
  12   7   0         15.39          7.62        55.93 o                         
   0   8   0       4872.00       4896.21       119.82 o                         
   1   8   0       1790.46       1981.73        39.55 o                         
   2   8   0        519.54        631.57        24.11 o                         
   3   8   0        379.78        360.52        23.65 o                         
   4   8   0       2707.35       2617.65        60.64 o                         
   5   8   0        971.33        941.52        31.84 o                         
   6   8   0       2428.76       2309.50        51.55 o                         
   7   8   0       2149.19       2141.30        50.85 o                         
   8   8   0        469.40        539.32        42.63 o                         
   9   8   0        434.52        522.53        42.04 o                         
  10   8   0        283.91        294.30        44.50 o                         
  11   8   0        300.68        312.14        60.97 o                         
  12   8   0        697.43        599.76        64.04 o                         
   1   9   0        353.81        333.50        19.21 o                         
   2   9   0       1226.26       1314.36        36.50 o                         
   3   9   0       2793.55       2740.62        56.76 o                         
   4   9   0        868.30        892.31        38.33 o                         
   5   9   0       1402.58       1389.70        44.04 o                         
   6   9   0        708.89        654.57        37.25 o                         
   7   9   0        645.81        778.21        38.58 o                         
   8   9   0       1337.67       1446.30        52.15 o                         
   9   9   0       2446.04       2464.37        79.21 o                         
  10   9   0        420.09        318.87        49.00 o                         
  11   9   0        752.59        685.91        63.53 o                         
   0  10   0       4406.24       4704.37       108.46 o                         
   1  10   0       3671.34       3735.41        69.18 o                         
   2  10   0       1838.78       1842.84        54.72 o                         
   3  10   0        735.94        763.26        34.70 o                         
   4  10   0       2149.44       2119.66        54.65 o                         
   5  10   0        139.77        118.83        27.18 o                         
   6  10   0        237.94        238.25        30.62 o                         
   7  10   0       1566.21       1636.88        53.90 o                         
   8  10   0        180.66        228.77        30.29 o                         
   9  10   0        418.55        400.44        43.05 o                         
  10  10   0        428.78        363.09        46.13 o                         
  11  10   0        429.96        400.96        50.03 o                         
   1  11   0       8042.91       8185.09       130.37 o                         
   2  11   0       2234.10       2238.80        65.80 o                         
   3  11   0       1124.65       1091.01        43.25 o                         
   4  11   0        305.75        305.05        33.07 o                         
   5  11   0        471.47        520.13        32.69 o                         
   6  11   0       1639.82       1651.26        53.68 o                         
   7  11   0        805.84        817.74        43.01 o                         
   8  11   0       1048.53       1026.51        49.73 o                         
   9  11   0        606.34        605.21        44.58 o                         
  10  11   0        313.10        285.83        45.93 o                         
  11  11   0        452.35        435.52        69.16 o                         
   0  12   0       6094.05       6064.85       140.94 o                         
   1  12   0       1235.12       1344.71        40.13 o                         
   2  12   0        294.68        360.91        34.59 o                         
   3  12   0        211.38        227.57        25.69 o                         
   4  12   0       1144.80       1244.32        57.79 o                         
   5  12   0        596.83        533.71        43.65 o                         
   6  12   0        333.77        333.16        37.00 o                         
   7  12   0        860.91        795.35        50.41 o                         
   8  12   0         96.87        100.06        34.95 o                         
   9  12   0        103.59         46.63        38.15 o                         
  10  12   0        820.59        760.58        73.15 o                         
   1  13   0       1301.69       1423.77        65.86 o                         
   2  13   0         32.75         13.83        26.56 o                         
   3  13   0        190.72        247.57        33.13 o                         
   4  13   0       2154.96       2119.10        64.30 o                         
   5  13   0        286.10        314.28        39.86 o                         
   6  13   0       2392.21       2486.82        93.06 o                         
   7  13   0       1871.65       1927.29        76.28 o                         
   8  13   0         86.54         37.20        38.05 o                         
   9  13   0        282.27        205.05        45.20 o                         
   0  14   0       2710.83       2934.98       123.47 o                         
   1  14   0       2949.43       2989.85        80.77 o                         
   2  14   0        810.04        866.37        51.69 o                         
   3  14   0        265.19        270.73        36.08 o                         
   4  14   0       2792.22       2754.51        85.38 o                         
   5  14   0       1642.98       1701.70        73.87 o                         
   6  14   0        228.91        288.73        39.89 o                         
   7  14   0        873.25        803.49        54.61 o                         
   8  14   0         59.58         52.78        39.25 o                         
   9  14   0        165.17        186.20        46.26 o                         
   1  15   0       1353.98       1345.49        60.73 o                         
   2  15   0       1048.11       1110.33        60.00 o                         
   3  15   0       2153.22       2218.50        79.82 o                         
   4  15   0        225.85        302.58        49.37 o                         
   5  15   0         43.78         53.19        44.69 o                         
   6  15   0        679.52        689.90        68.56 o                         
   7  15   0        511.43        513.68        77.73 o                         
   8  15   0        581.40        525.60        61.87 o                         
   0  16   0       2770.57       2782.00       118.44 o                         
   1  16   0       1060.00       1014.27        56.28 o                         
   2  16   0       1449.49       1328.80        67.66 o                         
   3  16   0       1079.08       1053.95        78.42 o                         
   4  16   0       2865.83       2823.13       113.70 o                         
   5  16   0        667.51        596.48        65.73 o                         
   6  16   0        188.73        127.03        54.22 o                         
   7  16   0        410.03        428.01        59.03 o                         
   1  17   0         83.14         66.38        34.35 o                         
   2  17   0        896.21        835.07        54.65 o                         
   3  17   0       1755.71       1801.64        97.04 o                         
   4  17   0        353.43        384.16        66.68 o                         
   5  17   0        241.87        317.15        61.20 o                         
   6  17   0         16.64        -18.26        53.25 o                         
   0  18   0         35.06         96.77        54.76 o                         
   1  18   0        584.97        456.64        48.48 o                         
   2  18   0        102.52         61.86        42.76 o                         
   3  18   0        299.54        216.89        58.11 o                         
   4  18   0       1123.82       1122.36        93.23 o                         
   5  18   0        126.98         43.26       110.11 o                         
   1  19   0        797.24        943.25        66.96 o                         
   2  19   0         34.80         18.23        47.97 o                         
  -2 -19   1          7.81        -30.69        47.86 o                         
  -1 -19   1        215.04        134.25        55.80 o                         
   0 -19   1        673.27        649.68        72.36 o                         
   1 -19   1          1.75          8.10        51.48 o                         
   2 -19   1        133.71        135.52        57.90 o                         
  -5 -18   1          1.93         32.89        54.49 o                         
  -4 -18   1        149.72        146.37        55.99 o                         
  -3 -18   1       1155.16       1084.40        92.11 o                         
  -2 -18   1         84.17         52.10        48.41 o                         
  -1 -18   1        776.72        786.73        61.58 o                         
   0 -18   1        312.17        248.25        44.94 o                         
   1 -18   1        146.03         68.59        48.32 o                         
   2 -18   1        879.84        921.91        77.19 o                         
   3 -18   1        104.01        122.68        55.29 o                         
   4 -18   1       1036.63       1019.58        86.37 o                         
  -6 -17   1        108.76        125.44        58.08 o                         
  -5 -17   1        400.62        435.48        64.38 o                         
  -4 -17   1        465.46        476.95        63.43 o                         
  -3 -17   1         58.55          9.16        44.79 o                         
  -2 -17   1        878.98        952.62        63.58 o                         
  -1 -17   1        105.25         78.97        36.95 o                         
   0 -17   1         48.33         -0.72        33.21 o                         
   1 -17   1        450.33        462.45        57.31 o                         
   2 -17   1        282.97        219.97        59.68 o                         
   3 -17   1       1040.47        982.54        77.31 o                         
   4 -17   1        577.11        575.27        83.85 o                         
   5 -17   1        406.73        449.93        66.77 o                         
  -7 -16   1        185.97        239.50        57.65 o                         
  -6 -16   1        211.18        168.66        68.19 o                         
  -5 -16   1         11.63        -30.34        44.49 o                         
  -4 -16   1        175.75        331.38        56.25 o                         
  -3 -16   1       3525.78       3500.00       123.62 o                         
  -2 -16   1        211.11        289.99        46.50 o                         
  -1 -16   1          4.20         17.93        31.61 o                         
   0 -16   1       1433.77       1488.68        65.70 o                         
   1 -16   1        451.93        528.71        48.81 o                         
   2 -16   1       1225.15       1342.18       104.60 o                         
   3 -16   1          5.80         37.62        44.39 o                         
   4 -16   1        210.80        307.91        58.14 o                         
   5 -16   1        281.97        370.60        60.37 o                         
   6 -16   1        175.64         54.26        53.32 o                         
   7 -16   1        169.01        113.87        57.65 o                         
  -8 -15   1        465.82        523.09        71.44 o                         
  -7 -15   1        225.22        270.62        57.88 o                         
  -6 -15   1        651.28        663.56        66.51 o                         
  -5 -15   1       1102.19       1079.02        75.65 o                         
  -4 -15   1       1319.07       1487.78        84.03 o                         
  -3 -15   1         84.18         36.61        33.45 o                         
  -2 -15   1       2235.49       2281.12        83.30 o                         
  -1 -15   1        991.32        961.24        53.11 o                         
   0 -15   1        149.31        171.00        33.51 o                         
   1 -15   1        253.19        237.85        39.07 o                         
   2 -15   1        410.68        523.27        46.40 o                         
   3 -15   1       1638.14       1741.51        90.17 o                         
   4 -15   1        519.90        508.55        59.12 o                         
   5 -15   1        844.73        964.59        75.07 o                         
   6 -15   1         22.44        -44.18        44.18 o                         
   7 -15   1        646.05        665.98        78.00 o                         
   8 -15   1         44.59          3.61        54.79 o                         
  -9 -14   1         11.67        -32.04        41.66 o                         
  -8 -14   1       1165.07       1144.51        72.54 o                         
  -7 -14   1        912.81        965.70        66.12 o                         
  -6 -14   1        727.76        733.46        54.10 o                         
  -5 -14   1        830.95        900.58        54.41 o                         
  -4 -14   1       1717.66       1750.73        61.06 o                         
  -3 -14   1       1435.93       1424.25        66.11 o                         
  -2 -14   1        783.99        756.05        49.49 o                         
  -1 -14   1        862.75        831.91        47.55 o                         
   0 -14   1       2493.62       2406.22        73.15 o                         
   1 -14   1       1029.61       1065.11        51.62 o                         
   2 -14   1         59.65         53.77        29.86 o                         
   3 -14   1         82.35         56.09        30.52 o                         
   4 -14   1        746.62        766.91        50.72 o                         
   5 -14   1         36.13         36.32        34.64 o                         
   6 -14   1        289.00        243.80        52.71 o                         
   7 -14   1        465.65        470.96        64.06 o                         
   8 -14   1         36.20         61.80        45.87 o                         
 -10 -13   1       1538.20       1432.49        82.68 o                         
  -9 -13   1         24.30         15.83        39.86 o                         
  -8 -13   1         94.77        138.35        46.73 o                         
  -7 -13   1         40.08         66.22        39.05 o                         
  -6 -13   1        202.94        248.14        68.41 o                         
  -5 -13   1       1254.19       1257.65        56.11 o                         
  -4 -13   1        147.84        135.91        26.05 o                         
  -3 -13   1       1223.03       1267.52        72.60 o                         
  -2 -13   1          3.04         26.45        33.00 o                         
  -1 -13   1        120.30        184.68        32.46 o                         
   0 -13   1       1872.06       1831.90        61.38 o                         
   1 -13   1        318.34        349.92        32.98 o                         
   2 -13   1        158.33        180.33        32.21 o                         
   3 -13   1        853.24        914.29        42.23 o                         
   4 -13   1       1053.84       1057.50        68.12 o                         
   5 -13   1        395.04        452.51        53.04 o                         
   6 -13   1         46.51         84.65        37.80 o                         
   7 -13   1        150.71        250.83        45.59 o                         
   8 -13   1        766.83        692.62        60.11 o                         
   9 -13   1         95.98        151.29        65.19 o                         
 -10 -12   1        564.20        596.12        67.14 o                         
  -9 -12   1        475.16        409.28        49.47 o                         
  -8 -12   1         24.51         19.35        30.53 o                         
  -7 -12   1       2893.28       2876.97        89.71 o                         
  -6 -12   1        176.10        232.85        39.68 o                         
  -5 -12   1       2880.40       3055.71       115.80 o                         
  -4 -12   1        488.09        554.79        33.82 o                         
  -3 -12   1       1048.67       1063.35        56.29 o                         
  -2 -12   1       1114.62       1168.57        63.50 o                         
  -1 -12   1       5252.41       5628.27       124.48 o                         
   0 -12   1       4774.84       4877.95       110.43 o                         
   1 -12   1       2766.85       2638.02        70.13 o                         
   2 -12   1         65.57         48.36        20.50 o                         
   3 -12   1        328.59        358.99        32.05 o                         
   4 -12   1       1420.10       1429.20        74.16 o                         
   5 -12   1        315.89        391.82        42.14 o                         
   6 -12   1       1029.51       1119.76        80.77 o                         
   7 -12   1        292.70        262.66        43.40 o                         
   8 -12   1        924.20       1029.94        65.27 o                         
   9 -12   1        588.60        615.56        63.63 o                         
  10 -12   1        493.88        503.07        90.77 o                         
 -11 -11   1        267.39        327.10        63.21 o                         
 -10 -11   1       1835.15       1682.68       105.36 o                         
  -9 -11   1        525.88        527.33        51.27 o                         
  -8 -11   1        258.67        267.09        35.43 o                         
  -7 -11   1       1979.94       2014.67        69.47 o                         
  -6 -11   1        179.72        206.76        32.55 o                         
  -5 -11   1       2238.68       2286.97        71.84 o                         
  -4 -11   1        807.00        848.65        35.61 o                         
  -3 -11   1        507.67        433.71        25.21 o                         
  -2 -11   1       1067.75       1190.14        60.81 o                         
  -1 -11   1        135.83        152.95        26.52 o                         
   0 -11   1        634.92        733.39        41.37 o                         
   1 -11   1       2225.53       2205.99        66.05 o                         
   2 -11   1       2574.06       2396.36        69.50 o                         
   3 -11   1        582.55        572.10        46.02 o                         
   4 -11   1        907.98        895.83        43.51 o                         
   5 -11   1          4.60          5.70        28.48 o                         
   6 -11   1        866.15        940.98        56.08 o                         
   7 -11   1       1129.03       1189.41        55.89 o                         
   8 -11   1          2.99         -1.22        34.33 o                         
   9 -11   1         16.36         22.38        42.84 o                         
  10 -11   1         44.07         -6.24        60.06 o                         
 -11 -10   1        540.35        469.84        62.62 o                         
 -10 -10   1         25.56        -40.74        40.74 o                         
  -9 -10   1        624.82        636.87        63.11 o                         
  -8 -10   1       1773.89       1728.54        62.66 o                         
  -7 -10   1       2240.39       2132.55        98.03 o                         
  -6 -10   1        435.81        426.20        34.09 o                         
  -5 -10   1       2165.97       2167.62        67.64 o                         
  -4 -10   1        310.18        294.16        23.17 o                         
  -3 -10   1       1938.84       1836.97        42.96 o                         
  -2 -10   1       2755.44       2669.44        57.22 o                         
  -1 -10   1       1907.65       1876.47        51.07 o                         
   0 -10   1      10347.85      10668.90       177.61 o                         
   1 -10   1       8233.63       8476.30       160.89 o                         
   2 -10   1       4470.10       4220.75        75.98 o                         
   3 -10   1       1798.79       1743.48        47.51 o                         
   4 -10   1        477.43        485.57        31.88 o                         
   5 -10   1        830.48        928.94        56.90 o                         
   6 -10   1       2130.37       2090.40        82.00 o                         
   7 -10   1        280.36        299.99        36.89 o                         
   8 -10   1        796.95        872.81        55.37 o                         
   9 -10   1         84.14        135.40        39.81 o                         
  10 -10   1        164.50        159.08        63.80 o                         
  11 -10   1        173.25        166.36        71.30 o                         
 -12  -9   1        586.63        639.55        63.32 o                         
 -11  -9   1         94.66        118.25        45.08 o                         
 -10  -9   1        551.74        546.18        59.66 o                         
  -9  -9   1        116.57        137.94        36.74 o                         
  -8  -9   1         33.06         -7.38        43.21 o                         
  -7  -9   1       1544.49       1605.17        61.11 o                         
  -6  -9   1        718.49        812.26        44.47 o                         
  -5  -9   1        328.19        382.95        29.77 o                         
  -4  -9   1       2478.62       2498.46        54.07 o                         
  -3  -9   1        788.18        799.41        29.77 o                         
  -2  -9   1       2140.79       1937.20        46.12 o                         
  -1  -9   1       2799.36       2851.64        57.44 o                         
   0  -9   1       1417.32       1341.48        42.20 o                         
   1  -9   1       4471.60       4604.57        81.72 o                         
   2  -9   1       2534.85       2462.24        52.58 o                         
   3  -9   1       3971.57       4047.68        70.78 o                         
   4  -9   1        569.11        561.23        32.40 o                         
   5  -9   1       6399.33       6558.80       134.90 o                         
   6  -9   1       2234.52       2239.57        72.22 o                         
   7  -9   1       2132.61       2067.93        73.62 o                         
   8  -9   1        378.59        347.11        41.10 o                         
   9  -9   1        936.16       1008.57        70.94 o                         
  10  -9   1        509.89        599.87        71.52 o                         
  11  -9   1        807.44        736.35        74.24 o                         
 -12  -8   1        115.56        125.74        43.53 o                         
 -11  -8   1       1610.72       1481.21        75.81 o                         
 -10  -8   1        603.48        669.23        52.82 o                         
  -9  -8   1        471.71        469.36        37.79 o                         
  -8  -8   1       1032.49       1000.61        43.22 o                         
  -7  -8   1        333.08        352.46        25.84 o                         
  -6  -8   1       2705.97       2517.39        69.73 o                         
  -5  -8   1       3690.84       3679.30        75.51 o                         
  -4  -8   1        871.12        855.50        30.78 o                         
  -3  -8   1       1292.32       1264.55        34.28 o                         
  -2  -8   1        467.63        489.62        21.52 o                         
  -1  -8   1       3097.46       3127.69        55.73 o                         
   0  -8   1       5860.44       5789.84        90.64 o                         
   1  -8   1       1285.81       1289.02        35.52 o                         
   2  -8   1       2345.04       2311.55        45.31 o                         
   3  -8   1       1759.03       1671.38        42.42 o                         
   4  -8   1       3742.40       3879.46        79.11 o                         
   5  -8   1       1277.17       1226.89        40.59 o                         
   6  -8   1        218.29        287.94        39.40 o                         
   7  -8   1         71.60        129.98        30.51 o                         
   8  -8   1        391.50        440.24        43.24 o                         
   9  -8   1        956.40        940.29        68.88 o                         
  10  -8   1         98.00        122.01        62.11 o                         
  11  -8   1        363.39        350.82        60.95 o                         
 -12  -7   1         52.21         93.33        49.48 o                         
 -11  -7   1        369.71        330.60        53.01 o                         
 -10  -7   1        289.01        294.96        47.07 o                         
  -9  -7   1        521.90        525.80        37.73 o                         
  -8  -7   1         88.26        100.63        22.77 o                         
  -7  -7   1          8.94         42.63        17.25 o                         
  -6  -7   1       3734.94       3740.83        67.34 o                         
  -5  -7   1       1230.19       1063.91        37.32 o                         
  -4  -7   1        642.49        616.79        38.77 o                         
  -3  -7   1       1022.85       1069.22        28.15 o                         
  -2  -7   1      16489.28      16702.01       192.70 o                         
  -1  -7   1       6266.42       6355.38        76.35 o                         
   0  -7   1       8152.96       8430.61       123.70 o                         
   1  -7   1        625.44        705.17        21.38 o                         
   2  -7   1       3344.95       3422.41        65.37 o                         
   3  -7   1      11533.16      11589.90       171.97 o                         
   4  -7   1        266.67        386.20        23.10 o                         
   5  -7   1      13709.68      13745.64       206.63 o                         
   6  -7   1       3979.81       3775.65        58.54 o                         
   7  -7   1        594.90        523.41        25.35 o                         
   8  -7   1       1314.09       1296.52        80.85 o                         
   9  -7   1       1728.36       1698.53        76.18 o                         
  10  -7   1       1254.76       1319.73        71.86 o                         
  11  -7   1       1132.92       1266.79        76.39 o                         
  12  -7   1         82.35         90.70        52.37 o                         
 -13  -6   1        241.54        376.39        63.60 o                         
 -12  -6   1         56.90        126.11        48.34 o                         
 -11  -6   1        880.00        940.64        68.59 o                         
 -10  -6   1       1000.17       1050.59        54.60 o                         
  -9  -6   1        882.31        873.44        47.74 o                         
  -8  -6   1        470.05        538.51        44.13 o                         
  -7  -6   1        428.52        373.91        25.46 o                         
  -6  -6   1       1167.81       1131.55        29.99 o                         
  -5  -6   1       1973.09       1962.88        36.11 o                         
  -4  -6   1       3547.49       3337.59        57.19 o                         
  -3  -6   1       9765.78      10108.83       129.73 o                         
  -2  -6   1       7108.35       7531.48        89.95 o                         
  -1  -6   1      20688.95      20804.17       231.04 o                         
   0  -6   1      18890.47      19355.40       227.73 o                         
   1  -6   1       2215.46       2307.11        35.24 o                         
   2  -6   1       3711.28       3703.77        58.67 o                         
   3  -6   1       4750.15       4592.36        74.56 o                         
   4  -6   1      13262.64      13387.14       162.35 o                         
   5  -6   1       3614.32       3313.29        50.46 o                         
   6  -6   1        406.11        421.20        18.07 o                         
   7  -6   1         59.19         66.38        16.62 o                         
   8  -6   1        444.91        459.35        42.54 o                         
   9  -6   1       1583.89       1630.34        80.51 o                         
  10  -6   1        813.12        905.05        68.60 o                         
  11  -6   1         89.93        118.93        63.00 o                         
  12  -6   1        182.22         61.26        55.70 o                         
 -13  -5   1        349.81        349.70        60.44 o                         
 -12  -5   1       1319.62       1563.20        88.56 o                         
 -11  -5   1         34.96         40.13        40.02 o                         
 -10  -5   1         62.67         96.50        31.34 o                         
  -9  -5   1        787.69        834.76        46.53 o                         
  -8  -5   1        203.93        218.06        29.25 o                         
  -7  -5   1       2743.43       2792.43        56.15 o                         
  -6  -5   1       2135.14       2032.25        43.75 o                         
  -5  -5   1        605.48        588.16        21.23 o                         
  -4  -5   1       2778.47       2699.03        39.90 o                         
  -3  -5   1       1971.40       1958.44        32.43 o                         
  -2  -5   1       2389.98       2370.72        33.52 o                         
  -1  -5   1        508.59        508.38        14.79 o                         
   0  -5   1       5115.14       5170.41        69.98 o                         
   1  -5   1       1070.21       1062.69        21.56 o                         
   2  -5   1        886.97        806.40        20.02 o                         
   3  -5   1       6310.09       6127.37        69.57 o                         
   4  -5   1        148.09        200.54        11.98 o                         
   5  -5   1       4488.65       4248.07        61.82 o                         
   6  -5   1       5110.34       5001.51        75.31 o                         
   7  -5   1       2120.77       2099.65        48.81 o                         
   8  -5   1       2333.90       2469.49        71.90 o                         
   9  -5   1       1832.73       1955.84        68.64 o                         
  10  -5   1       1022.26       1011.38        83.03 o                         
  11  -5   1        839.21        874.10        71.27 o                         
  12  -5   1        629.54        705.94        70.92 o                         
 -13  -4   1        743.52        970.34        76.49 o                         
 -12  -4   1         35.50         66.29        44.21 o                         
 -11  -4   1        730.62        860.69        74.69 o                         
 -10  -4   1        104.28         54.15        31.99 o                         
  -9  -4   1       1731.31       1579.82        60.13 o                         
  -8  -4   1       1216.90       1218.50        49.61 o                         
  -7  -4   1         32.02         43.63        15.21 o                         
  -6  -4   1        817.28        841.24        27.47 o                         
  -5  -4   1       1861.82       1681.08        32.24 o                         
  -4  -4   1        695.20        670.96        21.18 o                         
  -3  -4   1       7541.42       6843.66        88.83 o                         
  -2  -4   1       2099.01       2189.90        28.94 o                         
  -1  -4   1      32317.38      32869.54       345.84 o                         
   0  -4   1      24338.13      25498.90       276.71 o                         
   1  -4   1       1793.60       1810.72        26.70 o                         
   2  -4   1        317.36        362.06        14.67 o                         
   3  -4   1       4382.55       3797.90        47.54 o                         
   4  -4   1       5471.76       5010.68        61.06 o                         
   5  -4   1       2621.48       2649.94        48.58 o                         
   6  -4   1       2955.05       2781.17        51.94 o                         
   7  -4   1        272.93        276.01        22.11 o                         
   8  -4   1       2137.80       2025.42        55.16 o                         
   9  -4   1        317.79        395.37        37.43 o                         
  10  -4   1        564.53        689.13        60.49 o                         
  11  -4   1        481.24        510.28        58.97 o                         
  12  -4   1        506.66        498.83        63.95 o                         
 -13  -3   1        324.46        324.53        57.29 o                         
 -12  -3   1       2286.36       2453.35       105.01 o                         
 -11  -3   1        394.78        421.14        43.49 o                         
 -10  -3   1        270.51        226.17        29.39 o                         
  -9  -3   1        925.78        911.76        39.32 o                         
  -8  -3   1        116.80         99.70        20.02 o                         
  -7  -3   1        969.39        890.20        27.56 o                         
  -6  -3   1       6713.79       5828.41        81.69 o                         
  -5  -3   1        104.56        100.89        10.81 o                         
  -4  -3   1       2543.24       2302.31        34.03 o                         
  -3  -3   1       1266.88       1277.85        22.87 o                         
  -2  -3   1      20855.13      20904.38       219.06 o                         
  -1  -3   1        175.80        217.56         7.81 o                         
   0  -3   1       7674.97       7444.74        84.35 o                         
   1  -3   1       1436.41       1541.11        23.20 o                         
   2  -3   1       1022.88        814.94        16.81 o                         
   3  -3   1        115.85        143.00        11.14 o                         
   4  -3   1        731.93        774.49        20.33 o                         
   5  -3   1       1771.29       1759.47        32.38 o                         
   6  -3   1       2018.58       2024.85        43.37 o                         
   7  -3   1       3598.20       3424.98        72.66 o                         
   8  -3   1        864.81        872.14        40.16 o                         
   9  -3   1       1983.26       2070.59        59.09 o                         
  10  -3   1        697.87        709.80        49.09 o                         
  11  -3   1        219.66        229.10        49.73 o                         
  12  -3   1        955.17       1009.13        76.45 o                         
 -13  -2   1         20.83         78.93        48.52 o                         
 -12  -2   1        952.50       1106.05        80.36 o                         
 -11  -2   1       1302.82       1423.15        69.59 o                         
 -10  -2   1       1457.61       1467.41        55.45 o                         
  -9  -2   1        324.22        331.27        27.10 o                         
  -8  -2   1        923.44        847.55        41.55 o                         
  -7  -2   1        475.52        489.58        21.62 o                         
  -6  -2   1        470.22        477.56        17.71 o                         
  -5  -2   1       3295.66       3086.30        39.62 o                         
  -4  -2   1       6791.40       6291.94        76.21 o                         
  -3  -2   1       9005.15       8284.57        88.37 o                         
  -2  -2   1       1884.19       2057.57        30.15 o                         
  -1  -2   1       2501.09       2379.53        28.63 o                         
   0  -2   1       8609.25       8721.69        88.40 o                         
   1  -2   1       4595.39       4775.92        55.63 o                         
   2  -2   1       3970.96       3942.87        46.48 o                         
   3  -2   1       6092.76       5640.19        68.85 o                         
   4  -2   1       5748.82       5694.20        67.03 o                         
   5  -2   1        724.93        770.41        20.67 o                         
   6  -2   1       1986.18       2047.82        38.78 o                         
   7  -2   1       1860.55       1955.36        46.90 o                         
   8  -2   1       1841.74       1756.80        52.92 o                         
   9  -2   1       1392.58       1390.98        58.79 o                         
  10  -2   1        326.23        349.15        39.65 o                         
  11  -2   1        811.28        806.84        65.73 o                         
  12  -2   1        397.56        461.09        61.10 o                         
 -13  -1   1        108.22        205.98        50.68 o                         
 -12  -1   1        390.90        407.22        53.89 o                         
 -11  -1   1       3231.01       3302.72        78.93 o                         
 -10  -1   1        110.84        101.68        25.49 o                         
  -9  -1   1       1185.33       1234.98        39.37 o                         
  -8  -1   1       1665.20       1630.90        39.70 o                         
  -7  -1   1        729.95        760.36        23.05 o                         
  -6  -1   1      17337.78      16167.93       177.73 o                         
  -5  -1   1       3073.97       2821.69        33.92 o                         
  -4  -1   1       2041.22       1969.42        27.04 o                         
  -3  -1   1       2433.50       2197.25        28.41 o                         
  -2  -1   1       2922.59       3084.78        32.93 o                         
  -1  -1   1      35428.87      37807.51       392.84 o                         
   0  -1   1      35534.84      38515.02       469.45 o                         
   1  -1   1       5720.08       6040.48        66.92 o                         
   2  -1   1       3064.54       3219.04        38.29 o                         
   3  -1   1        427.91        401.27        13.04 o                         
   4  -1   1       1840.13       2000.60        28.74 o                         
   5  -1   1       4098.26       3592.41        49.47 o                         
   6  -1   1          9.74         11.87        11.03 o                         
   7  -1   1       3194.89       3057.96        59.59 o                         
   8  -1   1         39.43         16.33        17.90 o                         
   9  -1   1       4492.23       4348.66        86.71 o                         
  10  -1   1        110.73         90.81        30.20 o                         
  11  -1   1        121.53         88.60        38.23 o                         
  12  -1   1        247.07        220.33        84.41 o                         
 -13   0   1          2.83         53.85        49.04 o                         
 -12   0   1        333.15        330.77        46.88 o                         
 -11   0   1       1529.05       1582.36        57.16 o                         
 -10   0   1       1080.90       1057.70        45.16 o                         
  -9   0   1         16.71         23.10        17.68 o                         
  -8   0   1         19.97         10.58        13.97 o                         
  -7   0   1       6637.66       6470.60        83.61 o                         
  -6   0   1       4600.00       4447.73        63.33 o                         
  -5   0   1       1316.54       1283.03        24.32 o                         
  -4   0   1      25488.49      23746.43       253.36 o                         
  -3   0   1      13499.43      13610.38       160.44 o                         
  -2   0   1        580.93        668.04        13.35 o                         
  -1   0   1        330.49        346.71         7.68 o                         
   1   0   1       4590.39       4917.21        56.59 o                         
   2   0   1      10438.09      10569.22       119.62 o                         
   3   0   1       5793.76       5468.65        63.98 o                         
   4   0   1      12263.23      12833.82       136.31 o                         
   5   0   1       4671.55       4412.96        59.48 o                         
   6   0   1         36.37         28.50        11.49 o                         
   7   0   1       2748.12       2906.35        52.95 o                         
   8   0   1       1722.26       1689.72        49.54 o                         
   9   0   1       2549.30       2500.53        63.40 o                         
  10   0   1        325.13        338.48        33.35 o                         
  11   0   1          6.22         -2.96        31.86 o                         
  12   0   1        243.57        339.57       133.81 o                         
 -13   1   1        126.42        153.23        81.17 o                         
 -12   1   1        371.29        444.74        43.29 o                         
 -11   1   1       3162.53       3251.63        80.14 o                         
 -10   1   1        157.62        141.50        26.23 o                         
  -9   1   1       1178.66       1197.58        39.60 o                         
  -8   1   1       1514.55       1500.29        47.41 o                         
  -7   1   1        814.89        864.66        35.55 o                         
  -6   1   1      17185.37      16081.76       205.86 o                         
  -5   1   1       2687.53       2471.65        36.33 o                         
  -4   1   1       2237.86       2150.30        27.69 o                         
  -3   1   1       2480.17       2236.88        28.61 o                         
  -2   1   1       2756.85       2932.13        31.63 o                         
  -1   1   1      35142.15      37601.65       363.49 o                         
   0   1   1      35695.89      39459.02       424.54 o                         
   1   1   1       5825.39       6175.85        61.99 o                         
   2   1   1       2820.47       3013.13        36.63 o                         
   3   1   1        355.42        344.56        11.59 o                         
   4   1   1       1848.86       1950.84        29.33 o                         
   5   1   1       4133.80       3705.40        53.74 o                         
   6   1   1         18.17         41.05        12.55 o                         
   7   1   1       3271.40       3152.94        62.81 o                         
   8   1   1         55.99         49.90        19.00 o                         
   9   1   1       4220.25       4219.90        96.32 o                         
  10   1   1        130.80        116.04        36.25 o                         
  11   1   1        115.77        107.55        35.88 o                         
  12   1   1        295.76        316.00        51.97 o                         
 -13   2   1         30.08         48.68        54.11 o                         
 -12   2   1       1004.94       1041.43        57.81 o                         
 -11   2   1       1291.11       1284.38        52.45 o                         
 -10   2   1       1546.81       1622.51        72.48 o                         
  -9   2   1        262.11        324.60        33.62 o                         
  -8   2   1        901.36        901.99        38.08 o                         
  -7   2   1        481.45        520.77        49.16 o                         
  -6   2   1        375.25        396.87        19.00 o                         
  -5   2   1       3502.47       3194.10        41.67 o                         
  -4   2   1       6659.69       6178.96        64.96 o                         
  -3   2   1       8158.45       7491.64        84.40 o                         
  -2   2   1       1916.33       2104.31        26.25 o                         
  -1   2   1       2490.39       2409.78        25.65 o                         
   0   2   1       8260.78       8401.75        84.98 o                         
   1   2   1       4397.63       4634.78        47.37 o                         
   2   2   1       3312.31       3352.91        41.82 o                         
   3   2   1       6548.05       6082.97        61.56 o                         
   4   2   1       6018.62       5942.28        67.19 o                         
   5   2   1        619.63        656.47        20.58 o                         
   6   2   1       2190.09       2302.69        44.38 o                         
   7   2   1       1921.24       2081.63        48.86 o                         
   8   2   1       1970.45       1965.92        55.44 o                         
   9   2   1       1428.05       1399.80        83.83 o                         
  10   2   1        352.74        330.09        37.74 o                         
  11   2   1        764.73        826.23        59.16 o                         
  12   2   1        383.85        349.32        52.88 o                         
 -13   3   1        373.31        258.77        59.96 o                         
 -12   3   1       2253.69       2311.80        82.14 o                         
 -11   3   1        344.23        289.45        40.92 o                         
 -10   3   1        313.87        345.77        37.77 o                         
  -9   3   1        796.14        683.43        43.42 o                         
  -8   3   1        142.97        146.20        21.75 o                         
  -7   3   1       1195.24       1041.93        31.33 o                         
  -6   3   1       6465.26       5662.92        87.28 o                         
  -5   3   1         71.41         94.58         9.13 o                         
  -4   3   1       2646.43       2471.53        31.83 o                         
  -3   3   1       1078.65       1124.52        20.29 o                         
  -2   3   1      20135.65      20257.73       218.52 o                         
  -1   3   1        125.74        150.85         6.41 o                         
   0   3   1       7296.08       7209.50        74.48 o                         
   1   3   1       1644.79       1750.11        22.21 o                         
   2   3   1       1279.36       1053.00        17.78 o                         
   3   3   1        102.67        130.47         8.63 o                         
   4   3   1        728.12        774.64        17.19 o                         
   5   3   1       1716.10       1627.35        32.31 o                         
   6   3   1       2021.35       2164.07        46.85 o                         
   7   3   1       3685.02       3584.66        68.86 o                         
   8   3   1        855.88        903.20        39.84 o                         
   9   3   1       2019.61       2000.07        66.16 o                         
  10   3   1        646.72        682.88        48.85 o                         
  11   3   1        199.82        186.06        45.05 o                         
  12   3   1       1067.68       1067.19        70.82 o                         
 -13   4   1        701.61        690.71        69.35 o                         
 -12   4   1         35.64          8.88        51.28 o                         
 -11   4   1        741.48        860.64        66.49 o                         
 -10   4   1         81.12         95.73        31.01 o                         
  -9   4   1       1753.39       1728.00        68.08 o                         
  -8   4   1       1077.68        979.96        37.60 o                         
  -7   4   1         23.31         26.81        16.92 o                         
  -6   4   1        792.55        801.97        26.16 o                         
  -5   4   1       1978.39       1784.64        30.93 o                         
  -4   4   1        756.09        716.05        18.66 o                         
  -3   4   1       7704.65       7054.52        77.48 o                         
  -2   4   1       2110.86       2209.65        28.22 o                         
  -1   4   1      32051.04      32853.25       346.03 o                         
   0   4   1      23381.16      24582.31       254.12 o                         
   1   4   1       1581.59       1607.43        23.81 o                         
   2   4   1        159.74        158.09         8.90 o                         
   3   4   1       4607.72       4098.18        49.88 o                         
   4   4   1       5133.15       4627.91        60.12 o                         
   5   4   1       2607.84       2623.05        49.90 o                         
   6   4   1       2995.02       2760.49        55.54 o                         
   7   4   1        247.51        259.27        22.71 o                         
   8   4   1       2198.26       2022.71        56.68 o                         
   9   4   1        279.57        252.44        29.34 o                         
  10   4   1        597.82        729.95        55.78 o                         
  11   4   1        487.70        501.22        60.94 o                         
  12   4   1        559.75        429.05        57.75 o                         
 -13   5   1        303.50        271.13        68.04 o                         
 -12   5   1       1355.82       1474.19        89.60 o                         
 -11   5   1         51.88        118.59        46.62 o                         
 -10   5   1         53.73        137.84        43.24 o                         
  -9   5   1        832.98        960.77        44.38 o                         
  -8   5   1        190.29        170.64        27.91 o                         
  -7   5   1       2474.80       2441.03        59.81 o                         
  -6   5   1       2240.74       2175.31        43.17 o                         
  -5   5   1        587.54        560.35        21.61 o                         
  -4   5   1       2860.58       2817.15        40.25 o                         
  -3   5   1       2093.82       2138.74        31.25 o                         
  -2   5   1       2489.33       2516.18        31.52 o                         
  -1   5   1        439.49        437.42        14.16 o                         
   0   5   1       5416.97       5598.75        67.42 o                         
   1   5   1       1151.95       1129.36        18.91 o                         
   2   5   1        903.84        819.20        17.38 o                         
   3   5   1       6263.39       6087.13        76.88 o                         
   4   5   1        126.47        172.89        12.90 o                         
   5   5   1       4566.36       4189.28        64.92 o                         
   6   5   1       4926.30       4846.10        94.94 o                         
   7   5   1       2166.55       2109.87        63.49 o                         
   8   5   1       2205.17       2383.80        73.58 o                         
   9   5   1       1966.97       2050.71        71.05 o                         
  10   5   1       1096.00       1039.10        71.42 o                         
  11   5   1        787.16        924.26        87.86 o                         
  12   5   1        631.14        638.93        72.30 o                         
 -13   6   1        213.51        173.25        60.82 o                         
 -12   6   1         45.32        -18.26        44.09 o                         
 -11   6   1        884.57        877.92        71.03 o                         
 -10   6   1        902.97        827.25        64.26 o                         
  -9   6   1        932.11        858.63        52.33 o                         
  -8   6   1        406.62        481.67        40.83 o                         
  -7   6   1        463.77        426.16        23.92 o                         
  -6   6   1       1063.45        977.05        28.79 o                         
  -5   6   1       1981.24       2002.24        42.31 o                         
  -4   6   1       3323.33       3069.56        51.00 o                         
  -3   6   1      10323.26      10684.14       113.76 o                         
  -2   6   1       6925.05       7371.81        83.59 o                         
  -1   6   1      19808.12      20202.14       231.21 o                         
   0   6   1      18561.19      19004.30       199.17 o                         
   1   6   1       2161.21       2229.75        31.65 o                         
   2   6   1       3517.00       3583.35        44.87 o                         
   3   6   1       4926.44       4909.45        74.86 o                         
   4   6   1      13184.79      13162.90       195.92 o                         
   5   6   1       3419.82       3185.34        57.62 o                         
   6   6   1        448.75        464.80        28.93 o                         
   7   6   1         51.64         85.67        25.67 o                         
   8   6   1        530.80        522.48        39.54 o                         
   9   6   1       1544.10       1536.66        64.35 o                         
  10   6   1        796.58        871.48        70.37 o                         
  11   6   1         90.66        168.33        59.76 o                         
  12   6   1        211.22        108.67       102.10 o                         
 -12   7   1         27.64        -21.73        38.29 o                         
 -11   7   1        395.72        376.74        45.25 o                         
 -10   7   1        267.98        279.01        42.58 o                         
  -9   7   1        461.74        438.46        42.36 o                         
  -8   7   1         85.34         88.58        18.57 o                         
  -7   7   1         10.41          4.38        14.84 o                         
  -6   7   1       3908.12       3857.03        68.27 o                         
  -5   7   1       1196.47       1129.43        30.42 o                         
  -4   7   1        714.12        675.09        26.66 o                         
  -3   7   1        936.08        942.31        23.89 o                         
  -2   7   1      16680.85      17007.21       185.30 o                         
  -1   7   1       6196.83       6313.20        79.87 o                         
   0   7   1       8630.28       8913.66        97.31 o                         
   1   7   1        662.92        728.28        20.87 o                         
   2   7   1       3392.48       3418.81        54.49 o                         
   3   7   1      11175.28      11224.63       185.35 o                         
   4   7   1        242.24        377.00        28.72 o                         
   5   7   1      13978.89      13668.74       204.99 o                         
   6   7   1       3960.55       3798.75        72.77 o                         
   7   7   1        662.30        684.39        37.10 o                         
   8   7   1       1298.43       1330.95        57.21 o                         
   9   7   1       1884.39       1901.74        79.95 o                         
  10   7   1       1362.60       1256.97        98.76 o                         
  11   7   1       1166.46       1253.63        86.51 o                         
  12   7   1         89.95         82.87        60.12 o                         
 -12   8   1         94.62         89.95        44.63 o                         
 -11   8   1       1555.17       1419.87        67.08 o                         
 -10   8   1        515.91        482.00        44.43 o                         
  -9   8   1        433.36        464.09        36.17 o                         
  -8   8   1       1134.60       1110.15        44.62 o                         
  -7   8   1        333.58        386.57        23.04 o                         
  -6   8   1       2656.52       2528.16        49.83 o                         
  -5   8   1       3858.37       3714.85        66.47 o                         
  -4   8   1        817.86        776.83        25.74 o                         
  -3   8   1       1290.70       1269.04        29.22 o                         
  -2   8   1        434.98        458.74        23.10 o                         
  -1   8   1       3028.22       3142.21        57.96 o                         
   0   8   1       5946.60       6032.96        84.90 o                         
   1   8   1       1316.94       1338.64        30.63 o                         
   2   8   1       2382.28       2368.29        45.87 o                         
   3   8   1       1690.42       1590.26        44.72 o                         
   4   8   1       3490.91       3627.54        77.52 o                         
   5   8   1       1263.48       1262.10        36.88 o                         
   6   8   1        179.94        209.58        21.69 o                         
   7   8   1         62.61        113.67        24.96 o                         
   8   8   1        406.67        394.59        34.92 o                         
   9   8   1       1206.97       1070.22        72.25 o                         
  10   8   1         68.58         59.21        53.27 o                         
  11   8   1        404.82        325.78        64.65 o                         
 -12   9   1        544.48        503.82        58.06 o                         
 -11   9   1         86.93         81.23        42.63 o                         
 -10   9   1        476.19        516.57        41.83 o                         
  -9   9   1        124.20        140.26        30.30 o                         
  -8   9   1         42.70         13.50        21.20 o                         
  -7   9   1       1518.91       1570.71        51.73 o                         
  -6   9   1        667.65        722.79        35.31 o                         
  -5   9   1        384.29        421.26        28.36 o                         
  -4   9   1       2544.33       2652.25        52.93 o                         
  -3   9   1        675.29        653.58        30.82 o                         
  -2   9   1       2421.77       2206.70        45.17 o                         
  -1   9   1       2764.68       2851.19        55.65 o                         
   0   9   1       1546.37       1571.29        37.52 o                         
   1   9   1       4483.61       4569.85        79.43 o                         
   2   9   1       2637.46       2637.79        53.84 o                         
   3   9   1       3853.42       3859.44        80.70 o                         
   4   9   1        567.40        600.69        32.24 o                         
   5   9   1       6373.73       6640.10       114.50 o                         
   6   9   1       2362.39       2433.31        52.17 o                         
   7   9   1       2239.14       2222.84        61.52 o                         
   8   9   1        403.14        416.40        34.20 o                         
   9   9   1       1032.63        900.09        61.31 o                         
  10   9   1        501.15        439.35        53.59 o                         
  11   9   1        763.79        675.01        64.66 o                         
 -11  10   1        520.86        487.06        54.35 o                         
 -10  10   1         18.01          8.72        31.05 o                         
  -9  10   1        628.74        646.86        42.52 o                         
  -8  10   1       1880.00       1739.69        60.64 o                         
  -7  10   1       2252.91       2072.09        59.51 o                         
  -6  10   1        441.30        442.81        30.59 o                         
  -5  10   1       2291.11       2236.72        58.54 o                         
  -4  10   1        328.83        396.99        28.42 o                         
  -3  10   1       1869.60       1877.93        57.04 o                         
  -2  10   1       2803.60       2859.55        64.11 o                         
  -1  10   1       1974.48       1955.15        45.23 o                         
   0  10   1      10438.62      10427.98       161.32 o                         
   1  10   1       8342.01       8489.22       134.23 o                         
   2  10   1       4114.82       3995.74        82.93 o                         
   3  10   1       1770.92       1795.66        58.88 o                         
   4  10   1        502.01        519.46        32.66 o                         
   5  10   1       1009.90       1124.33        46.37 o                         
   6  10   1       1787.47       1875.46        64.85 o                         
   7  10   1        298.33        297.62        31.44 o                         
   8  10   1        892.59        888.74        46.79 o                         
   9  10   1        130.53        158.51        39.22 o                         
  10  10   1        156.22         84.70        47.09 o                         
  11  10   1        199.50        165.13        54.82 o                         
 -11  11   1        234.00        163.98        51.93 o                         
 -10  11   1       1878.50       1901.12        77.33 o                         
  -9  11   1        551.80        572.81        42.43 o                         
  -8  11   1        269.54        297.33        32.82 o                         
  -7  11   1       2008.59       2061.45        60.35 o                         
  -6  11   1        175.72        219.93        26.04 o                         
  -5  11   1       2355.08       2348.46        61.56 o                         
  -4  11   1        714.30        792.11        36.73 o                         
  -3  11   1        455.07        397.94        32.86 o                         
  -2  11   1       1207.37       1255.69        51.15 o                         
  -1  11   1        147.43        150.58        18.44 o                         
   0  11   1        552.46        627.21        28.38 o                         
   1  11   1       2283.18       2253.61        55.94 o                         
   2  11   1       2639.01       2496.38        69.94 o                         
   3  11   1        509.13        578.19        33.34 o                         
   4  11   1        984.96       1052.98        52.16 o                         
   5  11   1         12.00        -12.45        26.78 o                         
   6  11   1        905.70        961.57        49.96 o                         
   7  11   1       1222.69       1335.73        53.87 o                         
   8  11   1          9.20        -18.54        32.50 o                         
   9  11   1         17.48        -34.95        34.95 o                         
  10  11   1         38.79         -9.47        46.13 o                         
 -10  12   1        588.17        463.68        50.13 o                         
  -9  12   1        509.27        543.68        48.42 o                         
  -8  12   1          8.16         -4.60        31.92 o                         
  -7  12   1       2851.60       2808.63        82.21 o                         
  -6  12   1        196.50        189.39        32.66 o                         
  -5  12   1       3199.17       3288.34        90.20 o                         
  -4  12   1        427.18        428.81        35.23 o                         
  -3  12   1        980.32        912.08        47.64 o                         
  -2  12   1       1270.33       1300.81        56.77 o                         
  -1  12   1       5411.74       5544.80        92.55 o                         
   0  12   1       4738.00       4629.11        86.48 o                         
   1  12   1       2831.96       2818.42        66.00 o                         
   2  12   1         24.29         49.08        24.29 o                         
   3  12   1        262.70        258.21        28.24 o                         
   4  12   1       1381.25       1512.79        75.50 o                         
   5  12   1        339.68        318.43        33.72 o                         
   6  12   1       1001.62       1015.73        53.80 o                         
   7  12   1        334.97        285.76        34.64 o                         
   8  12   1        822.16        852.31        56.49 o                         
   9  12   1        531.76        387.30        49.08 o                         
  10  12   1        466.83        394.58        53.33 o                         
 -10  13   1       1571.71       1484.18        89.14 o                         
  -9  13   1         19.05          8.64        36.70 o                         
  -8  13   1         72.04        125.24        37.67 o                         
  -7  13   1         37.10         11.76        32.33 o                         
  -6  13   1        354.98        419.02        40.01 o                         
  -5  13   1       1256.07       1281.27        72.26 o                         
  -4  13   1        169.17        198.50        30.68 o                         
  -3  13   1       1118.18       1232.09        57.29 o                         
  -2  13   1         18.13         26.88        26.83 o                         
  -1  13   1        203.01        180.93        24.86 o                         
   0  13   1       1916.61       1799.91        53.36 o                         
   1  13   1        297.91        315.25        27.27 o                         
   2  13   1        122.82        164.60        30.64 o                         
   3  13   1        834.44        850.17        42.77 o                         
   4  13   1        999.57        986.56        55.68 o                         
   5  13   1        489.16        548.03        48.74 o                         
   6  13   1         21.78         -3.53        31.40 o                         
   7  13   1        128.90        143.42        38.45 o                         
   8  13   1        846.05        795.23        56.24 o                         
   9  13   1        103.74        143.67        45.64 o                         
  -9  14   1         22.94        -13.64        39.61 o                         
  -8  14   1       1060.54       1024.87        61.41 o                         
  -7  14   1        866.85        734.69        59.29 o                         
  -6  14   1        777.26        811.15        66.43 o                         
  -5  14   1        765.04        809.05        63.86 o                         
  -4  14   1       1631.92       1662.73        67.81 o                         
  -3  14   1       1466.87       1564.39        65.88 o                         
  -2  14   1        926.46        926.82        52.30 o                         
  -1  14   1        956.92        947.89        53.62 o                         
   0  14   1       2534.38       2545.46        73.74 o                         
   1  14   1        932.96        941.24        42.58 o                         
   2  14   1         47.39         67.58        29.64 o                         
   3  14   1         73.10        164.95        33.73 o                         
   4  14   1        739.91        720.98        51.06 o                         
   5  14   1         32.25        -32.28        32.28 o                         
   6  14   1        238.61        207.15        38.58 o                         
   7  14   1        499.75        488.12        48.47 o                         
   8  14   1         31.97         22.53        41.02 o                         
  -8  15   1        421.29        356.43        55.87 o                         
  -7  15   1        274.72        277.30        52.94 o                         
  -6  15   1        804.80        968.16       116.03 o                         
  -5  15   1       1213.16       1358.53        98.60 o                         
  -4  15   1       1446.55       1585.35        84.52 o                         
  -3  15   1         94.24        126.99        35.04 o                         
  -2  15   1       2343.06       2501.62        76.62 o                         
  -1  15   1       1063.23       1143.27        55.64 o                         
   0  15   1        127.21        140.06        32.49 o                         
   1  15   1        226.14        215.14        37.52 o                         
   2  15   1        346.84        438.26        43.39 o                         
   3  15   1       1674.86       1593.86        70.82 o                         
   4  15   1        564.03        514.01        66.81 o                         
   5  15   1        900.82        994.29        85.38 o                         
   6  15   1         19.83        -33.53        39.48 o                         
   7  15   1        552.93        514.16        58.10 o                         
   8  15   1         34.26         -1.55        46.61 o                         
  -7  16   1        196.54        227.90        50.99 o                         
  -6  16   1        201.38         92.12        52.39 o                         
  -5  16   1          7.10         -0.23        45.41 o                         
  -4  16   1        169.03        149.34        58.22 o                         
  -3  16   1       3634.12       3735.79       106.51 o                         
  -2  16   1        287.80        286.28        38.36 o                         
  -1  16   1          1.54        -29.35        29.35 o                         
   0  16   1       1471.75       1459.44        64.93 o                         
   1  16   1        457.62        415.05        46.59 o                         
   2  16   1       1301.31       1299.65        68.11 o                         
   3  16   1         11.95         15.38        36.61 o                         
   4  16   1        186.09        175.37        51.86 o                         
   5  16   1        279.56        285.53        56.50 o                         
   6  16   1        170.00        203.28        49.61 o                         
   7  16   1        147.64        176.54        52.50 o                         
  -6  17   1        126.36         85.80        55.44 o                         
  -5  17   1        419.11        353.78        62.25 o                         
  -4  17   1        535.80        413.68        59.79 o                         
  -3  17   1         55.55         38.93        46.34 o                         
  -2  17   1        898.53       1009.09        60.53 o                         
  -1  17   1        104.56        153.40        37.12 o                         
   0  17   1         49.06         41.93        33.76 o                         
   1  17   1        408.46        441.02        45.12 o                         
   2  17   1        227.43        219.71        43.49 o                         
   3  17   1       1092.86       1071.07        79.01 o                         
   4  17   1        582.30        492.55        77.92 o                         
   5  17   1        438.22        348.08        62.75 o                         
  -5  18   1          2.28         -8.49        53.77 o                         
  -4  18   1        130.13        161.12        57.51 o                         
  -3  18   1       1032.89       1067.83        72.98 o                         
  -2  18   1         59.35         40.30        43.16 o                         
  -1  18   1        710.35        537.45        50.24 o                         
   0  18   1        339.43        286.16        42.85 o                         
   1  18   1        190.12        200.80        40.78 o                         
   2  18   1        829.56        782.37        77.54 o                         
   3  18   1        100.33         27.31        53.11 o                         
   4  18   1       1132.71       1190.43        90.37 o                         
  -2  19   1         18.89         13.61        46.50 o                         
  -1  19   1        156.36        104.93        42.47 o                         
   0  19   1        626.50        666.35        65.77 o                         
   1  19   1         10.68        -43.74        43.74 o                         
   2  19   1        120.16         31.12        48.59 o                         
  -2 -19   2        953.90        878.68        78.82 o                         
  -1 -19   2         74.72         13.01        54.16 o                         
   0 -19   2        561.72        504.00        68.07 o                         
   1 -19   2         71.32         52.50        63.73 o                         
  -5 -18   2        906.71        918.70        82.40 o                         
  -4 -18   2         24.89          0.89        49.63 o                         
  -3 -18   2        135.94         85.66        51.13 o                         
  -2 -18   2        880.07        929.71        74.20 o                         
  -1 -18   2        236.28        146.88        40.23 o                         
   0 -18   2        425.19        371.80        60.83 o                         
   1 -18   2        296.22        219.59        54.71 o                         
   2 -18   2        289.37        200.55        56.92 o                         
   3 -18   2        737.92        727.98        76.00 o                         
  -7 -17   2        120.47         32.76        55.22 o                         
  -6 -17   2        138.37         28.31        52.34 o                         
  -5 -17   2        134.71        202.01        55.64 o                         
  -4 -17   2        463.30        523.99        64.30 o                         
  -3 -17   2       1340.20       1371.95        87.41 o                         
  -2 -17   2        697.20        684.67        57.62 o                         
  -1 -17   2        367.47        446.42        45.79 o                         
   0 -17   2         71.84         50.58        34.80 o                         
   1 -17   2          0.18        -26.77        41.43 o                         
   2 -17   2          6.62          8.58        45.65 o                         
   3 -17   2        970.38        983.21        78.60 o                         
   4 -17   2        639.60        755.03        74.75 o                         
   5 -17   2        309.55        277.31        62.68 o                         
  -8 -16   2        223.15        151.51        58.39 o                         
  -7 -16   2        671.16        556.28        69.94 o                         
  -6 -16   2         53.83        108.35        49.97 o                         
  -5 -16   2        445.00        421.82        59.83 o                         
  -4 -16   2        267.07        252.86        49.64 o                         
  -3 -16   2        590.68        523.51        50.25 o                         
  -2 -16   2       1175.73       1234.42        68.99 o                         
  -1 -16   2       2264.55       2129.21        78.56 o                         
   0 -16   2        160.92        148.50        36.56 o                         
   1 -16   2       1312.20       1351.15        81.24 o                         
   2 -16   2        285.74        361.34        71.11 o                         
   3 -16   2        245.62        285.91        53.37 o                         
   4 -16   2        532.07        662.52        67.87 o                         
   5 -16   2        420.88        404.76        62.02 o                         
   6 -16   2        314.75        394.85        64.37 o                         
  -9 -15   2        886.90        878.52        92.65 o                         
  -8 -15   2        759.51        824.82        76.46 o                         
  -7 -15   2        157.33        147.27        50.51 o                         
  -6 -15   2       1546.04       1682.92       106.01 o                         
  -5 -15   2        199.88         94.88        44.52 o                         
  -4 -15   2        617.80        570.74        60.17 o                         
  -3 -15   2       1226.34       1292.73        79.06 o                         
  -2 -15   2        301.81        343.52        48.49 o                         
  -1 -15   2         68.70         84.34        35.21 o                         
   0 -15   2        412.78        355.71        38.00 o                         
   1 -15   2        242.31        208.63        37.53 o                         
   2 -15   2        659.92        702.53        61.42 o                         
   3 -15   2        156.10         50.47        42.33 o                         
   4 -15   2         73.60         80.61        63.00 o                         
   5 -15   2        318.60        271.08        53.56 o                         
   6 -15   2        929.25       1010.99        79.31 o                         
   7 -15   2        354.92        287.50        59.96 o                         
  -9 -14   2        179.40        121.00        51.19 o                         
  -8 -14   2        115.54        141.21        47.44 o                         
  -7 -14   2        165.49        191.50        45.51 o                         
  -6 -14   2        175.16        166.99        37.56 o                         
  -5 -14   2        139.45        137.99        33.15 o                         
  -4 -14   2        235.88        229.56        36.63 o                         
  -3 -14   2       1473.88       1582.34        79.62 o                         
  -2 -14   2        204.22        169.26        36.07 o                         
  -1 -14   2       1630.14       1521.79        70.05 o                         
   0 -14   2         51.32         53.50        29.26 o                         
   1 -14   2       1914.10       1847.22        77.76 o                         
   2 -14   2        259.09        232.42        35.19 o                         
   3 -14   2       2047.48       2071.47        90.91 o                         
   4 -14   2        315.13        339.21        50.86 o                         
   5 -14   2        697.60        717.74        63.91 o                         
   6 -14   2          5.35        -17.41        43.21 o                         
   7 -14   2        769.24        902.17        96.34 o                         
   8 -14   2        855.23        884.54        80.20 o                         
 -10 -13   2        916.63        842.86        90.18 o                         
  -9 -13   2         98.80        181.24        50.10 o                         
  -8 -13   2         78.08         91.65        36.21 o                         
  -7 -13   2       1452.13       1478.24        70.04 o                         
  -6 -13   2       1060.81       1073.82        58.51 o                         
  -5 -13   2        324.14        305.78        33.80 o                         
  -4 -13   2        655.73        730.91        44.96 o                         
  -3 -13   2        146.44        178.72        32.22 o                         
  -2 -13   2       1524.22       1568.62        80.99 o                         
  -1 -13   2       3259.94       3262.01        90.71 o                         
   0 -13   2        634.08        665.48        43.67 o                         
   1 -13   2        518.07        559.59        42.86 o                         
   2 -13   2       1741.50       1888.30        66.16 o                         
   3 -13   2         23.86         32.21        31.19 o                         
   4 -13   2       3794.56       4138.23       125.14 o                         
   5 -13   2        578.27        592.63        54.44 o                         
   6 -13   2        255.40        259.60        44.86 o                         
   7 -13   2       1084.89       1002.88        67.60 o                         
   8 -13   2        441.94        332.91        60.80 o                         
 -11 -12   2       2337.95       2319.30       112.39 o                         
 -10 -12   2         65.52         98.77        47.76 o                         
  -9 -12   2        840.44        807.79        59.26 o                         
  -8 -12   2         86.17        125.06        36.84 o                         
  -7 -12   2        615.80        602.41        48.18 o                         
  -6 -12   2        349.92        367.31        37.71 o                         
  -5 -12   2        713.97        733.19        45.86 o                         
  -4 -12   2       1373.60       1411.41        51.44 o                         
  -3 -12   2        784.92        848.50        57.15 o                         
  -2 -12   2        350.30        367.48        28.95 o                         
  -1 -12   2        272.17        314.65        32.42 o                         
   0 -12   2        414.24        396.72        31.40 o                         
   1 -12   2        614.79        599.62        39.86 o                         
   2 -12   2       1076.84       1090.96        49.79 o                         
   3 -12   2        353.64        383.94        42.56 o                         
   4 -12   2        467.23        522.00        40.71 o                         
   5 -12   2        177.01        187.46        37.61 o                         
   6 -12   2        101.89         89.45        36.94 o                         
   7 -12   2        524.25        604.73        53.42 o                         
   8 -12   2        629.14        777.04        64.73 o                         
   9 -12   2         57.83         52.49        52.35 o                         
 -11 -11   2        410.24        452.70        62.70 o                         
 -10 -11   2        329.38        280.18        53.53 o                         
  -9 -11   2        857.56        900.62        61.22 o                         
  -8 -11   2        940.88        951.74        49.88 o                         
  -7 -11   2        653.91        721.54        51.31 o                         
  -6 -11   2        850.78        933.59        52.38 o                         
  -5 -11   2        521.66        616.15        41.31 o                         
  -4 -11   2        253.92        283.19        23.25 o                         
  -3 -11   2       1312.28       1291.23        41.74 o                         
  -2 -11   2       1943.11       2066.03        48.50 o                         
  -1 -11   2       1523.54       1509.02        48.02 o                         
   0 -11   2       6262.27       6188.09       126.15 o                         
   1 -11   2        645.43        645.69        38.00 o                         
   2 -11   2       3086.12       3180.20        71.82 o                         
   3 -11   2       1059.31       1139.48        55.26 o                         
   4 -11   2         22.41         26.07        22.90 o                         
   5 -11   2        465.67        502.81        39.62 o                         
   6 -11   2        673.82        616.62        57.46 o                         
   7 -11   2       2036.33       1967.04        73.98 o                         
   8 -11   2        572.93        625.45        55.08 o                         
   9 -11   2       1734.91       1716.51       107.19 o                         
  10 -11   2        281.81        278.77        76.48 o                         
 -12 -10   2         30.37         65.64        52.80 o                         
 -11 -10   2       1171.45       1183.08        79.94 o                         
 -10 -10   2         52.23         86.08        44.54 o                         
  -9 -10   2       1883.75       1868.74        75.27 o                         
  -8 -10   2         66.66          5.82        26.35 o                         
  -7 -10   2        139.28        117.30        26.82 o                         
  -6 -10   2        147.47        146.72        24.32 o                         
  -5 -10   2        775.70        743.18        42.54 o                         
  -4 -10   2       5338.52       5220.77        91.62 o                         
  -3 -10   2       3120.60       3199.79        57.97 o                         
  -2 -10   2       2683.00       2684.63        49.44 o                         
  -1 -10   2       2028.20       2030.98        54.33 o                         
   0 -10   2        581.08        587.49        34.29 o                         
   1 -10   2       3125.06       3105.86        75.81 o                         
   2 -10   2       1213.75       1178.03        49.53 o                         
   3 -10   2       1014.38       1035.44        54.21 o                         
   4 -10   2       1305.46       1170.54        52.05 o                         
   5 -10   2       3879.09       3746.73        82.12 o                         
   6 -10   2        787.01        765.27        42.00 o                         
   7 -10   2        438.92        479.16        40.55 o                         
   8 -10   2        338.56        400.95        41.51 o                         
   9 -10   2         62.52        141.66        51.95 o                         
  10 -10   2        107.09        114.63        66.78 o                         
 -12  -9   2        929.38        990.90        71.52 o                         
 -11  -9   2        380.91        395.10        51.90 o                         
 -10  -9   2        564.04        582.99        51.30 o                         
  -9  -9   2       1657.60       1568.72        62.30 o                         
  -8  -9   2        668.70        781.72        40.16 o                         
  -7  -9   2        353.60        382.65        27.06 o                         
  -6  -9   2       3370.23       3328.23        69.28 o                         
  -5  -9   2       2057.14       1970.16        60.47 o                         
  -4  -9   2        864.25        917.98        46.68 o                         
  -3  -9   2       1799.50       1751.37        38.56 o                         
  -2  -9   2       1076.62       1135.28        32.24 o                         
  -1  -9   2        655.09        681.77        27.06 o                         
   0  -9   2       3577.43       3536.21        63.69 o                         
   1  -9   2        452.86        433.09        22.95 o                         
   2  -9   2       5235.04       4898.74        79.60 o                         
   3  -9   2       1557.02       1624.50        49.67 o                         
   4  -9   2        220.90        249.68        25.87 o                         
   5  -9   2        628.81        668.68        32.52 o                         
   6  -9   2        741.03        815.54        43.68 o                         
   7  -9   2       1617.81       1662.78        62.28 o                         
   8  -9   2       2084.50       2090.34        84.86 o                         
   9  -9   2        151.73        263.77        54.47 o                         
  10  -9   2        326.48        236.68        58.30 o                         
 -12  -8   2         31.27         37.47        43.97 o                         
 -11  -8   2         15.46         10.45        36.85 o                         
 -10  -8   2        145.04        136.60        31.75 o                         
  -9  -8   2        690.98        776.34        45.22 o                         
  -8  -8   2       1042.63       1007.83        43.94 o                         
  -7  -8   2         90.88         95.27        17.11 o                         
  -6  -8   2       1511.08       1535.02        33.95 o                         
  -5  -8   2       2016.57       2226.96        57.13 o                         
  -4  -8   2       2752.01       2614.87        53.69 o                         
  -3  -8   2       8298.65       7933.20       114.80 o                         
  -2  -8   2       1276.00       1334.06        30.45 o                         
  -1  -8   2      12448.05      12719.12       165.40 o                         
   0  -8   2       8229.13       8387.03       122.97 o                         
   1  -8   2       3449.90       3299.72        62.90 o                         
   2  -8   2       2266.90       2061.04        43.39 o                         
   3  -8   2       8608.74       8262.97       143.16 o                         
   4  -8   2       3284.22       3349.35        67.19 o                         
   5  -8   2       7609.37       7348.34       105.74 o                         
   6  -8   2        367.30        402.15        23.33 o                         
   7  -8   2       1042.26       1118.19        53.11 o                         
   8  -8   2       2064.76       2195.41        80.69 o                         
   9  -8   2        494.35        451.97        58.20 o                         
  10  -8   2        408.41        462.02        64.48 o                         
  11  -8   2         58.21         78.86        57.84 o                         
 -13  -7   2         97.86        134.00        54.22 o                         
 -12  -7   2       1677.10       1635.49       104.84 o                         
 -11  -7   2        231.97        277.21        48.28 o                         
 -10  -7   2        354.98        398.88        40.24 o                         
  -9  -7   2        398.07        379.85        37.60 o                         
  -8  -7   2        313.61        317.75        23.92 o                         
  -7  -7   2       1937.97       1849.39        42.13 o                         
  -6  -7   2       3155.77       2755.74        55.43 o                         
  -5  -7   2        847.62        779.00        26.72 o                         
  -4  -7   2        489.35        506.85        22.10 o                         
  -3  -7   2       2330.46       2518.73        40.19 o                         
  -2  -7   2       9458.57       9459.70       108.26 o                         
  -1  -7   2       8752.46       9048.78       102.03 o                         
   0  -7   2       1662.34       1777.02        35.87 o                         
   1  -7   2       2976.18       3092.21        48.58 o                         
   2  -7   2       4266.57       4568.93        78.66 o                         
   3  -7   2       2401.29       2396.51        48.75 o                         
   4  -7   2       7597.84       7203.17       106.17 o                         
   5  -7   2        634.44        744.21        25.40 o                         
   6  -7   2        118.27        157.65        17.40 o                         
   7  -7   2        510.64        610.38        42.84 o                         
   8  -7   2       1941.18       1996.07        70.77 o                         
   9  -7   2        146.09        137.60        46.19 o                         
  10  -7   2         39.84        -33.27        47.02 o                         
  11  -7   2         86.68         64.47        59.64 o                         
 -13  -6   2        151.11        269.66        55.49 o                         
 -12  -6   2        302.84        330.54        48.89 o                         
 -11  -6   2        178.91        241.13        45.88 o                         
 -10  -6   2        242.82        279.55        33.17 o                         
  -9  -6   2        254.82        275.01        37.22 o                         
  -8  -6   2       1359.00       1314.56        47.08 o                         
  -7  -6   2       2871.53       2759.00        58.60 o                         
  -6  -6   2        865.04        799.86        27.16 o                         
  -5  -6   2       3744.50       3811.04        60.98 o                         
  -4  -6   2         25.53         49.52        11.26 o                         
  -3  -6   2       2583.16       2413.37        37.77 o                         
  -2  -6   2       3163.02       3114.49        41.37 o                         
  -1  -6   2      11350.36      11305.01       134.66 o                         
   0  -6   2       3781.70       3598.80        53.61 o                         
   1  -6   2       3551.46       3828.07        53.30 o                         
   2  -6   2       4785.14       4695.61        67.60 o                         
   3  -6   2       7903.42       7437.84       100.09 o                         
   4  -6   2       3997.83       3949.97        66.32 o                         
   5  -6   2       9904.12       9557.76       136.96 o                         
   6  -6   2        202.35        233.47        20.89 o                         
   7  -6   2       1795.26       1654.03        41.12 o                         
   8  -6   2       1038.06       1160.19        52.02 o                         
   9  -6   2        905.87        885.95        59.24 o                         
  10  -6   2        578.37        681.91        58.67 o                         
  11  -6   2        124.75        130.55        49.75 o                         
 -13  -5   2        479.79        606.61        58.52 o                         
 -12  -5   2        511.41        503.89        53.64 o                         
 -11  -5   2        316.62        412.31        38.15 o                         
 -10  -5   2       1227.31       1376.80        61.71 o                         
  -9  -5   2       1620.05       1661.92        55.26 o                         
  -8  -5   2        373.80        406.10        26.62 o                         
  -7  -5   2       1847.10       1785.40        40.81 o                         
  -6  -5   2       1817.24       1573.68        38.53 o                         
  -5  -5   2       3950.83       4004.52        65.13 o                         
  -4  -5   2        511.18        616.73        20.26 o                         
  -3  -5   2      12678.96      13261.01       143.42 o                         
  -2  -5   2      10322.97       9806.91       110.49 o                         
  -1  -5   2       8020.51       7535.38        90.93 o                         
   0  -5   2        513.79        534.81        16.08 o                         
   1  -5   2       1180.21       1166.85        19.84 o                         
   2  -5   2       2921.49       3074.94        39.70 o                         
   3  -5   2       3084.51       3122.95        45.16 o                         
   4  -5   2      11141.11      10682.56       160.07 o                         
   5  -5   2       2916.50       2966.18        55.97 o                         
   6  -5   2       1653.10       1665.13        40.36 o                         
   7  -5   2        254.13        349.75        30.58 o                         
   8  -5   2       2245.43       2275.61        67.09 o                         
   9  -5   2        555.18        610.00        50.61 o                         
  10  -5   2        255.80        238.35        49.84 o                         
  11  -5   2        740.08        663.60        67.74 o                         
  12  -5   2        343.70        376.44        73.77 o                         
 -13  -4   2       1098.92       1150.01        90.50 o                         
 -12  -4   2       1860.52       1795.64        80.81 o                         
 -11  -4   2         27.00          4.14        30.82 o                         
 -10  -4   2        593.97        615.76        44.18 o                         
  -9  -4   2        829.64        813.37        39.98 o                         
  -8  -4   2       1612.50       1543.57        44.29 o                         
  -7  -4   2       5087.37       4883.97        80.21 o                         
  -6  -4   2        376.23        461.58        22.58 o                         
  -5  -4   2       1484.51       1528.29        30.86 o                         
  -4  -4   2      13261.72      13462.96       153.07 o                         
  -3  -4   2       1540.89       1589.52        23.52 o                         
  -2  -4   2       1211.34       1176.06        20.20 o                         
  -1  -4   2       5817.88       5845.32        76.45 o                         
   0  -4   2       4697.60       4546.33        62.27 o                         
   1  -4   2        913.45        861.42        17.58 o                         
   2  -4   2       2733.12       2684.67        36.93 o                         
   3  -4   2        943.90        911.46        23.38 o                         
   4  -4   2       2193.47       2332.28        44.13 o                         
   5  -4   2       3928.37       3736.33        67.27 o                         
   6  -4   2       2065.28       2062.47        51.78 o                         
   7  -4   2        368.60        400.60        31.57 o                         
   8  -4   2        446.26        480.81        36.24 o                         
   9  -4   2        695.61        692.84        47.56 o                         
  10  -4   2        105.54         63.36        44.19 o                         
  11  -4   2        173.30        221.67        73.46 o                         
  12  -4   2        681.63        759.07        74.43 o                         
 -13  -3   2        890.79        869.49        65.29 o                         
 -12  -3   2        362.23        364.98        47.57 o                         
 -11  -3   2       1089.96       1258.45        65.44 o                         
 -10  -3   2       2367.08       2331.00        64.18 o                         
  -9  -3   2       1701.94       1648.70        46.32 o                         
  -8  -3   2       1218.94       1180.88        38.84 o                         
  -7  -3   2        455.36        442.54        22.40 o                         
  -6  -3   2        653.59        781.93        26.60 o                         
  -5  -3   2       3568.99       3581.03        50.54 o                         
  -4  -3   2        261.82        224.46        11.74 o                         
  -3  -3   2       8271.07       7586.81        83.07 o                         
  -2  -3   2       4296.99       4321.05        49.88 o                         
  -1  -3   2       6284.39       6233.63        75.03 o                         
   0  -3   2       3690.56       3759.07        50.44 o                         
   1  -3   2       3778.45       3849.37        44.98 o                         
   2  -3   2      10257.69       9915.41       109.70 o                         
   3  -3   2       1851.22       2010.00        32.34 o                         
   4  -3   2       3428.61       3326.03        52.31 o                         
   5  -3   2       5086.63       4795.67        98.36 o                         
   6  -3   2       5033.72       5035.57        96.03 o                         
   7  -3   2       1903.71       1985.00        56.83 o                         
   8  -3   2       1984.28       2027.06        62.12 o                         
   9  -3   2        251.07        265.08        43.36 o                         
  10  -3   2        808.04        714.97        56.10 o                         
  11  -3   2        544.72        528.86        61.14 o                         
  12  -3   2        416.41        476.28        84.25 o                         
 -14  -2   2        175.74        277.66        59.56 o                         
 -13  -2   2        971.29       1072.63        70.41 o                         
 -12  -2   2       2089.68       2059.69        79.56 o                         
 -11  -2   2        626.39        568.58        38.10 o                         
 -10  -2   2        460.38        450.63        31.71 o                         
  -9  -2   2       2458.18       2451.36        53.37 o                         
  -8  -2   2        100.51        114.79        16.35 o                         
  -7  -2   2       8949.08       8479.51       110.34 o                         
  -6  -2   2       4192.94       4132.38        57.43 o                         
  -5  -2   2        654.53        671.02        17.34 o                         
  -4  -2   2       5421.27       4952.28        65.13 o                         
  -3  -2   2        841.68        791.61        16.59 o                         
  -2  -2   2       2085.36       2186.37        31.06 o                         
  -1  -2   2        817.45        819.73        13.67 o                         
   0  -2   2       2086.75       2200.67        33.30 o                         
   1  -2   2       6771.89       6821.38        77.29 o                         
   2  -2   2        442.46        470.06        14.11 o                         
   3  -2   2      12410.34      12156.40       132.29 o                         
   4  -2   2       1218.37       1198.19        28.77 o                         
   5  -2   2         47.12         68.25        13.95 o                         
   6  -2   2       5692.13       5955.47        89.00 o                         
   7  -2   2        546.66        596.41        34.58 o                         
   8  -2   2        601.81        574.14        32.53 o                         
   9  -2   2       1818.96       1888.85        69.88 o                         
  10  -2   2        175.45        186.23        41.26 o                         
  11  -2   2        419.87        435.93        92.35 o                         
  12  -2   2        666.59        611.11        79.66 o                         
 -14  -1   2        203.81        162.52        57.67 o                         
 -13  -1   2        155.67        131.19        43.13 o                         
 -12  -1   2        975.64       1023.36        54.76 o                         
 -11  -1   2        341.06        329.55        31.91 o                         
 -10  -1   2       2702.96       2731.29        67.57 o                         
  -9  -1   2        102.53        142.14        17.25 o                         
  -8  -1   2       1203.08       1224.68        30.11 o                         
  -7  -1   2       1516.47       1501.12        29.47 o                         
  -6  -1   2       6649.90       6419.76        84.04 o                         
  -5  -1   2       3335.92       3097.15        40.11 o                         
  -4  -1   2       7777.70       7670.02        81.48 o                         
  -3  -1   2      28923.01      28076.07       277.09 o                         
  -2  -1   2       1888.68       1955.19        25.44 o                         
  -1  -1   2       9317.98       9764.42       105.85 o                         
   0  -1   2       9412.59       9434.68       113.07 o                         
   1  -1   2       3075.31       2974.33        34.79 o                         
   2  -1   2       5935.45       5934.00        63.44 o                         
   3  -1   2       9343.72       9513.30       106.96 o                         
   4  -1   2       5831.54       5999.51        73.23 o                         
   5  -1   2       3679.08       3651.11        49.84 o                         
   6  -1   2       3427.18       3552.78        56.10 o                         
   7  -1   2       4810.85       4730.63        71.28 o                         
   8  -1   2       1280.58       1279.82        45.96 o                         
   9  -1   2        242.87        239.63        29.77 o                         
  10  -1   2        227.93        289.74        41.42 o                         
  11  -1   2        429.67        420.29        56.41 o                         
  12  -1   2        612.93        644.94        82.06 o                         
 -14   0   2         92.09        148.61        50.58 o                         
 -13   0   2          5.77        -34.98        34.98 o                         
 -12   0   2       2649.31       2761.24        76.68 o                         
 -11   0   2       1642.59       1742.55        58.84 o                         
 -10   0   2         87.46         81.99        25.39 o                         
  -9   0   2         78.93         60.62        15.29 o                         
  -8   0   2         50.70         74.93        13.93 o                         
  -7   0   2       4671.20       4403.32        64.04 o                         
  -6   0   2       6850.23       6634.87        82.93 o                         
  -5   0   2         86.50        114.87         9.33 o                         
  -4   0   2       1338.33       1293.49        21.45 o                         
  -3   0   2       1054.94        991.61        18.36 o                         
  -2   0   2          1.18          7.61         6.37 o                         
  -1   0   2       8507.90       9281.79       103.62 o                         
   0   0   2       1243.66       1449.22        20.37 o                         
   1   0   2      38246.85      39402.32       430.40 o                         
   2   0   2        164.97        256.06        11.29 o                         
   3   0   2       6808.54       6495.64        79.07 o                         
   4   0   2        959.05        987.48        19.95 o                         
   5   0   2        361.63        336.90        15.81 o                         
   6   0   2        255.83        246.53        22.70 o                         
   7   0   2         69.89        117.18        17.87 o                         
   8   0   2       4884.86       5112.95        88.94 o                         
   9   0   2        844.49        807.11        39.51 o                         
  10   0   2        633.92        566.44        45.04 o                         
  11   0   2        481.98        485.39        57.08 o                         
  12   0   2          9.25         66.07        63.92 o                         
 -14   1   2        212.13        250.20        54.49 o                         
 -13   1   2        163.96        244.49        53.19 o                         
 -12   1   2        877.75        959.27        48.44 o                         
 -11   1   2        355.26        347.49        33.74 o                         
 -10   1   2       2825.30       2911.92        68.91 o                         
  -9   1   2        111.77         82.53        18.37 o                         
  -8   1   2       1291.85       1284.91        32.57 o                         
  -7   1   2       1387.39       1364.69        37.17 o                         
  -6   1   2       6490.12       6256.61        88.92 o                         
  -5   1   2       3285.06       3038.59        44.58 o                         
  -4   1   2       7255.48       7158.15        88.84 o                         
  -3   1   2      29249.25      28737.82       287.90 o                         
  -2   1   2       1923.78       2016.14        24.26 o                         
  -1   1   2       9617.74       9922.10        94.59 o                         
   0   1   2       9543.43       9670.29        95.50 o                         
   1   1   2       3007.24       2938.72        33.17 o                         
   2   1   2       5431.31       5461.18        65.33 o                         
   3   1   2       9339.17       9404.28       101.93 o                         
   4   1   2       5998.97       6158.42        70.90 o                         
   5   1   2       3624.28       3510.59        53.64 o                         
   6   1   2       3410.67       3472.42        58.64 o                         
   7   1   2       4875.91       4728.85        76.22 o                         
   8   1   2       1319.19       1277.68        41.79 o                         
   9   1   2        287.02        310.05        30.89 o                         
  10   1   2        249.34        205.14        36.20 o                         
  11   1   2        328.93        356.00        53.88 o                         
  12   1   2        640.24        710.51        73.37 o                         
 -14   2   2        145.94        133.43        56.42 o                         
 -13   2   2       1007.75        990.07        72.20 o                         
 -12   2   2       2063.12       2016.50        63.69 o                         
 -11   2   2        575.66        465.15        36.75 o                         
 -10   2   2        461.99        475.24        37.33 o                         
  -9   2   2       2293.59       2314.26        62.75 o                         
  -8   2   2        135.87        140.79        20.92 o                         
  -7   2   2       8963.79       8484.08       131.83 o                         
  -6   2   2       3782.51       3690.45        64.26 o                         
  -5   2   2        704.19        751.84        19.89 o                         
  -4   2   2       5857.92       5469.76        58.13 o                         
  -3   2   2        930.86        877.53        14.81 o                         
  -2   2   2       1919.42       2071.65        25.35 o                         
  -1   2   2        824.00        829.86        12.92 o                         
   0   2   2       2202.21       2286.39        26.46 o                         
   1   2   2       7670.95       7695.12        81.13 o                         
   2   2   2        420.79        412.10        11.41 o                         
   3   2   2      11942.96      11689.49       122.07 o                         
   4   2   2       1266.35       1315.49        24.47 o                         
   5   2   2         35.02         40.29        12.11 o                         
   6   2   2       5871.13       6080.10        93.74 o                         
   7   2   2        566.10        578.89        27.36 o                         
   8   2   2        581.06        586.28        31.47 o                         
   9   2   2       1819.94       1836.79        57.88 o                         
  10   2   2        194.47        244.37        37.35 o                         
  11   2   2        466.38        395.91        51.79 o                         
  12   2   2        732.73        711.70        65.91 o                         
 -13   3   2        872.56        827.34        55.54 o                         
 -12   3   2        284.45        279.55        42.44 o                         
 -11   3   2       1074.03       1015.05        54.47 o                         
 -10   3   2       2295.15       2392.08       122.02 o                         
  -9   3   2       1629.13       1622.24        60.83 o                         
  -8   3   2       1240.45       1291.26        43.66 o                         
  -7   3   2        424.24        422.51        26.12 o                         
  -6   3   2        813.04        948.67        28.10 o                         
  -5   3   2       4069.86       4102.77        47.54 o                         
  -4   3   2        153.63        112.05         8.78 o                         
  -3   3   2       8432.73       7751.01        86.73 o                         
  -2   3   2       4439.75       4483.35        47.94 o                         
  -1   3   2       6546.87       6494.20        62.24 o                         
   0   3   2       4361.02       4417.54        45.26 o                         
   1   3   2       3830.93       3859.19        46.83 o                         
   2   3   2      10030.93       9780.44       105.39 o                         
   3   3   2       1785.76       1973.03        27.60 o                         
   4   3   2       3241.95       3170.26        44.00 o                         
   5   3   2       4935.66       4636.19        66.29 o                         
   6   3   2       5008.59       4814.14        79.40 o                         
   7   3   2       1850.38       1815.73        47.87 o                         
   8   3   2       1910.99       1882.96        66.76 o                         
   9   3   2        248.71        246.21        31.11 o                         
  10   3   2        876.74        819.31        49.88 o                         
  11   3   2        527.26        562.77        58.11 o                         
  12   3   2        370.01        276.41        59.27 o                         
 -13   4   2       1090.34       1063.80        64.52 o                         
 -12   4   2       1915.56       1866.45        84.27 o                         
 -11   4   2         32.77         25.50        35.70 o                         
 -10   4   2        626.99        713.19        50.37 o                         
  -9   4   2        799.83        821.78        55.45 o                         
  -8   4   2       1655.75       1747.05        68.94 o                         
  -7   4   2       5195.57       5132.62        96.43 o                         
  -6   4   2        401.01        439.46        18.75 o                         
  -5   4   2       1456.57       1509.40        27.58 o                         
  -4   4   2      14246.88      14323.06       147.79 o                         
  -3   4   2       1220.15       1307.75        22.82 o                         
  -2   4   2       1371.83       1373.60        19.72 o                         
  -1   4   2       6191.94       6259.04        64.85 o                         
   0   4   2       5085.73       4962.35        50.79 o                         
   1   4   2        990.77        923.48        16.96 o                         
   2   4   2       2750.64       2698.78        33.79 o                         
   3   4   2        912.52        908.36        19.66 o                         
   4   4   2       2097.80       2199.94        37.02 o                         
   5   4   2       3778.73       3515.09        62.32 o                         
   6   4   2       2209.57       2268.03        45.83 o                         
   7   4   2        331.62        356.87        26.32 o                         
   8   4   2        370.03        402.62        31.28 o                         
   9   4   2        689.94        646.76        46.96 o                         
  10   4   2         83.50        124.31        40.82 o                         
  11   4   2        201.85        134.33        64.78 o                         
  12   4   2        699.20        567.95        74.29 o                         
 -13   5   2        506.00        536.55        60.13 o                         
 -12   5   2        458.31        516.99        55.58 o                         
 -11   5   2        354.41        374.25        47.62 o                         
 -10   5   2       1277.90       1392.77        66.86 o                         
  -9   5   2       1826.66       1676.74        65.78 o                         
  -8   5   2        386.46        414.12        27.83 o                         
  -7   5   2       1705.56       1662.15        41.29 o                         
  -6   5   2       2094.52       1860.63        35.48 o                         
  -5   5   2       4085.14       4176.16        57.07 o                         
  -4   5   2        691.11        762.65        18.94 o                         
  -3   5   2      13399.77      13873.45       143.55 o                         
  -2   5   2       9539.31       9143.49        91.08 o                         
  -1   5   2       8091.18       7767.04        83.62 o                         
   0   5   2        341.80        347.14        11.28 o                         
   1   5   2       1165.18       1132.97        19.85 o                         
   2   5   2       2465.23       2614.12        34.14 o                         
   3   5   2       3207.97       3216.10        47.36 o                         
   4   5   2      11071.74      10629.71       134.87 o                         
   5   5   2       2987.58       3045.29        56.25 o                         
   6   5   2       1660.84       1655.12        55.08 o                         
   7   5   2        209.49        265.36        30.93 o                         
   8   5   2       2109.19       2236.97        74.10 o                         
   9   5   2        518.26        535.73        72.11 o                         
  10   5   2        282.02        313.55        54.01 o                         
  11   5   2        759.69        633.94        69.23 o                         
  12   5   2        351.28        389.27        79.40 o                         
 -13   6   2        188.88        188.20        59.49 o                         
 -12   6   2        334.77        294.48        50.88 o                         
 -11   6   2        145.22         75.51        33.94 o                         
 -10   6   2        270.12        276.61        34.71 o                         
  -9   6   2        203.57        222.27        30.46 o                         
  -8   6   2       1360.20       1343.44        45.33 o                         
  -7   6   2       2997.94       2899.41        57.04 o                         
  -6   6   2        921.50        910.63        28.81 o                         
  -5   6   2       3670.40       3807.96        57.37 o                         
  -4   6   2         57.64         78.42        11.39 o                         
  -3   6   2       2495.07       2391.43        35.68 o                         
  -2   6   2       3479.74       3407.16        38.93 o                         
  -1   6   2      11889.57      11907.56       129.90 o                         
   0   6   2       4006.78       3804.16        42.89 o                         
   1   6   2       3729.76       4001.91        46.70 o                         
   2   6   2       4533.83       4481.00        60.96 o                         
   3   6   2       7911.78       7310.59       112.98 o                         
   4   6   2       4336.20       4205.01        59.97 o                         
   5   6   2       9716.47       9352.81       161.51 o                         
   6   6   2        175.54        244.99        27.72 o                         
   7   6   2       1835.73       1748.67        61.77 o                         
   8   6   2       1014.12       1111.49        55.84 o                         
   9   6   2        841.29        813.79        52.46 o                         
  10   6   2        666.27        660.47        66.01 o                         
  11   6   2         99.36        -45.63        51.75 o                         
 -13   7   2        105.86        -10.79        49.39 o                         
 -12   7   2       1570.09       1392.94        79.19 o                         
 -11   7   2        269.60        291.01        45.26 o                         
 -10   7   2        287.91        264.23        36.25 o                         
  -9   7   2        445.86        472.92        33.77 o                         
  -8   7   2        329.23        324.53        27.80 o                         
  -7   7   2       1952.58       1881.88        43.97 o                         
  -6   7   2       3310.94       2925.80        53.05 o                         
  -5   7   2        832.29        758.91        26.00 o                         
  -4   7   2        582.38        607.29        24.42 o                         
  -3   7   2       2182.23       2356.80        41.82 o                         
  -2   7   2       9293.16       9292.01       107.72 o                         
  -1   7   2       8225.17       8584.74       112.02 o                         
   0   7   2       1615.14       1767.87        29.84 o                         
   1   7   2       2887.69       3064.56        44.12 o                         
   2   7   2       4306.41       4504.34        75.92 o                         
   3   7   2       2500.79       2431.89        53.94 o                         
   4   7   2       7423.63       6917.31       113.58 o                         
   5   7   2        567.14        627.32        25.69 o                         
   6   7   2         86.75         91.64        23.37 o                         
   7   7   2        488.38        493.93        36.18 o                         
   8   7   2       1862.22       1816.05        69.83 o                         
   9   7   2        136.52        116.24        36.47 o                         
  10   7   2         27.80        -46.58        46.58 o                         
  11   7   2         93.98         50.41        57.90 o                         
 -12   8   2         32.12        -37.74        44.06 o                         
 -11   8   2         12.53        -28.70        35.59 o                         
 -10   8   2        174.12         83.46        32.82 o                         
  -9   8   2        706.86        773.91        41.13 o                         
  -8   8   2       1048.57        961.40        37.87 o                         
  -7   8   2         83.71         93.30        21.61 o                         
  -6   8   2       1580.82       1589.75        41.54 o                         
  -5   8   2       2172.34       2317.59        52.44 o                         
  -4   8   2       2793.57       2674.66        56.43 o                         
  -3   8   2       8066.11       7975.78       123.67 o                         
  -2   8   2       1426.22       1488.31        31.88 o                         
  -1   8   2      12178.02      12625.42       175.19 o                         
   0   8   2       8148.89       8482.03       114.08 o                         
   1   8   2       3765.52       3543.01        49.31 o                         
   2   8   2       2357.13       2260.22        45.97 o                         
   3   8   2       8689.07       8271.90       142.66 o                         
   4   8   2       3369.26       3397.25        70.77 o                         
   5   8   2       7688.73       7107.21       111.14 o                         
   6   8   2        355.02        444.31        33.26 o                         
   7   8   2       1070.49       1069.39        50.92 o                         
   8   8   2       2060.35       2091.20        76.88 o                         
   9   8   2        479.99        457.98        56.32 o                         
  10   8   2        417.51        496.40        64.49 o                         
  11   8   2         56.40         -0.47        59.24 o                         
 -12   9   2        874.97        909.98        70.07 o                         
 -11   9   2        414.27        472.67        46.49 o                         
 -10   9   2        601.19        618.44        42.04 o                         
  -9   9   2       1713.05       1700.94        62.23 o                         
  -8   9   2        622.60        678.39        32.36 o                         
  -7   9   2        269.52        279.47        26.98 o                         
  -6   9   2       3445.45       3381.55        64.73 o                         
  -5   9   2       1950.18       1854.60        56.23 o                         
  -4   9   2        792.19        801.71        30.93 o                         
  -3   9   2       1950.33       1969.78        54.43 o                         
  -2   9   2       1169.56       1286.30        30.74 o                         
  -1   9   2        610.95        613.27        26.19 o                         
   0   9   2       3223.77       3196.50        57.23 o                         
   1   9   2        381.56        375.88        19.93 o                         
   2   9   2       5055.64       4855.25        76.99 o                         
   3   9   2       1645.54       1580.53        47.13 o                         
   4   9   2        224.35        249.69        24.06 o                         
   5   9   2        767.51        841.78        32.47 o                         
   6   9   2        667.98        685.32        41.05 o                         
   7   9   2       1535.02       1672.17        61.36 o                         
   8   9   2       2260.15       2347.75        74.34 o                         
   9   9   2        152.87        126.18        50.93 o                         
  10   9   2        325.10        210.17        57.23 o                         
 -12  10   2         30.80        -47.28        47.28 o                         
 -11  10   2       1106.64        979.91        59.78 o                         
 -10  10   2         73.30         89.20        32.18 o                         
  -9  10   2       1778.40       1804.96        63.11 o                         
  -8  10   2         48.46         31.84        21.82 o                         
  -7  10   2        118.70        140.84        24.83 o                         
  -6  10   2        172.42        192.94        23.81 o                         
  -5  10   2        790.04        830.86        51.18 o                         
  -4  10   2       5178.80       5159.58       110.25 o                         
  -3  10   2       3122.40       3433.71        80.47 o                         
  -2  10   2       2658.49       2678.89        50.46 o                         
  -1  10   2       2052.48       2137.48        45.37 o                         
   0  10   2        563.04        634.23        31.27 o                         
   1  10   2       3192.69       3112.29        67.13 o                         
   2  10   2       1300.80       1318.70        36.72 o                         
   3  10   2        961.94        989.49        44.30 o                         
   4  10   2       1139.53       1041.74        54.38 o                         
   5  10   2       3910.56       3731.25        88.36 o                         
   6  10   2        865.36        898.49        43.82 o                         
   7  10   2        495.12        596.05        39.61 o                         
   8  10   2        311.80        314.98        36.02 o                         
   9  10   2         62.58         66.28        45.58 o                         
  10  10   2        128.72        164.59        56.06 o                         
 -11  11   2        417.45        431.97        57.49 o                         
 -10  11   2        336.53        327.96        43.07 o                         
  -9  11   2        827.32        829.75        46.09 o                         
  -8  11   2        917.03        901.67        44.54 o                         
  -7  11   2        604.00        602.40        36.26 o                         
  -6  11   2        999.13       1113.82        58.06 o                         
  -5  11   2        414.73        509.71        27.52 o                         
  -4  11   2        211.26        247.93        28.22 o                         
  -3  11   2       1268.02       1197.60        51.87 o                         
  -2  11   2       1854.92       1943.35        43.12 o                         
  -1  11   2       1372.96       1308.66        44.51 o                         
   0  11   2       6254.58       6087.49        96.20 o                         
   1  11   2        634.96        664.71        32.42 o                         
   2  11   2       3091.24       3284.98        85.29 o                         
   3  11   2       1198.56       1215.34        68.84 o                         
   4  11   2         68.69         46.82        31.98 o                         
   5  11   2        339.76        383.83        39.82 o                         
   6  11   2        554.78        524.71        37.81 o                         
   7  11   2       2016.75       2124.64        72.70 o                         
   8  11   2        672.53        661.35        48.94 o                         
   9  11   2       1678.40       1613.49        74.39 o                         
  10  11   2        260.67        140.91        53.92 o                         
 -11  12   2       2323.06       2183.32        99.05 o                         
 -10  12   2         72.02         85.03        38.85 o                         
  -9  12   2        818.64        857.50        54.94 o                         
  -8  12   2         93.69        115.19        33.67 o                         
  -7  12   2        621.74        574.56        48.46 o                         
  -6  12   2        253.52        306.90        39.97 o                         
  -5  12   2        651.74        743.92        41.34 o                         
  -4  12   2       1156.23       1249.03        55.02 o                         
  -3  12   2        719.36        780.64        45.48 o                         
  -2  12   2        323.34        332.46        22.51 o                         
  -1  12   2        264.05        311.01        22.69 o                         
   0  12   2        340.13        310.99        22.42 o                         
   1  12   2        664.60        736.06        34.77 o                         
   2  12   2        954.93       1002.85        44.11 o                         
   3  12   2        286.61        266.50        35.59 o                         
   4  12   2        491.89        575.54        45.25 o                         
   5  12   2        136.02        142.59        35.94 o                         
   6  12   2         96.07        101.81        33.80 o                         
   7  12   2        581.80        691.82        44.34 o                         
   8  12   2        742.25        706.58        54.12 o                         
   9  12   2         68.72         97.74        44.34 o                         
 -10  13   2        852.53        785.02        65.02 o                         
  -9  13   2         98.31        129.88        52.12 o                         
  -8  13   2         85.78         26.05        38.11 o                         
  -7  13   2       1415.22       1607.66        82.71 o                         
  -6  13   2       1049.30       1149.25        71.10 o                         
  -5  13   2        343.24        357.94        39.37 o                         
  -4  13   2        613.59        737.94        45.92 o                         
  -3  13   2        130.99         99.64        30.16 o                         
  -2  13   2       1481.49       1533.42        58.17 o                         
  -1  13   2       3116.60       3232.33        81.54 o                         
   0  13   2        514.03        513.84        33.36 o                         
   1  13   2        571.91        631.73        34.66 o                         
   2  13   2       1761.37       1901.36        67.96 o                         
   3  13   2         19.64         12.34        28.77 o                         
   4  13   2       3840.55       4009.87       108.21 o                         
   5  13   2        601.45        547.46        49.76 o                         
   6  13   2        230.66        210.29        38.65 o                         
   7  13   2       1078.13        989.16        53.51 o                         
   8  13   2        485.45        455.79        50.99 o                         
  -9  14   2        154.87        103.68        45.65 o                         
  -8  14   2        119.82         95.69        53.28 o                         
  -7  14   2        187.78        133.69        41.54 o                         
  -6  14   2        248.80        283.71        51.57 o                         
  -5  14   2        143.58        122.72        41.05 o                         
  -4  14   2        193.48        186.40        33.58 o                         
  -3  14   2       1444.66       1440.17        65.27 o                         
  -2  14   2        240.47        260.68        33.19 o                         
  -1  14   2       1733.12       1763.20        64.00 o                         
   0  14   2         77.74        115.80        24.05 o                         
   1  14   2       1749.06       1795.77        63.18 o                         
   2  14   2        290.81        360.45        39.05 o                         
   3  14   2       2064.95       1924.42        86.03 o                         
   4  14   2        351.00        394.02        45.85 o                         
   5  14   2        663.49        646.04        54.40 o                         
   6  14   2         18.12         -3.01        34.63 o                         
   7  14   2        895.36        844.46        58.30 o                         
   8  14   2        948.68        749.45        60.15 o                         
  -9  15   2        870.85        899.99        70.67 o                         
  -8  15   2        723.30        652.58        61.53 o                         
  -7  15   2        156.85        105.38        46.26 o                         
  -6  15   2       1485.18       1417.70        85.18 o                         
  -5  15   2        229.09        224.24        56.25 o                         
  -4  15   2        633.07        508.96        55.63 o                         
  -3  15   2       1233.05       1213.95        63.31 o                         
  -2  15   2        312.97        321.17        36.39 o                         
  -1  15   2         67.43         65.91        30.44 o                         
   0  15   2        402.57        398.63        34.82 o                         
   1  15   2        225.99        240.46        37.95 o                         
   2  15   2        633.34        614.59        48.20 o                         
   3  15   2        140.90        123.06        45.11 o                         
   4  15   2         79.71         99.07        51.16 o                         
   5  15   2        306.41        259.90        54.02 o                         
   6  15   2        891.98        868.02        66.05 o                         
   7  15   2        353.10        274.15        58.33 o                         
  -8  16   2        243.07        213.65        54.26 o                         
  -7  16   2        689.25        659.02        62.95 o                         
  -6  16   2         40.46        -45.19        45.19 o                         
  -5  16   2        399.73        340.91        56.26 o                         
  -4  16   2        240.68        218.37        51.11 o                         
  -3  16   2        590.56        602.16        46.16 o                         
  -2  16   2       1253.38       1188.72        62.77 o                         
  -1  16   2       2221.43       2222.06        77.03 o                         
   0  16   2        175.93        130.13        34.84 o                         
   1  16   2       1068.12       1087.80        62.97 o                         
   2  16   2        268.42        288.27        42.26 o                         
   3  16   2        290.97        213.92        71.44 o                         
   4  16   2        540.19        548.35        62.95 o                         
   5  16   2        443.37        454.96        64.25 o                         
   6  16   2        303.28        285.87        62.42 o                         
  -7  17   2        160.92        114.16        52.46 o                         
  -6  17   2        122.26         39.29        52.60 o                         
  -5  17   2        154.39         60.73        50.58 o                         
  -4  17   2        443.88        405.08        60.82 o                         
  -3  17   2       1349.19       1354.17        74.78 o                         
  -2  17   2        771.28        773.22        76.00 o                         
  -1  17   2        337.65        308.76        41.24 o                         
   0  17   2         60.64         41.82        35.29 o                         
   1  17   2          3.47        -26.97        32.16 o                         
   2  17   2          8.19        -33.45        35.65 o                         
   3  17   2       1026.89        966.76        78.28 o                         
   4  17   2        618.86        628.29        96.09 o                         
   5  17   2        328.50        229.82        62.61 o                         
  -5  18   2        901.86        872.18       104.28 o                         
  -4  18   2         14.15         30.87        46.26 o                         
  -3  18   2        140.01        184.35        48.66 o                         
  -2  18   2        914.86        876.48        66.43 o                         
  -1  18   2        215.76        161.55        40.34 o                         
   0  18   2        489.89        472.32        49.47 o                         
   1  18   2        325.66        268.40        43.07 o                         
   2  18   2        300.92        286.67        59.52 o                         
   3  18   2        749.02        694.04        74.07 o                         
  -2  19   2       1068.72        988.17        71.76 o                         
  -1  19   2        103.39         70.62        40.81 o                         
   0  19   2        568.08        588.69        54.55 o                         
   1  19   2         70.70        -11.21        46.98 o                         
  -2 -19   3        122.50         30.79        59.44 o                         
  -1 -19   3        147.85        179.98        50.94 o                         
  -5 -18   3        133.90         44.17        52.76 o                         
  -4 -18   3         11.79         98.27        53.78 o                         
  -3 -18   3        505.16        448.32        71.11 o                         
  -2 -18   3        756.14        782.91        62.83 o                         
  -1 -18   3        272.25        280.02        51.37 o                         
   0 -18   3       1455.60       1448.17        93.33 o                         
   1 -18   3        108.28         33.88        51.31 o                         
   2 -18   3         14.11         -4.05        50.14 o                         
   3 -18   3        847.72        804.55        78.70 o                         
  -7 -17   3         43.54         41.26        56.30 o                         
  -6 -17   3        299.01        314.47        60.49 o                         
  -5 -17   3        227.14        240.90        57.88 o                         
  -4 -17   3        467.67        454.29        61.22 o                         
  -3 -17   3        112.38        106.29        47.22 o                         
  -2 -17   3        613.29        614.09        81.17 o                         
  -1 -17   3        394.57        472.63        51.96 o                         
   0 -17   3        656.27        693.93        72.00 o                         
   1 -17   3        835.63        879.97        71.52 o                         
   2 -17   3       1104.69       1040.45        80.72 o                         
   3 -17   3         56.91         40.73        51.33 o                         
   4 -17   3        817.93        737.16        97.22 o                         
  -8 -16   3        318.67        315.84        64.15 o                         
  -7 -16   3        315.07        244.57        57.24 o                         
  -6 -16   3        153.18        151.87        52.38 o                         
  -5 -16   3       1072.80       1097.12        78.93 o                         
  -4 -16   3         84.64         72.82        45.37 o                         
  -3 -16   3       1167.57       1106.67        74.47 o                         
  -2 -16   3         75.23         54.53        40.87 o                         
  -1 -16   3        196.61        192.63        43.60 o                         
   0 -16   3        846.38        906.99        67.19 o                         
   1 -16   3        464.08        555.14        86.23 o                         
   2 -16   3        395.47        402.84        56.96 o                         
   3 -16   3       1333.96       1260.08        84.23 o                         
   4 -16   3        146.57        232.78        55.56 o                         
   5 -16   3       1910.65       1869.31       109.30 o                         
  -9 -15   3        118.50        211.50        69.55 o                         
  -8 -15   3         54.55         35.62        53.60 o                         
  -7 -15   3         25.50        -37.21        38.95 o                         
  -6 -15   3         17.22         56.00        44.38 o                         
  -5 -15   3        324.56        305.69        50.43 o                         
  -4 -15   3        301.64        402.34        52.60 o                         
  -3 -15   3        866.53        917.50        66.24 o                         
  -2 -15   3       1371.28       1424.71        69.39 o                         
  -1 -15   3       1527.35       1539.74        62.40 o                         
   0 -15   3        597.98        650.66        48.66 o                         
   1 -15   3       1511.43       1478.15        69.78 o                         
   2 -15   3       1810.45       1981.65        96.73 o                         
   3 -15   3       2074.33       1997.44        98.11 o                         
   4 -15   3       1284.84       1117.21        79.07 o                         
   5 -15   3        137.41        138.33        49.77 o                         
   6 -15   3       2348.23       2406.67       110.75 o                         
 -10 -14   3        172.53        179.10        56.52 o                         
  -9 -14   3         12.34         56.85        46.33 o                         
  -8 -14   3         77.43        146.16        41.73 o                         
  -7 -14   3       1083.29       1072.93        63.44 o                         
  -6 -14   3        225.04        174.83        36.27 o                         
  -5 -14   3       1591.91       1672.49        64.89 o                         
  -4 -14   3        808.90        738.14        60.05 o                         
  -3 -14   3       2004.37       2106.11        90.22 o                         
  -2 -14   3        876.57        905.73        47.12 o                         
  -1 -14   3        588.84        692.44        42.94 o                         
   0 -14   3       1089.67       1213.38        53.94 o                         
   1 -14   3        884.00        956.97        52.22 o                         
   2 -14   3       1029.18        995.73        66.21 o                         
   3 -14   3       1645.17       1668.32        82.26 o                         
   4 -14   3        707.36        759.20        56.31 o                         
   5 -14   3        675.95        743.43        65.40 o                         
   6 -14   3        599.32        635.23        67.43 o                         
   7 -14   3        375.98        322.99        76.46 o                         
 -10 -13   3        711.84        714.44       115.03 o                         
  -9 -13   3        322.22        381.12        53.79 o                         
  -8 -13   3         17.57        -17.83        34.76 o                         
  -7 -13   3        457.28        545.17        47.95 o                         
  -6 -13   3        626.31        595.44        69.09 o                         
  -5 -13   3         26.68         52.71        29.00 o                         
  -4 -13   3        187.80        202.81        33.29 o                         
  -3 -13   3       1566.44       1627.63        50.84 o                         
  -2 -13   3       1554.38       1595.56        58.14 o                         
  -1 -13   3        145.93        145.09        27.90 o                         
   0 -13   3        299.41        307.66        31.66 o                         
   1 -13   3        307.75        289.72        33.66 o                         
   2 -13   3       1134.71       1155.51        84.59 o                         
   3 -13   3       2121.09       2108.41        87.67 o                         
   4 -13   3        883.91        851.64        52.83 o                         
   5 -13   3        754.19        821.30        59.13 o                         
   6 -13   3        391.65        433.56        50.14 o                         
   7 -13   3       1552.96       1543.47        93.14 o                         
   8 -13   3       1253.90       1304.25        90.03 o                         
 -11 -12   3        306.52        211.09        67.66 o                         
 -10 -12   3        622.98        691.75        77.93 o                         
  -9 -12   3         21.80         27.28        35.37 o                         
  -8 -12   3        112.50        126.77        36.96 o                         
  -7 -12   3        730.41        848.62        54.50 o                         
  -6 -12   3       1098.45       1182.42        57.96 o                         
  -5 -12   3        399.92        396.39        37.02 o                         
  -4 -12   3        524.90        556.42        31.04 o                         
  -3 -12   3          0.56         35.44        18.60 o                         
  -2 -12   3       2488.75       2644.16        63.98 o                         
  -1 -12   3        373.05        420.94        32.61 o                         
   0 -12   3        214.38        252.31        28.40 o                         
   1 -12   3        336.97        369.72        42.53 o                         
   2 -12   3       2172.17       1994.90        66.97 o                         
   3 -12   3        866.92        923.07        52.07 o                         
   4 -12   3       1346.64       1385.92        66.35 o                         
   5 -12   3        481.31        503.18        46.87 o                         
   6 -12   3        481.32        433.91        43.84 o                         
   7 -12   3        636.58        670.43        57.43 o                         
   8 -12   3        573.81        485.67        62.84 o                         
   9 -12   3       1448.70       1520.96       143.56 o                         
 -11 -11   3        315.82        277.38        54.08 o                         
 -10 -11   3       1600.14       1648.10        79.24 o                         
  -9 -11   3       2095.26       2248.47        84.73 o                         
  -8 -11   3       1511.91       1608.72        72.59 o                         
  -7 -11   3        474.06        619.65        45.90 o                         
  -6 -11   3       2006.29       1966.66        69.16 o                         
  -5 -11   3       1097.53       1034.01        51.05 o                         
  -4 -11   3       3891.65       3681.78        72.80 o                         
  -3 -11   3       1067.36       1089.48        40.92 o                         
  -2 -11   3       1702.46       1659.53        43.08 o                         
  -1 -11   3         33.64         11.55        19.67 o                         
   0 -11   3        104.20        144.26        19.37 o                         
   1 -11   3       1128.17       1121.22        49.33 o                         
   2 -11   3        414.47        436.57        31.96 o                         
   3 -11   3       1484.65       1625.09        63.89 o                         
   4 -11   3        907.07       1010.63        62.24 o                         
   5 -11   3         24.32         17.67        28.35 o                         
   6 -11   3        146.20        188.28        44.06 o                         
   7 -11   3       1506.66       1482.34        67.18 o                         
   8 -11   3        415.73        431.87        59.82 o                         
   9 -11   3        323.92        302.56        68.14 o                         
 -12 -10   3        670.56        757.72        76.96 o                         
 -11 -10   3        754.45        780.84        61.26 o                         
 -10 -10   3        350.07        410.35        42.06 o                         
  -9 -10   3       1156.89       1158.19        60.88 o                         
  -8 -10   3       1616.48       1660.41        72.54 o                         
  -7 -10   3       1339.47       1360.35        78.17 o                         
  -6 -10   3       1582.82       1514.95        59.30 o                         
  -5 -10   3       1800.05       1762.22        50.47 o                         
  -4 -10   3       1602.30       1576.78        42.39 o                         
  -3 -10   3        288.25        256.46        20.48 o                         
  -2 -10   3        386.38        387.66        22.73 o                         
  -1 -10   3       2268.51       2231.18        47.54 o                         
   0 -10   3       4637.27       4586.12        81.54 o                         
   1 -10   3       2068.55       2014.85        59.16 o                         
   2 -10   3       4121.33       3923.14       113.72 o                         
   3 -10   3        640.79        695.31        48.55 o                         
   4 -10   3        129.34        138.61        30.64 o                         
   5 -10   3        925.54        971.73        46.80 o                         
   6 -10   3         68.67         84.69        28.32 o                         
   7 -10   3        765.63        830.01        48.37 o                         
   8 -10   3        337.65        287.82        44.52 o                         
   9 -10   3       1064.08       1091.95        98.47 o                         
 -12  -9   3        113.91         39.72        42.99 o                         
 -11  -9   3         18.13        -11.75        35.88 o                         
 -10  -9   3       2829.57       2756.70        81.66 o                         
  -9  -9   3       3998.73       3927.58        94.34 o                         
  -8  -9   3         94.02         85.49        21.79 o                         
  -7  -9   3       1429.89       1335.26        42.05 o                         
  -6  -9   3          7.52         23.98        18.81 o                         
  -5  -9   3       1331.88       1311.14        44.44 o                         
  -4  -9   3       7901.48       7998.00       129.10 o                         
  -3  -9   3       2270.98       2273.23        50.03 o                         
  -2  -9   3       4217.71       4074.15        67.81 o                         
  -1  -9   3       2695.12       2864.02        53.72 o                         
   0  -9   3        668.94        685.11        29.68 o                         
   1  -9   3       2779.87       2761.86        61.75 o                         
   2  -9   3        193.82        234.78        27.43 o                         
   3  -9   3       1477.05       1454.02        50.50 o                         
   4  -9   3       2550.67       2568.33        53.61 o                         
   5  -9   3        129.88        128.76        23.77 o                         
   6  -9   3        653.59        669.68        38.68 o                         
   7  -9   3        723.75        694.60        41.85 o                         
   8  -9   3        150.70        125.65        37.13 o                         
   9  -9   3        378.45        336.19        76.38 o                         
  10  -9   3         64.50         14.23        55.41 o                         
 -13  -8   3        977.59       1075.03       124.49 o                         
 -12  -8   3       2094.55       2145.22        98.44 o                         
 -11  -8   3        486.05        539.78        45.61 o                         
 -10  -8   3        407.79        414.13        38.99 o                         
  -9  -8   3        249.25        262.96        32.71 o                         
  -8  -8   3        800.32        829.77        36.26 o                         
  -7  -8   3       6607.35       6849.11       108.70 o                         
  -6  -8   3       3918.58       3900.27        69.25 o                         
  -5  -8   3       6477.47       6542.80       119.39 o                         
  -4  -8   3       1571.03       1534.71        39.70 o                         
  -3  -8   3       3801.50       4003.24        66.28 o                         
  -2  -8   3        862.80        973.70        26.46 o                         
  -1  -8   3       2592.68       2460.71        50.03 o                         
   0  -8   3       2293.65       2192.18        48.30 o                         
   1  -8   3        451.98        474.31        22.66 o                         
   2  -8   3         65.76         97.58        17.14 o                         
   3  -8   3        120.51         83.77        16.30 o                         
   4  -8   3        991.37        959.20        37.39 o                         
   5  -8   3        581.40        538.18        24.07 o                         
   6  -8   3         66.59         60.40        24.24 o                         
   7  -8   3        142.32        169.61        28.94 o                         
   8  -8   3         90.84         52.13        34.17 o                         
   9  -8   3        510.59        458.47        63.36 o                         
  10  -8   3        147.04         19.92        55.30 o                         
 -13  -7   3        288.89        331.24        70.46 o                         
 -12  -7   3        279.83        372.70        55.74 o                         
 -11  -7   3       1288.67       1277.89        76.05 o                         
 -10  -7   3        890.08        916.58        44.30 o                         
  -9  -7   3       1394.70       1300.25        48.97 o                         
  -8  -7   3        458.63        466.52        23.80 o                         
  -7  -7   3       2098.65       2020.32        43.70 o                         
  -6  -7   3       3037.43       3006.58        55.50 o                         
  -5  -7   3        282.85        238.57        18.67 o                         
  -4  -7   3       1223.64       1252.42        30.51 o                         
  -3  -7   3       2632.23       2518.36        41.90 o                         
  -2  -7   3       4672.03       4903.72        68.41 o                         
  -1  -7   3       9739.98       9904.22       142.19 o                         
   0  -7   3       1367.50       1379.24        32.25 o                         
   1  -7   3        244.81        240.05        15.29 o                         
   2  -7   3       1453.42       1514.31        34.41 o                         
   3  -7   3        553.53        543.61        23.52 o                         
   4  -7   3       4765.69       4609.99        70.97 o                         
   5  -7   3          2.32         76.17        15.19 o                         
   6  -7   3       3477.72       3431.96        59.39 o                         
   7  -7   3        175.40        208.48        28.79 o                         
   8  -7   3       2023.99       2128.73        85.43 o                         
   9  -7   3          3.15        -42.77        55.79 o                         
  10  -7   3        109.97         86.86        54.36 o                         
  11  -7   3         73.79        133.03        70.36 o                         
 -13  -6   3        348.32        382.28        66.45 o                         
 -12  -6   3       2163.85       2277.87        98.65 o                         
 -11  -6   3         78.78         91.72        40.38 o                         
 -10  -6   3        377.73        395.27        40.64 o                         
  -9  -6   3        447.35        458.58        33.89 o                         
  -8  -6   3       1065.11       1039.23        34.35 o                         
  -7  -6   3      10494.37       9986.90       143.84 o                         
  -6  -6   3       1201.18       1095.68        29.36 o                         
  -5  -6   3       1905.53       1875.43        36.90 o                         
  -4  -6   3         33.18         23.89         9.79 o                         
  -3  -6   3        859.34        886.61        22.84 o                         
  -2  -6   3      11630.39      12270.52       150.73 o                         
  -1  -6   3       6635.79       6419.65        85.25 o                         
   0  -6   3       1021.08       1001.88        24.53 o                         
   1  -6   3        985.08        935.72        21.13 o                         
   2  -6   3       1845.93       1895.54        48.26 o                         
   3  -6   3       2069.86       2012.73        38.39 o                         
   4  -6   3       1501.48       1619.37        34.94 o                         
   5  -6   3       2962.34       2909.57        57.22 o                         
   6  -6   3        871.13        757.75        32.61 o                         
   7  -6   3        198.63        234.40        36.62 o                         
   8  -6   3         55.15         18.57        29.41 o                         
   9  -6   3         57.64         47.85        47.86 o                         
  10  -6   3        347.94        233.16        58.86 o                         
  11  -6   3        354.25        407.63        78.91 o                         
 -13  -5   3       1366.10       1381.24       119.24 o                         
 -12  -5   3         50.63         36.15        36.13 o                         
 -11  -5   3        736.87        706.54        49.00 o                         
 -10  -5   3       1252.40       1284.02        59.14 o                         
  -9  -5   3       1820.22       1731.77        68.98 o                         
  -8  -5   3       1029.73       1054.67        37.65 o                         
  -7  -5   3       2651.09       2784.54        53.43 o                         
  -6  -5   3       5343.02       5005.86        76.74 o                         
  -5  -5   3        440.91        466.55        19.39 o                         
  -4  -5   3       3136.29       3099.93        41.76 o                         
  -3  -5   3        718.15        707.15        17.50 o                         
  -2  -5   3       3343.48       3244.48        48.64 o                         
  -1  -5   3        856.51       1050.58        22.77 o                         
   0  -5   3        448.92        503.12        19.06 o                         
   1  -5   3      11232.18      11685.75       127.95 o                         
   2  -5   3       4040.10       3871.87        53.19 o                         
   3  -5   3        653.43        744.32        25.06 o                         
   4  -5   3       6139.76       5972.01        90.17 o                         
   5  -5   3        171.27        261.00        21.93 o                         
   6  -5   3       2493.84       2581.42        72.34 o                         
   7  -5   3        271.46        298.16        29.59 o                         
   8  -5   3       1324.47       1266.66        52.56 o                         
   9  -5   3         81.04         87.30        33.16 o                         
  10  -5   3         36.16         23.83        43.47 o                         
  11  -5   3        428.53        411.20        59.02 o                         
 -14  -4   3        474.20        622.34       146.16 o                         
 -13  -4   3        616.72        649.80        65.25 o                         
 -12  -4   3        952.40        933.81        98.89 o                         
 -11  -4   3        428.00        471.82        42.80 o                         
 -10  -4   3        112.78         86.47        28.07 o                         
  -9  -4   3         12.27          4.33        26.63 o                         
  -8  -4   3       2297.29       2198.25        51.18 o                         
  -7  -4   3       1751.36       1694.03        42.25 o                         
  -6  -4   3       2474.75       2333.50        44.47 o                         
  -5  -4   3       8675.70       9236.35       111.82 o                         
  -4  -4   3       2660.60       2499.59        36.83 o                         
  -3  -4   3       3111.18       3180.66        41.79 o                         
  -2  -4   3       2299.45       2181.61        32.34 o                         
  -1  -4   3       4059.54       3791.54        50.51 o                         
   0  -4   3       4357.42       4120.43        52.07 o                         
   1  -4   3       1305.79       1310.20        22.34 o                         
   2  -4   3       1976.02       1851.59        32.20 o                         
   3  -4   3       4387.04       4186.89        61.01 o                         
   4  -4   3        382.24        459.42        20.61 o                         
   5  -4   3       6205.32       5750.12        90.59 o                         
   6  -4   3       1839.87       1831.79        68.57 o                         
   7  -4   3       1924.24       2063.22        63.59 o                         
   8  -4   3        175.56        207.11        32.58 o                         
   9  -4   3        558.68        560.25        43.90 o                         
  10  -4   3        678.63        743.61        66.99 o                         
  11  -4   3       1370.82       1326.91       200.60 o                         
 -14  -3   3       1202.80       1436.49       108.44 o                         
 -13  -3   3       1100.82       1036.86        74.68 o                         
 -12  -3   3         11.82         38.16        30.52 o                         
 -11  -3   3        132.79        154.69        36.46 o                         
 -10  -3   3       1512.88       1524.59        84.92 o                         
  -9  -3   3       1591.21       1528.50        54.44 o                         
  -8  -3   3        290.68        288.86        22.27 o                         
  -7  -3   3       2740.51       2725.24        54.82 o                         
  -6  -3   3       2275.84       2032.42        40.49 o                         
  -5  -3   3       3741.33       3350.20        46.69 o                         
  -4  -3   3       7813.25       7162.83        78.00 o                         
  -3  -3   3         64.37         63.45         9.25 o                         
  -2  -3   3       4746.89       4914.23        56.88 o                         
  -1  -3   3       3158.62       2901.04        34.06 o                         
   0  -3   3        967.25       1051.83        22.20 o                         
   1  -3   3       5897.87       5531.76        64.75 o                         
   2  -3   3       8052.86       7701.92        87.53 o                         
   3  -3   3       9766.74      10352.75       137.53 o                         
   4  -3   3        317.33        322.33        18.56 o                         
   5  -3   3        287.58        369.54        26.45 o                         
   6  -3   3       2057.60       2154.85        64.97 o                         
   7  -3   3        438.27        457.29        34.82 o                         
   8  -3   3       2663.49       2687.90        75.07 o                         
   9  -3   3         38.69         62.26        32.46 o                         
  10  -3   3        551.91        551.05        59.47 o                         
  11  -3   3        457.34        478.78       105.82 o                         
 -14  -2   3        474.55        510.00        76.50 o                         
 -13  -2   3        267.52        349.36        46.66 o                         
 -12  -2   3       1224.16       1266.32        59.09 o                         
 -11  -2   3       1695.57       1784.35        56.69 o                         
 -10  -2   3        486.23        491.11        38.78 o                         
  -9  -2   3       1076.36       1058.70        34.01 o                         
  -8  -2   3       1657.39       1684.69        37.74 o                         
  -7  -2   3        124.13        111.68        12.99 o                         
  -6  -2   3       2998.77       2849.00        42.56 o                         
  -5  -2   3        214.43        190.66        11.06 o                         
  -4  -2   3      10255.95      10198.10       107.93 o                         
  -3  -2   3        877.36        845.12        17.82 o                         
  -2  -2   3       1057.23       1023.42        20.26 o                         
  -1  -2   3      15230.55      15454.25       160.25 o                         
   0  -2   3       3831.35       3528.51        45.62 o                         
   1  -2   3        482.85        531.19        13.86 o                         
   2  -2   3       4938.38       4826.05        59.63 o                         
   3  -2   3        915.30        924.89        21.96 o                         
   4  -2   3        764.63        609.69        21.98 o                         
   5  -2   3       5856.24       5634.23       100.27 o                         
   6  -2   3       2533.92       2478.42        52.67 o                         
   7  -2   3        821.02        848.54        33.43 o                         
   8  -2   3        300.92        386.47        34.92 o                         
   9  -2   3       2108.55       2083.20        70.37 o                         
  10  -2   3        266.31        377.30        46.14 o                         
  11  -2   3        512.48        593.07        71.40 o                         
 -14  -1   3        340.37        359.44        61.53 o                         
 -13  -1   3        462.76        520.07        43.69 o                         
 -12  -1   3        396.56        433.86        38.98 o                         
 -11  -1   3         65.99        100.58        24.54 o                         
 -10  -1   3       1081.67       1114.37        39.45 o                         
  -9  -1   3       1725.18       1730.96        41.66 o                         
  -8  -1   3       1215.61       1155.95        30.40 o                         
  -7  -1   3       3492.92       3552.44        51.55 o                         
  -6  -1   3       1492.58       1656.84        29.56 o                         
  -5  -1   3       2232.45       2310.81        35.46 o                         
  -4  -1   3        344.51        304.59        11.56 o                         
  -3  -1   3       5382.50       5327.87        55.99 o                         
  -2  -1   3       1713.88       1955.48        26.17 o                         
  -1  -1   3       2755.06       2830.89        37.25 o                         
   0  -1   3       1156.15       1275.98        21.16 o                         
   1  -1   3       5006.05       4624.23        55.15 o                         
   2  -1   3      16533.59      16223.56       162.65 o                         
   3  -1   3      13490.18      13706.34       154.03 o                         
   4  -1   3       2300.85       2487.30        46.42 o                         
   5  -1   3        231.88        239.97        20.95 o                         
   6  -1   3        113.84        142.70        18.26 o                         
   7  -1   3       1469.84       1443.21        47.96 o                         
   8  -1   3       9677.96       9698.49       160.53 o                         
   9  -1   3         28.97         57.70        30.61 o                         
  10  -1   3        836.34        885.30        56.88 o                         
  11  -1   3        278.99        120.25        94.28 o                         
 -14   0   3         13.33         45.80        45.41 o                         
 -13   0   3        911.54        852.39        50.41 o                         
 -12   0   3        839.52        876.15        43.84 o                         
 -11   0   3        696.08        690.76        42.44 o                         
 -10   0   3       3137.19       3108.57        62.01 o                         
  -9   0   3       1590.83       1464.53        32.99 o                         
  -8   0   3       1673.52       1581.90        31.72 o                         
  -7   0   3       1673.50       1516.90        30.84 o                         
  -6   0   3        335.26        373.50        15.86 o                         
  -5   0   3        749.49        680.03        19.53 o                         
  -4   0   3         57.15         79.64         9.19 o                         
  -3   0   3       1247.05       1182.34        20.23 o                         
  -2   0   3      26453.43      28176.91       274.32 o                         
  -1   0   3       8835.16       9416.03        98.35 o                         
   0   0   3        452.62        556.29        13.31 o                         
   1   0   3       5349.71       5577.90        65.12 o                         
   2   0   3       3230.45       3288.29        38.92 o                         
   3   0   3        723.26        911.44        21.35 o                         
   4   0   3       5537.14       5303.38        76.32 o                         
   5   0   3       3250.19       3205.87        53.90 o                         
   6   0   3       2794.82       2814.64        49.34 o                         
   7   0   3         45.34        112.99        18.51 o                         
   8   0   3        302.70        339.02        29.00 o                         
   9   0   3         55.55         18.86        26.77 o                         
  10   0   3        653.72        737.75        69.39 o                         
  11   0   3        114.86         63.93        49.28 o                         
 -14   1   3        355.78        335.89        53.46 o                         
 -13   1   3        527.75        566.50        44.57 o                         
 -12   1   3        419.94        501.63        36.49 o                         
 -11   1   3         50.05         56.83        26.14 o                         
 -10   1   3       1033.95       1060.95        39.09 o                         
  -9   1   3       1635.69       1649.92        37.48 o                         
  -8   1   3       1149.46       1116.92        33.13 o                         
  -7   1   3       3385.92       3362.79        56.63 o                         
  -6   1   3       1394.48       1592.21        32.91 o                         
  -5   1   3       2521.10       2654.05        38.62 o                         
  -4   1   3        285.44        259.35        11.27 o                         
  -3   1   3       4692.79       4639.23        55.19 o                         
  -2   1   3       1625.43       1826.57        24.59 o                         
  -1   1   3       2851.05       2927.65        34.22 o                         
   0   1   3       1336.87       1452.66        20.35 o                         
   1   1   3       5033.65       4611.86        50.88 o                         
   2   1   3      16518.44      16249.05       175.43 o                         
   3   1   3      13995.11      14125.28       160.56 o                         
   4   1   3       2176.80       2415.52        45.29 o                         
   5   1   3        183.54        192.44        15.07 o                         
   6   1   3        141.41        187.17        15.36 o                         
   7   1   3       1477.55       1389.17        42.63 o                         
   8   1   3       9570.65       9710.85       150.06 o                         
   9   1   3         36.96        104.48        29.34 o                         
  10   1   3        782.73        789.91        50.85 o                         
  11   1   3        301.83        319.42        53.40 o                         
 -14   2   3        539.26        610.56        67.12 o                         
 -13   2   3        204.18        180.94        44.13 o                         
 -12   2   3       1108.60       1181.28        50.21 o                         
 -11   2   3       1738.55       1777.91        60.06 o                         
 -10   2   3        440.95        469.46        35.09 o                         
  -9   2   3       1063.50       1078.13        35.30 o                         
  -8   2   3       1674.97       1678.93        49.11 o                         
  -7   2   3        109.31         85.12        15.42 o                         
  -6   2   3       3112.55       2897.85        47.79 o                         
  -5   2   3        214.04        208.63        10.32 o                         
  -4   2   3      10093.38       9925.61        99.72 o                         
  -3   2   3        908.58        884.69        14.48 o                         
  -2   2   3       1030.65       1005.85        16.57 o                         
  -1   2   3      15303.63      15709.03       167.01 o                         
   0   2   3       3571.03       3227.17        36.61 o                         
   1   2   3        595.38        675.40        13.61 o                         
   2   2   3       5069.66       4904.23        59.19 o                         
   3   2   3        994.36       1014.35        20.61 o                         
   4   2   3        748.03        641.69        21.39 o                         
   5   2   3       5632.21       5312.05        75.03 o                         
   6   2   3       2606.82       2542.15        48.07 o                         
   7   2   3        826.20        821.79        39.04 o                         
   8   2   3        267.32        338.16        27.90 o                         
   9   2   3       2087.68       1933.48        61.71 o                         
  10   2   3        363.09        458.25        45.65 o                         
  11   2   3        512.69        546.82        67.17 o                         
 -14   3   3       1180.37       1188.45        69.32 o                         
 -13   3   3       1140.87       1315.74        60.27 o                         
 -12   3   3         14.75         34.67        29.52 o                         
 -11   3   3        130.00        166.79        29.49 o                         
 -10   3   3       1600.35       1574.18        59.09 o                         
  -9   3   3       1433.81       1336.42        45.98 o                         
  -8   3   3        305.06        286.89        23.73 o                         
  -7   3   3       2675.68       2652.18        61.01 o                         
  -6   3   3       2200.68       1958.23        36.16 o                         
  -5   3   3       4060.20       3652.26        45.15 o                         
  -4   3   3       7474.03       6860.94        72.15 o                         
  -3   3   3         78.41         71.73         7.10 o                         
  -2   3   3       4411.68       4676.02        50.57 o                         
  -1   3   3       2975.67       2736.28        33.08 o                         
   0   3   3       1158.93       1236.76        18.72 o                         
   1   3   3       6268.15       5966.09        65.49 o                         
   2   3   3       7685.12       7393.95        87.31 o                         
   3   3   3       9900.27      10551.08       129.54 o                         
   4   3   3        291.09        267.99        15.83 o                         
   5   3   3        304.40        338.16        17.51 o                         
   6   3   3       2096.22       2182.60        44.51 o                         
   7   3   3        373.15        420.45        27.28 o                         
   8   3   3       2759.65       2734.25        66.13 o                         
   9   3   3         64.94        101.39        36.26 o                         
  10   3   3        593.11        547.86        46.35 o                         
  11   3   3        451.82        556.53        91.17 o                         
 -14   4   3        498.31        496.07        54.14 o                         
 -13   4   3        574.93        607.62        53.34 o                         
 -12   4   3        974.35        863.20        55.50 o                         
 -11   4   3        366.01        405.68        38.15 o                         
 -10   4   3        110.75         30.63        25.45 o                         
  -9   4   3          2.77         35.53        22.37 o                         
  -8   4   3       2109.67       2122.60        57.75 o                         
  -7   4   3       1768.00       1724.30        45.91 o                         
  -6   4   3       2487.49       2332.05        38.57 o                         
  -5   4   3       8756.15       9325.72       116.45 o                         
  -4   4   3       2747.21       2625.84        34.76 o                         
  -3   4   3       3351.33       3470.76        38.84 o                         
  -2   4   3       2207.03       2123.02        27.39 o                         
  -1   4   3       4250.19       3921.03        42.65 o                         
   0   4   3       3668.42       3458.48        39.82 o                         
   1   4   3       1134.06       1189.63        20.41 o                         
   2   4   3       1930.77       1725.17        28.01 o                         
   3   4   3       4641.34       4432.49        58.56 o                         
   4   4   3        371.69        411.15        19.07 o                         
   5   4   3       5982.04       5577.90        96.04 o                         
   6   4   3       1872.19       1796.43        45.47 o                         
   7   4   3       2103.00       2283.29        72.37 o                         
   8   4   3        163.50        188.26        34.02 o                         
   9   4   3        488.38        450.70        44.52 o                         
  10   4   3        698.99        714.73        58.76 o                         
  11   4   3       1268.56       1095.23        83.90 o                         
 -13   5   3       1403.13       1400.34        71.78 o                         
 -12   5   3         55.93         32.53        40.11 o                         
 -11   5   3        682.07        702.11        65.82 o                         
 -10   5   3       1441.89       1422.08        60.05 o                         
  -9   5   3       1620.41       1677.77        57.06 o                         
  -8   5   3       1060.44       1130.68        39.36 o                         
  -7   5   3       2775.13       2910.33        54.95 o                         
  -6   5   3       5055.02       4656.07        65.68 o                         
  -5   5   3        510.10        487.14        16.42 o                         
  -4   5   3       3605.08       3550.74        42.79 o                         
  -3   5   3        720.61        670.89        15.22 o                         
  -2   5   3       3468.88       3431.60        36.91 o                         
  -1   5   3       1035.42       1227.94        17.68 o                         
   0   5   3        610.76        683.65        15.57 o                         
   1   5   3      10642.26      11126.66       122.27 o                         
   2   5   3       4054.16       3931.16        58.27 o                         
   3   5   3        721.66        828.00        24.06 o                         
   4   5   3       5876.71       5688.81        90.48 o                         
   5   5   3        131.55        231.97        20.48 o                         
   6   5   3       2430.30       2428.07        57.92 o                         
   7   5   3        263.52        299.01        30.11 o                         
   8   5   3       1456.60       1385.40        61.52 o                         
   9   5   3         65.20         61.45        35.02 o                         
  10   5   3         41.87         44.93        54.73 o                         
  11   5   3        387.58        328.97       120.57 o                         
 -13   6   3        247.25        287.32        60.19 o                         
 -12   6   3       2131.36       2249.17        93.94 o                         
 -11   6   3         52.39        105.07        32.49 o                         
 -10   6   3        359.05        341.46        36.14 o                         
  -9   6   3        463.64        505.87        32.52 o                         
  -8   6   3       1080.05       1072.62        44.31 o                         
  -7   6   3      10396.30       9886.35       145.86 o                         
  -6   6   3       1187.59       1074.71        31.89 o                         
  -5   6   3       1784.75       1785.47        36.97 o                         
  -4   6   3         40.89         34.39         9.63 o                         
  -3   6   3        726.62        757.55        23.90 o                         
  -2   6   3      11517.33      12309.38       119.01 o                         
  -1   6   3       6757.93       6609.27        63.30 o                         
   0   6   3        810.05        842.93        17.58 o                         
   1   6   3        864.39        836.55        21.71 o                         
   2   6   3       1865.50       1853.45        34.64 o                         
   3   6   3       1984.69       1925.12        47.18 o                         
   4   6   3       1416.14       1447.54        35.19 o                         
   5   6   3       3261.54       3127.38        63.60 o                         
   6   6   3        789.72        780.93        37.71 o                         
   7   6   3        234.03        212.73        32.10 o                         
   8   6   3         56.80         55.52        31.67 o                         
   9   6   3         48.03         34.57        36.19 o                         
  10   6   3        339.86        285.60        57.52 o                         
  11   6   3        324.04        416.24       116.65 o                         
 -13   7   3        340.64        242.90        53.80 o                         
 -12   7   3        285.06        322.87        50.89 o                         
 -11   7   3       1240.45       1178.49        58.68 o                         
 -10   7   3        882.43        808.22        47.97 o                         
  -9   7   3       1415.42       1357.85        57.34 o                         
  -8   7   3        479.24        502.07        35.05 o                         
  -7   7   3       2213.11       2222.74        53.69 o                         
  -6   7   3       3159.24       3227.03        58.57 o                         
  -5   7   3        361.64        345.94        19.84 o                         
  -4   7   3       1110.52       1156.68        28.83 o                         
  -3   7   3       2767.30       2618.12        45.62 o                         
  -2   7   3       4655.22       4892.72        64.43 o                         
  -1   7   3      10011.25      10222.86       106.56 o                         
   0   7   3       1392.16       1408.58        25.87 o                         
   1   7   3        314.82        294.28        14.31 o                         
   2   7   3       1610.07       1739.53        36.10 o                         
   3   7   3        599.76        546.67        24.19 o                         
   4   7   3       4773.69       4558.57        76.48 o                         
   5   7   3         10.90         61.93        18.05 o                         
   6   7   3       3427.20       3419.03        81.12 o                         
   7   7   3        182.41        236.51        34.24 o                         
   8   7   3       2051.68       2037.79        75.93 o                         
   9   7   3          7.08        -27.84        35.18 o                         
  10   7   3         88.38         59.00        56.93 o                         
  11   7   3         54.90         -3.78        82.98 o                         
 -13   8   3        951.11       1029.67        75.61 o                         
 -12   8   3       2068.64       2043.49       108.00 o                         
 -11   8   3        511.02        507.74        49.56 o                         
 -10   8   3        313.87        312.75        33.04 o                         
  -9   8   3        277.76        313.25        30.16 o                         
  -8   8   3        825.83        782.58        38.17 o                         
  -7   8   3       6336.80       6435.07       123.46 o                         
  -6   8   3       3713.07       3694.15        73.00 o                         
  -5   8   3       6534.98       6762.88       109.98 o                         
  -4   8   3       1441.82       1369.57        40.49 o                         
  -3   8   3       4018.50       4123.49        65.65 o                         
  -2   8   3        966.74       1087.86        25.32 o                         
  -1   8   3       2536.33       2414.26        37.05 o                         
   0   8   3       2242.36       2133.73        37.61 o                         
   1   8   3        393.00        431.23        16.93 o                         
   2   8   3         63.03        114.92        14.80 o                         
   3   8   3         93.57        113.81        22.28 o                         
   4   8   3       1000.41        979.79        34.11 o                         
   5   8   3        591.37        578.21        36.09 o                         
   6   8   3         62.17         74.94        26.24 o                         
   7   8   3        145.29        183.71        32.14 o                         
   8   8   3        100.14         28.79        40.38 o                         
   9   8   3        504.26        488.81        60.37 o                         
  10   8   3        145.10        126.84        71.14 o                         
 -12   9   3         88.74         34.59        44.72 o                         
 -11   9   3         22.73          1.30        33.86 o                         
 -10   9   3       2866.15       2697.52        74.13 o                         
  -9   9   3       3696.89       3765.90        85.09 o                         
  -8   9   3         78.43         81.52        20.11 o                         
  -7   9   3       1440.13       1405.10        51.05 o                         
  -6   9   3          3.70         23.12        17.06 o                         
  -5   9   3       1299.43       1372.18        47.41 o                         
  -4   9   3       7957.89       8156.06       138.34 o                         
  -3   9   3       2361.66       2355.87        53.18 o                         
  -2   9   3       4306.68       4095.38        73.17 o                         
  -1   9   3       2592.48       2754.68        47.87 o                         
   0   9   3        628.24        651.53        25.21 o                         
   1   9   3       2515.27       2522.48        48.74 o                         
   2   9   3        239.55        300.53        21.20 o                         
   3   9   3       1461.70       1492.88        46.66 o                         
   4   9   3       2434.86       2483.29        70.08 o                         
   5   9   3        119.79        157.68        27.86 o                         
   6   9   3        493.64        554.23        38.73 o                         
   7   9   3        732.20        640.14        44.00 o                         
   8   9   3        217.93        213.42        49.26 o                         
   9   9   3        367.14        344.11        84.49 o                         
  10   9   3        107.10         39.10       111.81 o                         
 -12  10   3        633.09        590.22        69.44 o                         
 -11  10   3        773.15        789.35        59.05 o                         
 -10  10   3        401.61        460.96        41.11 o                         
  -9  10   3       1151.83       1136.76        53.15 o                         
  -8  10   3       1681.94       1752.63        60.24 o                         
  -7  10   3       1264.89       1296.18        50.95 o                         
  -6  10   3       1424.56       1325.31        49.56 o                         
  -5  10   3       1819.69       1833.72        56.94 o                         
  -4  10   3       1346.93       1374.06        42.46 o                         
  -3  10   3        261.42        254.40        20.62 o                         
  -2  10   3        397.21        401.60        19.79 o                         
  -1  10   3       2283.14       2250.85        39.88 o                         
   0  10   3       4683.79       4425.91        73.11 o                         
   1  10   3       1935.77       1979.78        42.45 o                         
   2  10   3       4139.65       3911.61        67.65 o                         
   3  10   3        584.15        588.29        33.87 o                         
   4  10   3        141.36        108.62        28.49 o                         
   5  10   3        804.75        774.16        44.85 o                         
   6  10   3         99.87         89.00        29.74 o                         
   7  10   3        717.37        898.77        51.14 o                         
   8  10   3        349.21        423.26        45.63 o                         
   9  10   3       1106.25       1086.98        80.48 o                         
 -11  11   3        287.56        282.61        55.71 o                         
 -10  11   3       1687.38       1620.24        71.10 o                         
  -9  11   3       2006.06       2292.60        74.07 o                         
  -8  11   3       1571.35       1591.48        61.20 o                         
  -7  11   3        535.27        631.75        40.33 o                         
  -6  11   3       2011.85       2022.52        60.21 o                         
  -5  11   3        999.63        991.52        38.27 o                         
  -4  11   3       3863.00       3821.23        91.00 o                         
  -3  11   3       1149.56       1150.70        39.84 o                         
  -2  11   3       1825.15       1798.07        39.61 o                         
  -1  11   3         47.70         70.25        13.97 o                         
   0  11   3         98.23        101.65        16.26 o                         
   1  11   3       1282.02       1310.96        40.18 o                         
   2  11   3        333.26        329.33        28.20 o                         
   3  11   3       1342.65       1266.65        58.05 o                         
   4  11   3        835.07        897.52        53.02 o                         
   5  11   3         28.80         48.48        27.72 o                         
   6  11   3        182.42        136.38        30.97 o                         
   7  11   3       1498.46       1423.08        59.04 o                         
   8  11   3        441.13        367.73        47.50 o                         
   9  11   3        279.45        218.51        54.52 o                         
 -11  12   3        330.93        240.79        59.36 o                         
 -10  12   3        633.38        644.73        56.46 o                         
  -9  12   3         25.22         46.39        37.39 o                         
  -8  12   3        141.77        104.94        37.15 o                         
  -7  12   3        744.72        796.26        67.94 o                         
  -6  12   3       1076.55       1094.46        49.79 o                         
  -5  12   3        409.71        334.88        46.47 o                         
  -4  12   3        523.36        519.06        38.20 o                         
  -3  12   3          6.13         36.61        19.00 o                         
  -2  12   3       2398.09       2632.68        55.58 o                         
  -1  12   3        333.31        377.78        22.69 o                         
   0  12   3        258.57        265.80        21.86 o                         
   1  12   3        290.28        306.95        23.62 o                         
   2  12   3       2489.11       2501.27        61.27 o                         
   3  12   3        878.67        854.69        49.46 o                         
   4  12   3       1425.04       1395.76        64.98 o                         
   5  12   3        469.81        517.95        43.15 o                         
   6  12   3        411.74        356.35        37.65 o                         
   7  12   3        654.28        748.81        48.81 o                         
   8  12   3        546.21        525.87        52.03 o                         
   9  12   3       1345.53       1515.67       202.24 o                         
 -10  13   3        733.78        798.53        64.38 o                         
  -9  13   3        311.28        271.31        46.28 o                         
  -8  13   3          4.33        -38.43        38.43 o                         
  -7  13   3        488.27        488.17        48.22 o                         
  -6  13   3        599.99        598.22        55.06 o                         
  -5  13   3         27.13          0.43        25.80 o                         
  -4  13   3        144.17        167.06        31.81 o                         
  -3  13   3       1567.60       1620.86        89.39 o                         
  -2  13   3       1641.83       1816.58        71.31 o                         
  -1  13   3        118.94        103.34        22.75 o                         
   0  13   3        288.70        265.32        27.86 o                         
   1  13   3        301.80        301.23        28.09 o                         
   2  13   3       1216.40       1269.66        58.18 o                         
   3  13   3       2142.31       2171.12        77.45 o                         
   4  13   3        853.96        848.00        55.25 o                         
   5  13   3        819.16        750.51        89.66 o                         
   6  13   3        368.80        341.88        38.37 o                         
   7  13   3       1615.25       1562.89        76.96 o                         
   8  13   3       1217.56       1104.85        68.50 o                         
 -10  14   3        181.24        194.38        53.24 o                         
  -9  14   3          1.24        -32.18        41.25 o                         
  -8  14   3         96.58        104.57        42.35 o                         
  -7  14   3       1205.19       1234.13        69.47 o                         
  -6  14   3        237.71        260.28        54.89 o                         
  -5  14   3       1569.58       1750.55        86.70 o                         
  -4  14   3        852.84        818.22        55.53 o                         
  -3  14   3       2017.08       1956.16        67.25 o                         
  -2  14   3        858.67        832.48        46.37 o                         
  -1  14   3        618.94        727.21        39.35 o                         
   0  14   3       1200.91       1307.56        69.80 o                         
   1  14   3        763.30        825.84        51.68 o                         
   2  14   3        990.33        926.27        53.21 o                         
   3  14   3       1510.12       1431.42        67.51 o                         
   4  14   3        669.19        656.65        64.20 o                         
   5  14   3        669.65        674.50        57.64 o                         
   6  14   3        546.33        502.09        50.23 o                         
   7  14   3        377.85        340.97        50.95 o                         
  -9  15   3        104.46        121.25        49.57 o                         
  -8  15   3         66.45         48.57        43.52 o                         
  -7  15   3         36.96         -3.25        40.76 o                         
  -6  15   3         22.75         36.42        43.43 o                         
  -5  15   3        272.32        292.42        50.76 o                         
  -4  15   3        305.20        371.95        49.55 o                         
  -3  15   3        947.63        953.72        51.86 o                         
  -2  15   3       1253.15       1206.49        57.28 o                         
  -1  15   3       1477.53       1504.31        55.13 o                         
   0  15   3        558.68        475.02        44.49 o                         
   1  15   3       1420.67       1414.74        67.76 o                         
   2  15   3       1680.39       1651.91        87.80 o                         
   3  15   3       2014.23       1903.07        94.87 o                         
   4  15   3       1308.63       1147.82        77.90 o                         
   5  15   3        134.50         97.50        52.70 o                         
   6  15   3       2361.98       2234.78       106.74 o                         
  -8  16   3        313.36        316.56        55.04 o                         
  -7  16   3        328.81        287.78        51.60 o                         
  -6  16   3        158.26         84.80        65.35 o                         
  -5  16   3       1120.71       1020.63        75.88 o                         
  -4  16   3         95.67         80.34        45.13 o                         
  -3  16   3       1246.30       1155.99        58.86 o                         
  -2  16   3         79.84         88.74        35.25 o                         
  -1  16   3        182.95        267.84        39.30 o                         
   0  16   3        864.56        975.73        56.03 o                         
   1  16   3        445.85        417.94        45.55 o                         
   2  16   3        366.81        343.14        55.09 o                         
   3  16   3       1299.33       1254.36        82.48 o                         
   4  16   3        131.19        133.40        51.87 o                         
   5  16   3       1955.91       2086.78       109.02 o                         
  -7  17   3         44.00         28.66        47.89 o                         
  -6  17   3        345.19        289.60        63.81 o                         
  -5  17   3        188.73        122.38        52.36 o                         
  -4  17   3        487.54        450.91        53.65 o                         
  -3  17   3        111.84        143.67        43.33 o                         
  -2  17   3        539.46        559.31        49.15 o                         
  -1  17   3        274.75        262.27        47.45 o                         
   0  17   3        760.82        733.71        52.54 o                         
   1  17   3        760.75        644.92        55.59 o                         
   2  17   3       1043.44        915.68        75.92 o                         
   3  17   3         59.44        -19.05        48.27 o                         
   4  17   3        864.94        720.85        74.67 o                         
  -5  18   3        166.36        189.48        76.55 o                         
  -4  18   3          8.18         -1.59        43.22 o                         
  -3  18   3        513.68        510.87        55.90 o                         
  -2  18   3        779.69        699.92        61.10 o                         
  -1  18   3        297.21        307.27        45.84 o                         
   0  18   3       1461.96       1356.84        69.84 o                         
   1  18   3        113.14         92.06        39.88 o                         
   2  18   3         11.12        -21.23        50.46 o                         
   3  18   3        961.54        809.04        78.82 o                         
  -2  19   3         92.95         80.93        49.19 o                         
  -1  19   3        236.17        193.57        50.88 o                         
  -5 -18   4        222.69        116.21        57.10 o                         
  -4 -18   4        524.76        590.74        71.38 o                         
  -3 -18   4        329.61        337.95        60.74 o                         
  -2 -18   4        689.76        611.93        77.27 o                         
  -1 -18   4        120.84        154.71        63.92 o                         
   0 -18   4        195.91        143.30        61.92 o                         
   1 -18   4        887.62        989.70        82.73 o                         
   2 -18   4          0.88         50.81        54.98 o                         
  -7 -17   4        490.26        367.08        66.18 o                         
  -6 -17   4       1108.54       1207.76       134.52 o                         
  -5 -17   4       1070.93       1019.37        80.35 o                         
  -4 -17   4         47.68        -27.51        46.80 o                         
  -3 -17   4        379.13        378.42        55.97 o                         
  -2 -17   4         39.32        105.51        44.59 o                         
  -1 -17   4       1288.03       1150.00        80.95 o                         
   0 -17   4       1379.75       1199.90        97.61 o                         
   1 -17   4         20.26          0.67        52.84 o                         
   2 -17   4        394.91        199.91        55.99 o                         
   3 -17   4        130.69        108.35        68.35 o                         
  -8 -16   4        248.83        258.51        55.19 o                         
  -7 -16   4        307.39        391.49        55.70 o                         
  -6 -16   4        386.31        367.52        60.03 o                         
  -5 -16   4        764.61        809.60        85.28 o                         
  -4 -16   4       1352.02       1219.72       102.25 o                         
  -3 -16   4        333.37        371.15        53.40 o                         
  -2 -16   4       1474.62       1590.41       103.09 o                         
  -1 -16   4        265.29        275.65        44.03 o                         
   0 -16   4        930.64        912.12        67.52 o                         
   1 -16   4       1524.35       1583.46        86.86 o                         
   2 -16   4        301.20        389.48        56.84 o                         
   3 -16   4        497.16        474.14        56.89 o                         
   4 -16   4        845.07        764.57        74.11 o                         
   5 -16   4        507.60        505.01        69.40 o                         
  -9 -15   4        170.66        134.87        56.29 o                         
  -8 -15   4        149.05        210.04        55.28 o                         
  -7 -15   4        658.13        594.07        64.82 o                         
  -6 -15   4       1163.49       1090.16        68.22 o                         
  -5 -15   4       2530.59       2643.82        95.68 o                         
  -4 -15   4       2232.01       1994.24        94.20 o                         
  -3 -15   4        577.04        615.43        68.51 o                         
  -2 -15   4       1037.74        945.23        52.22 o                         
  -1 -15   4       1832.01       1847.57        69.02 o                         
   0 -15   4       2324.96       2314.93        81.70 o                         
   1 -15   4        528.43        602.23        57.61 o                         
   2 -15   4       1303.81       1328.76        77.37 o                         
   3 -15   4       1213.01       1082.34        79.03 o                         
   4 -15   4        822.08        884.59        65.31 o                         
   5 -15   4       1116.90       1179.88        75.98 o                         
   6 -15   4         35.51         12.07        55.71 o                         
 -10 -14   4        138.79         58.92        58.70 o                         
  -9 -14   4         29.60         18.27        43.96 o                         
  -8 -14   4       1661.43       1591.84        78.23 o                         
  -7 -14   4        401.49        395.46        45.31 o                         
  -6 -14   4         49.42         94.25        33.79 o                         
  -5 -14   4        178.15        247.13        37.08 o                         
  -4 -14   4       1368.50       1494.42        71.86 o                         
  -3 -14   4       2802.07       2969.37        79.91 o                         
  -2 -14   4       3883.02       3841.51       120.69 o                         
  -1 -14   4        641.43        756.52        44.95 o                         
   0 -14   4       1468.50       1434.11        64.70 o                         
   1 -14   4        490.27        530.91        44.56 o                         
   2 -14   4       1206.37       1214.18        74.33 o                         
   3 -14   4       1168.45       1282.06        87.68 o                         
   4 -14   4       1883.85       1946.60        94.45 o                         
   5 -14   4        101.55        119.21        40.26 o                         
   6 -14   4        902.32        832.79        70.76 o                         
   7 -14   4        118.22         48.19        55.80 o                         
 -10 -13   4        186.03         87.19        51.23 o                         
  -9 -13   4        671.20        762.09        59.91 o                         
  -8 -13   4        415.59        428.75        47.48 o                         
  -7 -13   4        957.82       1017.91        60.79 o                         
  -6 -13   4        181.24        169.04        35.02 o                         
  -5 -13   4       1223.72       1290.88        70.21 o                         
  -4 -13   4       2264.61       2314.07        64.60 o                         
  -3 -13   4       1105.72       1063.32        42.27 o                         
  -2 -13   4       1018.44       1069.34        46.02 o                         
  -1 -13   4        465.75        448.39        36.04 o                         
   0 -13   4        101.17         84.91        29.59 o                         
   1 -13   4        458.75        492.39        51.21 o                         
   2 -13   4        708.50        679.74        65.03 o                         
   3 -13   4       3751.02       3884.29       120.04 o                         
   4 -13   4        518.44        530.80        50.71 o                         
   5 -13   4         50.75         73.36        36.34 o                         
   6 -13   4         71.47        107.54        45.82 o                         
   7 -13   4        106.80         10.12        50.35 o                         
 -11 -12   4         53.61         37.90        58.06 o                         
 -10 -12   4        791.14        910.55        69.89 o                         
  -9 -12   4         48.61         29.85        35.89 o                         
  -8 -12   4       3588.82       3744.33       106.95 o                         
  -7 -12   4         85.99        110.70        33.56 o                         
  -6 -12   4        535.32        531.10        43.58 o                         
  -5 -12   4        454.43        484.24        33.22 o                         
  -4 -12   4       1349.44       1374.39        71.27 o                         
  -3 -12   4       1207.38       1240.00        44.34 o                         
  -2 -12   4        891.67       1092.52        44.54 o                         
  -1 -12   4       1365.91       1293.95        41.46 o                         
   0 -12   4         64.04         63.57        21.99 o                         
   1 -12   4        561.30        525.36        38.08 o                         
   2 -12   4        103.24        107.74        36.07 o                         
   3 -12   4       1442.90       1572.69        69.54 o                         
   4 -12   4        223.89        184.26        38.21 o                         
   5 -12   4         98.93        142.32        38.44 o                         
   6 -12   4        226.20        237.67        40.67 o                         
   7 -12   4        433.26        356.38        54.51 o                         
   8 -12   4        370.21        501.68        82.41 o                         
 -12 -11   4        174.50        204.60        68.36 o                         
 -11 -11   4        294.61        287.80        65.00 o                         
 -10 -11   4         17.79         20.27        39.92 o                         
  -9 -11   4        512.28        552.85        57.36 o                         
  -8 -11   4       1189.62       1265.16        64.32 o                         
  -7 -11   4        784.17        819.00        43.03 o                         
  -6 -11   4       2632.49       2544.53        67.49 o                         
  -5 -11   4        180.13        207.20        25.56 o                         
  -4 -11   4        184.61        212.96        25.66 o                         
  -3 -11   4       1861.29       1860.29        42.99 o                         
  -2 -11   4         34.24         44.80        16.66 o                         
  -1 -11   4       1041.78       1087.97        41.87 o                         
   0 -11   4        907.79        906.25        39.17 o                         
   1 -11   4       1246.84       1228.61        64.16 o                         
   2 -11   4        262.08        261.83        34.30 o                         
   3 -11   4       2626.09       2528.49        80.24 o                         
   4 -11   4        403.39        372.63        40.73 o                         
   5 -11   4       1506.23       1594.14        61.89 o                         
   6 -11   4         94.42         43.18        32.98 o                         
   7 -11   4        231.45        135.30        45.34 o                         
   8 -11   4       1811.13       1759.11        95.76 o                         
 -12 -10   4        226.54        155.32        55.60 o                         
 -11 -10   4        385.81        404.63        43.77 o                         
 -10 -10   4       2168.84       2194.02       109.35 o                         
  -9 -10   4       1301.73       1322.10        66.36 o                         
  -8 -10   4       2633.71       2501.87        69.63 o                         
  -7 -10   4        582.73        521.01        34.25 o                         
  -6 -10   4         25.71         25.78        21.18 o                         
  -5 -10   4       1989.53       1921.69        55.52 o                         
  -4 -10   4       1544.64       1431.11        43.59 o                         
  -3 -10   4        531.41        589.17        31.23 o                         
  -2 -10   4       2334.52       2385.73        53.38 o                         
  -1 -10   4        400.66        500.08        32.36 o                         
   0 -10   4        151.81        169.41        20.82 o                         
   1 -10   4       1844.54       1801.97        53.93 o                         
   2 -10   4        115.01        159.86        29.25 o                         
   3 -10   4       1982.58       2117.09        69.86 o                         
   4 -10   4        189.88        144.28        27.88 o                         
   5 -10   4        370.37        374.35        35.62 o                         
   6 -10   4       2001.62       2081.86        72.21 o                         
   7 -10   4        260.63        213.95        40.05 o                         
   8 -10   4        307.29        289.47        48.91 o                         
   9 -10   4        588.35        600.37        92.33 o                         
 -12  -9   4       1056.21        962.61        79.82 o                         
 -11  -9   4       1118.06       1313.88        65.45 o                         
 -10  -9   4        197.40        242.31        36.23 o                         
  -9  -9   4       1098.07       1089.83        46.21 o                         
  -8  -9   4       1487.50       1532.10        56.77 o                         
  -7  -9   4       1601.53       1601.63        51.41 o                         
  -6  -9   4       3273.36       3174.07        73.72 o                         
  -5  -9   4       1002.48       1043.45        40.80 o                         
  -4  -9   4       1934.54       1914.58        43.09 o                         
  -3  -9   4        809.49        859.29        28.82 o                         
  -2  -9   4        756.46        789.58        25.94 o                         
  -1  -9   4       1068.33       1069.08        33.90 o                         
   0  -9   4       4616.37       4694.07        91.91 o                         
   1  -9   4        682.63        723.39        34.73 o                         
   2  -9   4       1966.47       1923.36        75.52 o                         
   3  -9   4       3988.95       4028.48        77.69 o                         
   4  -9   4        298.43        274.03        25.12 o                         
   5  -9   4        872.43        924.71        44.90 o                         
   6  -9   4        262.78        295.21        34.50 o                         
   7  -9   4        366.13        390.91        41.82 o                         
   8  -9   4       1126.83       1054.78        63.57 o                         
   9  -9   4        550.80        458.60        71.17 o                         
 -13  -8   4         73.13        141.63        61.64 o                         
 -12  -8   4        237.88        141.18        58.38 o                         
 -11  -8   4        952.63       1019.87        54.62 o                         
 -10  -8   4       1942.51       1971.01        68.67 o                         
  -9  -8   4        244.79        247.14        24.57 o                         
  -8  -8   4       1779.83       1748.12        58.60 o                         
  -7  -8   4       2576.24       2666.15        57.95 o                         
  -6  -8   4       1029.08       1063.66        40.12 o                         
  -5  -8   4         96.06        114.14        20.15 o                         
  -4  -8   4        618.68        582.29        30.63 o                         
  -3  -8   4        600.27        608.49        25.02 o                         
  -2  -8   4       2701.27       2628.37        50.04 o                         
  -1  -8   4        195.01        213.35        19.13 o                         
   0  -8   4       2540.40       2434.40        48.46 o                         
   1  -8   4        677.76        672.06        29.71 o                         
   2  -8   4       3502.63       3597.69        69.26 o                         
   3  -8   4        632.16        688.03        30.16 o                         
   4  -8   4       1609.96       1600.30        46.15 o                         
   5  -8   4        623.84        675.22        35.71 o                         
   6  -8   4       1712.65       1708.12        59.20 o                         
   7  -8   4       1617.74       1625.31        64.85 o                         
   8  -8   4        745.58        732.68        59.88 o                         
   9  -8   4        330.59        340.65        55.36 o                         
  10  -8   4        199.20        143.06        63.96 o                         
 -13  -7   4       1718.41       1854.98       120.32 o                         
 -12  -7   4       1078.43       1021.48        77.46 o                         
 -11  -7   4        823.48        856.77        54.27 o                         
 -10  -7   4        498.16        498.74        34.96 o                         
  -9  -7   4        231.92        245.48        26.11 o                         
  -8  -7   4       1277.94       1399.63        41.34 o                         
  -7  -7   4       6014.37       5850.22        89.57 o                         
  -6  -7   4        912.99        952.26        36.17 o                         
  -5  -7   4       2703.88       2643.95        45.25 o                         
  -4  -7   4       1166.78       1227.11        29.39 o                         
  -3  -7   4        362.88        346.21        19.11 o                         
  -2  -7   4       3783.69       3789.46        64.97 o                         
  -1  -7   4        140.23        132.83        15.68 o                         
   0  -7   4        431.37        467.78        22.28 o                         
   1  -7   4       1065.10       1214.55        31.49 o                         
   2  -7   4       6089.20       6190.13       101.68 o                         
   3  -7   4       1133.27       1285.71        38.95 o                         
   4  -7   4       1425.22       1357.44        38.27 o                         
   5  -7   4        493.19        499.24        27.01 o                         
   6  -7   4        212.97        262.83        29.15 o                         
   7  -7   4       1089.90       1000.29        52.09 o                         
   8  -7   4       2194.88       2092.15        93.69 o                         
   9  -7   4        121.39         93.91        47.68 o                         
  10  -7   4        147.81         56.07        60.19 o                         
 -13  -6   4        365.25        406.80        72.54 o                         
 -12  -6   4        895.84        898.13        57.38 o                         
 -11  -6   4       1270.71       1251.39        53.81 o                         
 -10  -6   4       1646.84       1666.60        57.21 o                         
  -9  -6   4        677.95        762.02        35.99 o                         
  -8  -6   4         84.73        117.85        18.23 o                         
  -7  -6   4       1913.91       1921.30        43.34 o                         
  -6  -6   4       2627.76       2636.63        52.30 o                         
  -5  -6   4       1275.27       1226.36        27.38 o                         
  -4  -6   4       2138.58       2067.92        35.51 o                         
  -3  -6   4        502.05        571.27        24.60 o                         
  -2  -6   4        380.52        363.43        17.90 o                         
  -1  -6   4       1496.73       1257.04        30.49 o                         
   0  -6   4        265.44        367.27        18.27 o                         
   1  -6   4       1002.68       1043.89        24.82 o                         
   2  -6   4       3855.95       3643.59        63.38 o                         
   3  -6   4        474.03        550.89        22.58 o                         
   4  -6   4        470.16        474.88        23.44 o                         
   5  -6   4       2757.56       2696.36        59.71 o                         
   6  -6   4       1828.32       1883.50        57.27 o                         
   7  -6   4       1440.83       1540.90        71.55 o                         
   8  -6   4       2308.44       2408.91        79.23 o                         
   9  -6   4        305.66        296.85        51.55 o                         
  10  -6   4        214.41        117.03        80.92 o                         
 -14  -5   4         91.46        107.96        62.47 o                         
 -13  -5   4       1682.93       1668.98       111.79 o                         
 -12  -5   4        937.92       1057.95        59.83 o                         
 -11  -5   4        168.99        226.58        37.19 o                         
 -10  -5   4       1921.50       1964.43        70.04 o                         
  -9  -5   4        539.88        539.98        29.23 o                         
  -8  -5   4       1191.85       1216.49        38.43 o                         
  -7  -5   4       3761.74       3712.60        64.64 o                         
  -6  -5   4        666.58        692.50        24.73 o                         
  -5  -5   4       1213.93       1112.97        29.34 o                         
  -4  -5   4        707.52        740.01        21.06 o                         
  -3  -5   4       1255.31       1315.41        26.65 o                         
  -2  -5   4        717.30        751.63        20.48 o                         
  -1  -5   4       7836.47       8027.72        98.98 o                         
   0  -5   4       3628.56       3817.38        55.37 o                         
   1  -5   4       1490.15       1590.82        29.66 o                         
   2  -5   4       4469.41       4366.66        59.92 o                         
   3  -5   4        594.31        553.39        23.31 o                         
   4  -5   4       2354.64       2237.12        46.60 o                         
   5  -5   4       1902.90       1960.88        52.54 o                         
   6  -5   4        440.74        438.41        36.49 o                         
   7  -5   4       3559.90       3705.01       103.64 o                         
   8  -5   4        743.39        846.87        51.27 o                         
   9  -5   4         48.80         71.64        44.69 o                         
  10  -5   4        648.78        676.07        72.12 o                         
 -14  -4   4        632.42        629.63        79.63 o                         
 -13  -4   4        255.10        265.53        54.27 o                         
 -12  -4   4       1886.85       1992.19        79.01 o                         
 -11  -4   4        499.63        512.37        43.24 o                         
 -10  -4   4       2713.33       2775.84        79.24 o                         
  -9  -4   4          9.26         33.17        18.95 o                         
  -8  -4   4       1399.55       1359.57        42.69 o                         
  -7  -4   4       3067.27       2955.06        54.92 o                         
  -6  -4   4       8576.70       8305.13       120.60 o                         
  -5  -4   4       5094.53       4890.69        69.88 o                         
  -4  -4   4       6617.35       6098.79        75.64 o                         
  -3  -4   4         75.33        114.86        10.88 o                         
  -2  -4   4         12.29         54.61         8.78 o                         
  -1  -4   4       4778.14       4358.81        56.26 o                         
   0  -4   4       1948.62       1964.39        33.36 o                         
   1  -4   4       3713.86       3479.60        43.09 o                         
   2  -4   4       3018.57       2777.60        41.23 o                         
   3  -4   4        544.51        557.91        20.90 o                         
   4  -4   4       3228.15       3064.75        62.82 o                         
   5  -4   4       1399.46       1517.57        47.43 o                         
   6  -4   4       1560.73       1575.23        79.71 o                         
   7  -4   4       1333.35       1427.79        63.16 o                         
   8  -4   4        291.81        344.40        37.13 o                         
   9  -4   4        430.72        430.62        42.48 o                         
  10  -4   4        644.79        602.97        65.63 o                         
  11  -4   4        301.30        212.27        76.54 o                         
 -14  -3   4        336.70        381.95        70.80 o                         
 -13  -3   4        652.08        687.19        61.38 o                         
 -12  -3   4         18.25         25.55        31.95 o                         
 -11  -3   4        119.53        142.47        39.98 o                         
 -10  -3   4       2950.96       2712.16        77.81 o                         
  -9  -3   4       2134.21       2178.87        60.25 o                         
  -8  -3   4        585.31        524.06        26.96 o                         
  -7  -3   4       1193.81       1114.65        33.40 o                         
  -6  -3   4       2653.77       2560.70        42.34 o                         
  -5  -3   4       9610.92       8892.78       107.33 o                         
  -4  -3   4       1195.95       1255.29        25.10 o                         
  -3  -3   4       1202.86       1276.63        25.12 o                         
  -2  -3   4       2650.03       2546.31        35.27 o                         
  -1  -3   4       3646.36       3481.83        42.88 o                         
   0  -3   4       6931.11       7058.83        90.48 o                         
   1  -3   4       1026.19       1129.68        21.17 o                         
   2  -3   4        182.52        233.26        14.39 o                         
   3  -3   4       4822.01       4832.05        76.15 o                         
   4  -3   4       2824.24       2801.96        57.42 o                         
   5  -3   4       2844.69       2837.34        84.02 o                         
   6  -3   4        456.47        487.09        37.82 o                         
   7  -3   4       2059.82       2143.87        60.91 o                         
   8  -3   4        647.81        692.52        45.09 o                         
   9  -3   4        502.88        514.60        45.31 o                         
  10  -3   4        729.21        887.58       120.08 o                         
  11  -3   4        495.74        634.85        86.18 o                         
 -14  -2   4        229.78        238.00        64.65 o                         
 -13  -2   4          6.54         27.49        34.24 o                         
 -12  -2   4       1231.91       1290.50        62.93 o                         
 -11  -2   4        433.96        477.82        32.29 o                         
 -10  -2   4       1983.98       1912.00        52.13 o                         
  -9  -2   4        644.24        722.19        27.97 o                         
  -8  -2   4       7083.11       7045.37       114.53 o                         
  -7  -2   4       2013.31       2115.37        48.03 o                         
  -6  -2   4       2917.61       2697.91        43.91 o                         
  -5  -2   4       2661.54       2522.52        36.53 o                         
  -4  -2   4       7172.00       6802.62        78.88 o                         
  -3  -2   4        939.67        907.59        20.76 o                         
  -2  -2   4         48.50         83.07         9.06 o                         
  -1  -2   4       2214.37       2151.11        32.04 o                         
   0  -2   4       3625.46       3546.23        50.37 o                         
   1  -2   4       7189.45       7249.59        88.33 o                         
   2  -2   4       8751.97       8185.80       107.73 o                         
   3  -2   4       1656.11       1769.00        40.16 o                         
   4  -2   4        852.91        778.98        50.13 o                         
   5  -2   4       1178.06       1127.97        48.00 o                         
   6  -2   4        315.66        347.85        33.32 o                         
   7  -2   4       1546.14       1602.92        54.03 o                         
   8  -2   4        257.14        337.21        34.20 o                         
   9  -2   4        617.37        686.09        46.81 o                         
  10  -2   4        655.54        749.89        59.37 o                         
  11  -2   4        129.30        171.28        90.09 o                         
 -14  -1   4        140.76        164.31        60.06 o                         
 -13  -1   4        461.91        453.92        46.56 o                         
 -12  -1   4       1022.24       1086.71        53.18 o                         
 -11  -1   4        575.98        594.83        35.39 o                         
 -10  -1   4        624.35        638.40        30.58 o                         
  -9  -1   4       6151.06       6106.25       105.78 o                         
  -8  -1   4        183.74        217.61        18.58 o                         
  -7  -1   4      13171.36      12222.53       172.73 o                         
  -6  -1   4        922.74        890.52        23.85 o                         
  -5  -1   4       2182.21       2133.48        31.78 o                         
  -4  -1   4       3753.18       3800.07        48.17 o                         
  -3  -1   4       5036.40       4951.23        64.21 o                         
  -2  -1   4       7921.98       7898.29        91.72 o                         
  -1  -1   4       4324.09       4247.81        50.16 o                         
   0  -1   4         85.94         83.91         8.51 o                         
   1  -1   4       3665.79       3973.35        48.73 o                         
   2  -1   4        628.51        664.74        18.76 o                         
   3  -1   4       9850.93       9715.04       122.11 o                         
   4  -1   4       4366.98       4165.21        79.91 o                         
   5  -1   4        576.41        558.40        28.78 o                         
   6  -1   4        203.91        181.64        23.70 o                         
   7  -1   4        677.11        793.89        39.20 o                         
   8  -1   4        824.24        842.55        43.16 o                         
   9  -1   4        892.05        949.28        48.33 o                         
  10  -1   4         72.22         17.22        46.00 o                         
  11  -1   4        669.48        755.45       193.25 o                         
 -14   0   4        164.57        105.11        44.46 o                         
 -13   0   4         36.54         10.42        32.28 o                         
 -12   0   4         95.98        127.57        28.46 o                         
 -11   0   4       1885.10       2000.11        58.21 o                         
 -10   0   4          0.41        -17.03        17.39 o                         
  -9   0   4        121.54        139.64        16.73 o                         
  -8   0   4       2846.82       2720.92        48.39 o                         
  -7   0   4        547.86        541.38        24.69 o                         
  -6   0   4        165.15        146.37        14.57 o                         
  -5   0   4        181.19        154.32        11.47 o                         
  -4   0   4       6180.44       6250.69        80.68 o                         
  -3   0   4      22354.19      22281.10       219.87 o                         
  -2   0   4         49.60         82.24         7.44 o                         
  -1   0   4        694.87        749.16        15.01 o                         
   0   0   4        681.22        836.01        17.61 o                         
   1   0   4         29.68         71.83        10.09 o                         
   2   0   4      24411.50      23958.90       269.51 o                         
   3   0   4         73.39        305.95        15.92 o                         
   4   0   4       1596.25       1472.62        34.15 o                         
   5   0   4        425.74        419.27        20.45 o                         
   6   0   4        209.99        186.70        18.31 o                         
   7   0   4       3681.47       3729.31        75.41 o                         
   8   0   4       1232.91       1433.84        54.54 o                         
   9   0   4       1876.43       2104.19        66.48 o                         
  10   0   4        477.54        518.29        61.50 o                         
  11   0   4        548.52        598.46        89.85 o                         
 -14   1   4        194.84        202.39        49.03 o                         
 -13   1   4        521.69        534.99        45.74 o                         
 -12   1   4        966.18        914.58        45.68 o                         
 -11   1   4        503.21        542.39        35.89 o                         
 -10   1   4        648.71        699.68        27.60 o                         
  -9   1   4       6220.44       6093.52        90.40 o                         
  -8   1   4        162.83        216.06        20.70 o                         
  -7   1   4      13660.16      12549.88       173.90 o                         
  -6   1   4        857.94        874.12        28.04 o                         
  -5   1   4       2261.32       2208.72        33.71 o                         
  -4   1   4       3777.26       3753.66        48.33 o                         
  -3   1   4       5021.14       4943.86        58.85 o                         
  -2   1   4       8536.26       8442.49        84.88 o                         
  -1   1   4       4231.77       4110.75        48.23 o                         
   0   1   4         47.43         48.77         7.88 o                         
   1   1   4       3762.36       4006.49        50.03 o                         
   2   1   4        710.14        750.48        18.25 o                         
   3   1   4       9622.34       9634.55       144.18 o                         
   4   1   4       4476.56       4272.46        73.19 o                         
   5   1   4        548.43        516.20        22.80 o                         
   6   1   4        205.72        212.26        19.77 o                         
   7   1   4        630.95        683.74        34.81 o                         
   8   1   4        858.72        812.66        40.09 o                         
   9   1   4        895.97        909.44        45.02 o                         
  10   1   4         64.64         81.50        48.06 o                         
  11   1   4        714.99        574.29        82.84 o                         
 -14   2   4        255.44        376.94        60.56 o                         
 -13   2   4          2.12         32.05        36.23 o                         
 -12   2   4       1158.57       1224.63        52.80 o                         
 -11   2   4        459.37        498.33        32.25 o                         
 -10   2   4       1774.89       1701.97        46.42 o                         
  -9   2   4        624.05        633.82        24.61 o                         
  -8   2   4       7039.29       6956.75       106.25 o                         
  -7   2   4       2179.03       2263.23        45.95 o                         
  -6   2   4       2873.35       2686.05        56.31 o                         
  -5   2   4       2896.57       2754.35        36.65 o                         
  -4   2   4       7054.52       6693.01        78.39 o                         
  -3   2   4        874.99        882.86        16.33 o                         
  -2   2   4         62.71         82.48         7.49 o                         
  -1   2   4       2067.49       2016.32        25.96 o                         
   0   2   4       3669.86       3643.76        42.31 o                         
   1   2   4       6297.77       6409.03        82.30 o                         
   2   2   4       9539.23       8860.19       104.75 o                         
   3   2   4       1722.06       1762.73        38.48 o                         
   4   2   4        818.63        807.29        31.19 o                         
   5   2   4       1210.99       1199.95        34.58 o                         
   6   2   4        372.79        395.88        22.07 o                         
   7   2   4       1559.36       1560.66        48.64 o                         
   8   2   4        303.69        346.38        31.16 o                         
   9   2   4        521.01        480.96        40.62 o                         
  10   2   4        610.68        598.31        90.78 o                         
  11   2   4        130.54        198.11        62.75 o                         
 -14   3   4        338.60        253.69        56.25 o                         
 -13   3   4        602.79        549.26        47.40 o                         
 -12   3   4         18.57          4.53        35.18 o                         
 -11   3   4        159.93        167.88        27.44 o                         
 -10   3   4       3062.12       2715.99        63.54 o                         
  -9   3   4       1981.12       1981.37        61.02 o                         
  -8   3   4        498.52        471.98        24.36 o                         
  -7   3   4       1260.05       1112.76        33.12 o                         
  -6   3   4       2301.70       2172.18        41.85 o                         
  -5   3   4       9617.40       8766.90        96.87 o                         
  -4   3   4       1172.24       1221.75        19.32 o                         
  -3   3   4       1172.96       1227.44        18.18 o                         
  -2   3   4       2712.17       2606.91        34.04 o                         
  -1   3   4       3257.67       3089.38        38.46 o                         
   0   3   4       6364.96       6490.37        66.61 o                         
   1   3   4        949.80       1013.79        20.05 o                         
   2   3   4        165.32        211.68        14.07 o                         
   3   3   4       4812.69       4679.14        74.29 o                         
   4   3   4       2575.51       2619.92        50.75 o                         
   5   3   4       2772.06       2712.97        54.24 o                         
   6   3   4        520.39        499.70        32.75 o                         
   7   3   4       2161.58       2307.59        59.24 o                         
   8   3   4        588.15        588.95        38.27 o                         
   9   3   4        457.33        490.31        44.84 o                         
  10   3   4        672.68        683.65        59.78 o                         
  11   3   4        569.87        525.78       136.30 o                         
 -14   4   4        599.87        537.20        65.24 o                         
 -13   4   4        261.31        376.94        49.66 o                         
 -12   4   4       1837.39       1878.43        81.40 o                         
 -11   4   4        550.31        530.44        42.68 o                         
 -10   4   4       2641.95       2665.47        77.05 o                         
  -9   4   4         14.87         31.35        22.36 o                         
  -8   4   4       1269.82       1249.15        49.12 o                         
  -7   4   4       3067.18       3161.10        81.11 o                         
  -6   4   4       8560.01       8427.72       119.58 o                         
  -5   4   4       4850.71       4518.85        55.69 o                         
  -4   4   4       6273.11       5799.44        63.12 o                         
  -3   4   4         68.22        105.05         8.10 o                         
  -2   4   4         17.58         41.18         7.22 o                         
  -1   4   4       4698.59       4232.52        48.88 o                         
   0   4   4       1802.52       1853.35        24.96 o                         
   1   4   4       3201.87       3004.70        37.48 o                         
   2   4   4       2778.79       2561.68        42.44 o                         
   3   4   4        564.14        554.26        21.29 o                         
   4   4   4       3361.37       3202.83        61.54 o                         
   5   4   4       1243.15       1182.01        38.05 o                         
   6   4   4       1571.30       1478.38        41.06 o                         
   7   4   4       1347.23       1358.66        46.88 o                         
   8   4   4        275.90        251.44        34.78 o                         
   9   4   4        384.66        303.15        44.86 o                         
  10   4   4        674.39        815.98        76.37 o                         
  11   4   4        277.27        117.08        81.75 o                         
 -14   5   4        102.65        205.35        50.05 o                         
 -13   5   4       1654.22       1634.98        82.37 o                         
 -12   5   4        916.57       1059.12        72.22 o                         
 -11   5   4        165.74        102.86        32.61 o                         
 -10   5   4       1901.03       1898.69        66.44 o                         
  -9   5   4        529.64        555.03        42.53 o                         
  -8   5   4       1158.89       1246.91        47.19 o                         
  -7   5   4       3835.66       3769.48        68.86 o                         
  -6   5   4        558.35        642.33        22.78 o                         
  -5   5   4       1191.04       1109.90        24.31 o                         
  -4   5   4        697.17        721.85        19.10 o                         
  -3   5   4       1369.74       1378.65        23.03 o                         
  -2   5   4        712.46        737.00        16.64 o                         
  -1   5   4       7330.75       7473.08        76.91 o                         
   0   5   4       3185.20       3293.37        39.71 o                         
   1   5   4       1730.01       1872.65        30.57 o                         
   2   5   4       4470.36       4387.65        61.42 o                         
   3   5   4        656.06        628.78        24.68 o                         
   4   5   4       2376.18       2337.52        52.10 o                         
   5   5   4       1909.65       1918.79        53.51 o                         
   6   5   4        461.26        441.78        31.61 o                         
   7   5   4       3686.50       3610.23        85.88 o                         
   8   5   4        642.93        676.58        45.38 o                         
   9   5   4         38.13         18.71        38.88 o                         
  10   5   4        629.30        748.04        86.64 o                         
 -13   6   4        340.15        398.37        62.68 o                         
 -12   6   4        871.32        959.34        72.15 o                         
 -11   6   4       1362.81       1341.41        63.10 o                         
 -10   6   4       1619.99       1704.21        66.22 o                         
  -9   6   4        748.74        731.73        37.71 o                         
  -8   6   4         65.90         72.15        18.13 o                         
  -7   6   4       1983.27       2046.40        49.74 o                         
  -6   6   4       2900.63       2880.17        49.20 o                         
  -5   6   4       1316.04       1166.37        25.43 o                         
  -4   6   4       2103.11       2072.31        33.46 o                         
  -3   6   4        530.27        616.54        18.17 o                         
  -2   6   4        429.13        428.97        13.36 o                         
  -1   6   4       1297.45       1093.37        19.93 o                         
   0   6   4        357.00        424.79        14.81 o                         
   1   6   4        802.30        826.10        25.27 o                         
   2   6   4       4027.08       3824.76        58.53 o                         
   3   6   4        589.82        693.05        28.04 o                         
   4   6   4        436.55        449.85        26.04 o                         
   5   6   4       2666.16       2706.39        80.11 o                         
   6   6   4       1806.02       1853.91        58.61 o                         
   7   6   4       1469.46       1436.39        55.42 o                         
   8   6   4       2273.35       2299.93       173.93 o                         
   9   6   4        346.32        333.45        53.15 o                         
  10   6   4        210.70        173.38        68.59 o                         
 -13   7   4       1711.23       1679.26        98.03 o                         
 -12   7   4       1140.92       1374.89        83.62 o                         
 -11   7   4        723.25        702.12        51.63 o                         
 -10   7   4        461.99        426.70        40.70 o                         
  -9   7   4        308.55        319.89        29.66 o                         
  -8   7   4       1231.25       1371.36        48.28 o                         
  -7   7   4       6190.98       6118.53       102.57 o                         
  -6   7   4        911.31        956.01        27.69 o                         
  -5   7   4       2500.08       2531.23        42.10 o                         
  -4   7   4       1306.64       1400.91        27.65 o                         
  -3   7   4        427.78        464.12        18.26 o                         
  -2   7   4       3977.88       4030.55        50.39 o                         
  -1   7   4        145.86        155.83        11.25 o                         
   0   7   4        469.15        522.04        17.82 o                         
   1   7   4       1011.74       1130.73        27.39 o                         
   2   7   4       5977.30       6090.34        92.89 o                         
   3   7   4       1119.35       1130.40        33.65 o                         
   4   7   4       1455.10       1361.95        41.67 o                         
   5   7   4        460.19        490.90        30.03 o                         
   6   7   4        285.71        274.48        29.28 o                         
   7   7   4        920.90        862.27        51.52 o                         
   8   7   4       2271.56       2188.30        81.41 o                         
   9   7   4        133.63        147.01        50.59 o                         
  10   7   4        118.06        146.89        70.50 o                         
 -13   8   4         52.53        173.52        57.07 o                         
 -12   8   4        237.91        239.99        54.86 o                         
 -11   8   4        966.50       1037.18        59.63 o                         
 -10   8   4       1901.66       1954.52        65.01 o                         
  -9   8   4        244.97        307.45        44.11 o                         
  -8   8   4       1810.57       1738.69        55.42 o                         
  -7   8   4       2620.78       2675.03        57.63 o                         
  -6   8   4       1164.86       1171.38        33.77 o                         
  -5   8   4         57.27         73.84        11.73 o                         
  -4   8   4        544.67        500.86        19.97 o                         
  -3   8   4        667.79        722.70        23.75 o                         
  -2   8   4       2629.33       2606.14        39.46 o                         
  -1   8   4        179.37        222.79        13.20 o                         
   0   8   4       2350.51       2312.64        40.14 o                         
   1   8   4        686.40        668.07        22.28 o                         
   2   8   4       3593.69       3667.07        66.51 o                         
   3   8   4        615.50        650.91        28.36 o                         
   4   8   4       1625.97       1591.24        55.09 o                         
   5   8   4        590.87        571.62        32.02 o                         
   6   8   4       1686.46       1593.17        52.03 o                         
   7   8   4       1424.91       1412.12        90.86 o                         
   8   8   4        656.95        603.99        51.18 o                         
   9   8   4        319.48        219.23        70.99 o                         
  10   8   4        188.81        190.61        75.17 o                         
 -12   9   4        937.39       1038.97        79.16 o                         
 -11   9   4       1120.22       1186.36        65.41 o                         
 -10   9   4        174.14        163.16        32.14 o                         
  -9   9   4       1244.48       1202.15        51.63 o                         
  -8   9   4       1383.66       1499.94        54.36 o                         
  -7   9   4       1399.58       1402.99        44.85 o                         
  -6   9   4       3305.82       3230.09        65.78 o                         
  -5   9   4        903.56        873.78        28.48 o                         
  -4   9   4       1833.90       1790.45        46.58 o                         
  -3   9   4        771.83        802.36        27.47 o                         
  -2   9   4        662.16        711.82        22.23 o                         
  -1   9   4       1076.35       1028.56        27.05 o                         
   0   9   4       4703.19       4620.74        70.46 o                         
   1   9   4        691.81        682.33        31.07 o                         
   2   9   4       1914.54       1827.28        38.17 o                         
   3   9   4       4025.27       4023.48        80.35 o                         
   4   9   4        283.24        318.33        24.46 o                         
   5   9   4        941.13        951.39        69.84 o                         
   6   9   4        226.28        244.82        33.57 o                         
   7   9   4        382.98        398.67        43.32 o                         
   8   9   4       1181.54       1272.74       121.04 o                         
   9   9   4        551.17        539.40        99.55 o                         
 -12  10   4        236.29        117.54        53.17 o                         
 -11  10   4        386.70        378.64        67.30 o                         
 -10  10   4       2197.95       2213.48        72.61 o                         
  -9  10   4       1281.79       1333.48        56.72 o                         
  -8  10   4       2634.63       2504.12        70.24 o                         
  -7  10   4        536.32        547.56        35.72 o                         
  -6  10   4         28.91         40.68        21.22 o                         
  -5  10   4       2133.79       2066.54        52.35 o                         
  -4  10   4       1515.43       1503.10        58.66 o                         
  -3  10   4        449.14        445.72        24.60 o                         
  -2  10   4       2255.73       2319.31        43.91 o                         
  -1  10   4        501.80        613.16        25.54 o                         
   0  10   4         81.19        126.24        14.36 o                         
   1  10   4       1935.82       1953.12        41.99 o                         
   2  10   4        110.45        153.51        17.23 o                         
   3  10   4       2062.90       2067.91        60.81 o                         
   4  10   4        238.57        183.49        36.90 o                         
   5  10   4        326.31        325.45        34.48 o                         
   6  10   4       2010.76       2046.07        71.52 o                         
   7  10   4        225.17        222.44        38.12 o                         
   8  10   4        281.35        197.56        52.19 o                         
   9  10   4        609.63        465.09        82.49 o                         
 -12  11   4        177.80        110.01        69.73 o                         
 -11  11   4        258.86        184.63        59.06 o                         
 -10  11   4         26.20        -33.27        33.27 o                         
  -9  11   4        585.67        574.67        42.71 o                         
  -8  11   4       1175.71       1232.83        54.62 o                         
  -7  11   4        770.92        881.01        44.76 o                         
  -6  11   4       2730.35       2676.95        69.24 o                         
  -5  11   4        208.67        231.15        22.82 o                         
  -4  11   4        225.39        228.68        36.77 o                         
  -3  11   4       1823.83       1784.00        43.34 o                         
  -2  11   4          7.20         40.57        15.86 o                         
  -1  11   4       1117.68       1139.20        37.79 o                         
   0  11   4        989.03        963.43        29.25 o                         
   1  11   4       1360.04       1322.88        42.88 o                         
   2  11   4        252.95        251.33        32.79 o                         
   3  11   4       2784.47       2629.33        80.02 o                         
   4  11   4        432.37        451.83        42.76 o                         
   5  11   4       1561.25       1612.42        59.13 o                         
   6  11   4        115.56        105.25        31.45 o                         
   7  11   4        267.75        287.95        37.59 o                         
   8  11   4       1857.41       1551.04       113.03 o                         
 -11  12   4         81.14         94.52        66.03 o                         
 -10  12   4        842.36        906.75        62.97 o                         
  -9  12   4         79.95         46.57        36.78 o                         
  -8  12   4       3649.93       3830.76       167.64 o                         
  -7  12   4         96.31        104.81        33.80 o                         
  -6  12   4        499.64        553.06        36.32 o                         
  -5  12   4        511.15        589.87        40.88 o                         
  -4  12   4       1327.59       1393.81        58.31 o                         
  -3  12   4       1403.96       1294.39        45.98 o                         
  -2  12   4        806.43        846.24        35.18 o                         
  -1  12   4       1422.60       1407.25        44.22 o                         
   0  12   4         46.35         54.00        16.03 o                         
   1  12   4        662.82        701.38        35.89 o                         
   2  12   4        150.57        185.26        27.32 o                         
   3  12   4       1460.36       1647.86        68.93 o                         
   4  12   4        223.63        276.44        46.63 o                         
   5  12   4        117.08        118.75        30.41 o                         
   6  12   4        206.69        288.22        37.28 o                         
   7  12   4        439.54        317.40        41.35 o                         
   8  12   4        373.62        293.57        57.64 o                         
 -10  13   4        166.36        159.13        52.65 o                         
  -9  13   4        660.41        773.48        60.24 o                         
  -8  13   4        372.31        390.65        49.29 o                         
  -7  13   4        940.39       1011.33        61.48 o                         
  -6  13   4        161.93        202.88        42.35 o                         
  -5  13   4       1176.46       1243.99        65.65 o                         
  -4  13   4       2431.41       2499.08        77.33 o                         
  -3  13   4       1094.96       1143.91        50.88 o                         
  -2  13   4        951.21       1022.85        43.81 o                         
  -1  13   4        426.65        496.55        47.81 o                         
   0  13   4         56.87         28.72        20.51 o                         
   1  13   4        519.49        528.95        34.11 o                         
   2  13   4        678.24        587.77        44.44 o                         
   3  13   4       3765.78       3944.06       106.70 o                         
   4  13   4        601.09        610.74        51.59 o                         
   5  13   4         48.59         61.00        34.49 o                         
   6  13   4         61.73         45.27        34.59 o                         
   7  13   4        117.17         78.11        39.17 o                         
 -10  14   4        159.85        104.86        56.60 o                         
  -9  14   4         22.37         -0.19        41.53 o                         
  -8  14   4       1601.81       1594.39        79.93 o                         
  -7  14   4        431.69        376.02        48.39 o                         
  -6  14   4         58.30         31.73        41.25 o                         
  -5  14   4        164.97        142.68        47.76 o                         
  -4  14   4       1332.38       1384.93        65.89 o                         
  -3  14   4       2707.78       2850.46        79.45 o                         
  -2  14   4       3662.46       3614.64        82.48 o                         
  -1  14   4        640.12        729.85        39.62 o                         
   0  14   4       1538.83       1692.06        58.31 o                         
   1  14   4        413.98        403.76        49.35 o                         
   2  14   4       1229.36       1299.37        64.07 o                         
   3  14   4       1089.84       1078.91        62.73 o                         
   4  14   4       1908.05       1855.80        81.52 o                         
   5  14   4         61.33         75.48        38.07 o                         
   6  14   4        890.79        932.73        56.74 o                         
   7  14   4        104.72         13.04        63.33 o                         
  -9  15   4        124.32         90.91        48.56 o                         
  -8  15   4        141.39         87.44        44.08 o                         
  -7  15   4        712.09        715.17        59.28 o                         
  -6  15   4       1120.91       1105.22        76.21 o                         
  -5  15   4       2431.39       2643.99       105.32 o                         
  -4  15   4       2221.09       2022.97        73.84 o                         
  -3  15   4        555.24        558.47        52.03 o                         
  -2  15   4       1123.50       1176.96        51.11 o                         
  -1  15   4       1940.78       1855.95        64.47 o                         
   0  15   4       2349.07       2381.17        98.35 o                         
   1  15   4        486.92        455.16        54.57 o                         
   2  15   4       1188.02       1202.53        76.17 o                         
   3  15   4       1130.51       1050.62        73.85 o                         
   4  15   4        738.04        813.91       109.71 o                         
   5  15   4       1138.69       1164.30        74.57 o                         
   6  15   4         50.73         27.10        42.43 o                         
  -8  16   4        256.93        251.85        54.12 o                         
  -7  16   4        324.87        253.20        50.29 o                         
  -6  16   4        342.59        293.16        56.04 o                         
  -5  16   4        751.60        820.71        69.87 o                         
  -4  16   4       1364.41       1329.23        72.23 o                         
  -3  16   4        311.86        224.53        33.28 o                         
  -2  16   4       1367.29       1326.61        60.17 o                         
  -1  16   4        204.28        242.39        38.37 o                         
   0  16   4        862.62        842.73        57.50 o                         
   1  16   4       1502.16       1377.86        83.02 o                         
   2  16   4        263.40        323.62        61.38 o                         
   3  16   4        536.07        454.77        60.38 o                         
   4  16   4        833.14        790.24        85.71 o                         
   5  16   4        489.67        594.49        61.53 o                         
  -7  17   4        472.30        441.80        60.77 o                         
  -6  17   4       1144.20       1084.41        84.13 o                         
  -5  17   4       1061.66       1012.52        69.65 o                         
  -4  17   4         61.71         28.32        40.35 o                         
  -3  17   4        386.28        404.72        57.05 o                         
  -2  17   4         44.59          5.33        34.09 o                         
  -1  17   4       1300.86       1327.55        66.83 o                         
   0  17   4       1456.89       1400.61        67.88 o                         
   1  17   4         39.54         64.78        47.31 o                         
   2  17   4        387.62        295.29        56.54 o                         
   3  17   4        118.06        160.50        58.62 o                         
  -5  18   4        259.02        277.35        54.50 o                         
  -4  18   4        566.23        562.01        60.61 o                         
  -3  18   4        284.55        241.58        49.56 o                         
  -2  18   4        669.45        597.20        56.76 o                         
  -1  18   4        145.82        114.00        43.00 o                         
   0  18   4        179.04         81.06        46.24 o                         
   1  18   4        844.56        748.24        74.57 o                         
   2  18   4          3.60         11.78        66.00 o                         
  -4 -18   5        208.20        278.43        59.10 o                         
  -3 -18   5        191.59        199.02        57.06 o                         
  -2 -18   5        174.99        212.23        69.28 o                         
  -1 -18   5        532.97        453.96       146.46 o                         
   0 -18   5        289.71        215.25        67.94 o                         
  -6 -17   5         28.19          6.82        50.72 o                         
  -5 -17   5       1798.48       1776.44        99.70 o                         
  -4 -17   5        337.18        421.08       110.84 o                         
  -3 -17   5        511.83        472.84        61.01 o                         
  -2 -17   5        235.60        332.83        58.50 o                         
  -1 -17   5        115.70        116.82        61.84 o                         
   0 -17   5        459.76        444.81        73.11 o                         
   1 -17   5        215.48        171.58        53.82 o                         
   2 -17   5        164.81        189.57        56.15 o                         
  -8 -16   5        219.38        122.58        55.90 o                         
  -7 -16   5        777.15        757.57        65.34 o                         
  -6 -16   5       2535.60       2493.65       100.22 o                         
  -5 -16   5        559.69        610.83        57.36 o                         
  -4 -16   5        210.87        196.18        48.25 o                         
  -3 -16   5        239.00        213.08        48.29 o                         
  -2 -16   5        226.84        224.71        43.76 o                         
  -1 -16   5       1500.84       1515.09       119.68 o                         
   0 -16   5        814.16        662.42        64.01 o                         
   1 -16   5         63.09         36.89        46.49 o                         
   2 -16   5        363.63        391.35        60.50 o                         
   3 -16   5        134.88        176.22        58.09 o                         
   4 -16   5        137.18        135.55        53.92 o                         
  -9 -15   5        663.92        679.77        84.57 o                         
  -8 -15   5       1125.47       1091.64        81.37 o                         
  -7 -15   5        442.60        412.00        59.18 o                         
  -6 -15   5         29.09         98.50        45.92 o                         
  -5 -15   5       1468.60       1451.30        76.20 o                         
  -4 -15   5        909.59        818.30        58.74 o                         
  -3 -15   5       1253.78       1262.73        81.17 o                         
  -2 -15   5        446.98        480.78        42.52 o                         
  -1 -15   5        198.90        218.12        38.42 o                         
   0 -15   5        577.14        527.73        57.04 o                         
   1 -15   5        319.04        348.17        71.48 o                         
   2 -15   5         55.42        -12.53        42.44 o                         
   3 -15   5       1189.55       1175.00        79.11 o                         
   4 -15   5        325.92        309.19        69.49 o                         
   5 -15   5        497.08        451.49        62.08 o                         
 -10 -14   5        506.24        635.99        68.35 o                         
  -9 -14   5        418.64        439.58        53.50 o                         
  -8 -14   5       1077.49       1100.84        73.51 o                         
  -7 -14   5       1441.26       1530.37        72.32 o                         
  -6 -14   5       2154.06       2264.24        83.33 o                         
  -5 -14   5       1298.10       1327.09       108.24 o                         
  -4 -14   5       1676.46       1754.56        75.79 o                         
  -3 -14   5       1927.96       1845.24        86.47 o                         
  -2 -14   5       1432.22       1606.37        60.27 o                         
  -1 -14   5       1125.64       1122.80        53.59 o                         
   0 -14   5        911.63        955.07        54.42 o                         
   1 -14   5        144.17         78.18        42.89 o                         
   2 -14   5       1139.01       1098.79        73.06 o                         
   3 -14   5         47.59          7.38        42.74 o                         
   4 -14   5         47.88         37.85        40.45 o                         
   5 -14   5         60.17         56.12        46.45 o                         
   6 -14   5        331.67        223.78        54.68 o                         
 -11 -13   5         29.00        144.22        81.48 o                         
 -10 -13   5        192.26        296.98        56.09 o                         
  -9 -13   5       2112.15       2334.42       105.53 o                         
  -8 -13   5       2820.04       3045.92        98.44 o                         
  -7 -13   5        652.96        609.92        49.58 o                         
  -6 -13   5        564.22        452.67        43.51 o                         
  -5 -13   5         33.91         87.80        26.06 o                         
  -4 -13   5        841.79        909.55        43.25 o                         
  -3 -13   5       2777.04       2675.05        74.78 o                         
  -2 -13   5        259.65        256.18        30.13 o                         
  -1 -13   5       1080.23       1156.03        70.36 o                         
   0 -13   5        701.60        622.02        45.25 o                         
   1 -13   5        212.13        174.48        41.63 o                         
   2 -13   5        538.77        512.03        52.61 o                         
   3 -13   5        110.22         76.14        36.03 o                         
   4 -13   5        143.39        207.17        42.50 o                         
   5 -13   5        734.99        812.73        71.26 o                         
   6 -13   5         54.77         -6.41        44.63 o                         
 -11 -12   5        166.42        131.99        63.33 o                         
 -10 -12   5        676.14        742.60        66.12 o                         
  -9 -12   5        480.41        477.55        54.48 o                         
  -8 -12   5       1223.97       1234.73        67.04 o                         
  -7 -12   5       1969.90       2031.38        77.43 o                         
  -6 -12   5        724.99        790.92        41.97 o                         
  -5 -12   5        338.91        381.62        32.58 o                         
  -4 -12   5        871.53        860.54        42.70 o                         
  -3 -12   5       1182.65       1257.78        60.90 o                         
  -2 -12   5        109.88        156.21        25.41 o                         
  -1 -12   5         68.60         86.87        23.57 o                         
   0 -12   5        229.00        227.20        33.10 o                         
   1 -12   5       2428.72       2452.61        89.70 o                         
   2 -12   5       1403.96       1483.97        67.22 o                         
   3 -12   5        390.82        348.88        43.10 o                         
   4 -12   5       2052.15       2111.96        81.48 o                         
   5 -12   5       1008.00       1084.64        78.81 o                         
   6 -12   5        232.75        273.37        49.96 o                         
   7 -12   5          4.64         40.66        56.93 o                         
 -12 -11   5        141.03        145.31        56.59 o                         
 -11 -11   5         34.99         26.44        40.81 o                         
 -10 -11   5        362.87        493.69        56.57 o                         
  -9 -11   5        867.23        753.32        64.22 o                         
  -8 -11   5       3698.00       3822.66       105.23 o                         
  -7 -11   5       1380.95       1370.05        63.16 o                         
  -6 -11   5        263.93        294.83        30.13 o                         
  -5 -11   5        572.72        642.60        36.68 o                         
  -4 -11   5       1247.02       1213.46        41.91 o                         
  -3 -11   5       2395.95       2402.21        51.64 o                         
  -2 -11   5         36.22         62.38        18.34 o                         
  -1 -11   5       2397.96       2409.12        54.89 o                         
   0 -11   5        225.48        177.85        24.52 o                         
   1 -11   5       1281.88       1366.68        61.18 o                         
   2 -11   5       1828.50       1756.33        88.18 o                         
   3 -11   5       1406.31       1469.38        75.48 o                         
   4 -11   5       1398.09       1375.27        64.64 o                         
   5 -11   5        417.70        355.40        38.49 o                         
   6 -11   5        294.31        252.27        50.45 o                         
   7 -11   5        649.01        595.91        72.15 o                         
   8 -11   5        161.54        107.38        63.12 o                         
 -12 -10   5        843.69       1053.95        97.81 o                         
 -11 -10   5        385.77        347.95        51.59 o                         
 -10 -10   5        106.36        123.07        38.95 o                         
  -9 -10   5       1440.08       1517.46        70.92 o                         
  -8 -10   5        279.61        319.72        32.80 o                         
  -7 -10   5        635.29        636.47        39.10 o                         
  -6 -10   5        615.10        687.51        38.00 o                         
  -5 -10   5        147.09        129.44        23.79 o                         
  -4 -10   5       3382.89       3409.03        69.79 o                         
  -3 -10   5       2355.48       2414.47        50.11 o                         
  -2 -10   5       1887.57       1990.43        55.54 o                         
  -1 -10   5       1629.03       1615.90        43.52 o                         
   0 -10   5       1764.66       1741.79        48.80 o                         
   1 -10   5       1037.87       1057.91        51.26 o                         
   2 -10   5       2050.53       2035.33        60.26 o                         
   3 -10   5       2006.01       1894.22        59.96 o                         
   4 -10   5       1045.95       1126.33        49.93 o                         
   5 -10   5        968.65        993.41        50.14 o                         
   6 -10   5        646.57        537.06        62.02 o                         
   7 -10   5        132.74         70.87        47.17 o                         
   8 -10   5        516.45        511.74        72.74 o                         
 -13  -9   5         37.40         32.10        51.78 o                         
 -12  -9   5        176.72        159.37        44.80 o                         
 -11  -9   5         89.10         66.12        38.36 o                         
 -10  -9   5       1678.75       1715.03       107.52 o                         
  -9  -9   5        540.37        608.96        41.74 o                         
  -8  -9   5       1128.86       1190.15        41.80 o                         
  -7  -9   5        188.23        230.64        31.80 o                         
  -6  -9   5       1173.62       1133.26        45.96 o                         
  -5  -9   5        516.45        563.80        29.32 o                         
  -4  -9   5        184.42        211.85        20.84 o                         
  -3  -9   5        419.82        535.93        25.01 o                         
  -2  -9   5        200.16        255.68        22.55 o                         
  -1  -9   5       2590.44       2494.11        54.06 o                         
   0  -9   5       1182.49       1362.40        39.34 o                         
   1  -9   5       2354.78       2231.24        54.85 o                         
   2  -9   5        554.08        624.98        35.32 o                         
   3  -9   5       1052.81       1096.57        44.89 o                         
   4  -9   5        846.43        941.82        55.65 o                         
   5  -9   5        421.74        516.06        41.08 o                         
   6  -9   5       1022.23        970.45        58.64 o                         
   7  -9   5       1696.97       1816.06        84.83 o                         
   8  -9   5        544.75        496.28        60.32 o                         
   9  -9   5        548.96        466.67        66.29 o                         
 -13  -8   5       1370.17       1374.58        92.92 o                         
 -12  -8   5        300.12        325.79        47.49 o                         
 -11  -8   5        629.26        646.52        70.83 o                         
 -10  -8   5        176.64        138.24        31.29 o                         
  -9  -8   5        548.73        626.44        37.59 o                         
  -8  -8   5        934.39        953.07        39.01 o                         
  -7  -8   5        331.14        378.72        25.50 o                         
  -6  -8   5       3962.18       3909.13        70.55 o                         
  -5  -8   5        311.21        363.32        21.93 o                         
  -4  -8   5       6653.42       6645.80       109.98 o                         
  -3  -8   5       2023.17       1940.10        46.22 o                         
  -2  -8   5       5431.42       5563.46        96.16 o                         
  -1  -8   5       2016.54       1932.54        43.81 o                         
   0  -8   5       3776.77       3731.12        70.69 o                         
   1  -8   5       3584.78       3542.60        64.69 o                         
   2  -8   5       4628.77       4558.28        85.51 o                         
   3  -8   5        747.25        750.51        33.40 o                         
   4  -8   5       2026.62       2043.16        59.60 o                         
   5  -8   5        946.32        922.34        44.16 o                         
   6  -8   5        513.26        521.48        45.14 o                         
   7  -8   5       1363.10       1419.35        74.57 o                         
   8  -8   5          3.18         53.35        46.34 o                         
   9  -8   5          4.73          5.86        50.66 o                         
 -13  -7   5         92.30         50.79        69.84 o                         
 -12  -7   5        624.24        698.83        63.32 o                         
 -11  -7   5        706.16        668.71        49.22 o                         
 -10  -7   5        324.64        334.73        31.19 o                         
  -9  -7   5        484.36        513.08        33.25 o                         
  -8  -7   5        254.53        245.75        30.16 o                         
  -7  -7   5         78.36        101.59        16.95 o                         
  -6  -7   5        651.55        688.51        30.69 o                         
  -5  -7   5       1612.40       1620.66        37.40 o                         
  -4  -7   5        576.06        580.20        24.92 o                         
  -3  -7   5        460.24        483.88        26.33 o                         
  -2  -7   5        452.55        511.29        23.65 o                         
  -1  -7   5       1716.83       1808.71        40.22 o                         
   0  -7   5       2967.67       3102.60        56.93 o                         
   1  -7   5        274.54        305.43        20.56 o                         
   2  -7   5       4418.80       4567.84        82.77 o                         
   3  -7   5       2168.83       2205.10        57.94 o                         
   4  -7   5        249.50        238.10        23.40 o                         
   5  -7   5        880.42        887.95        41.48 o                         
   6  -7   5         92.47        106.63        32.85 o                         
   7  -7   5       3399.84       3399.90       117.16 o                         
   8  -7   5       1183.19       1098.18        71.64 o                         
   9  -7   5        610.64        563.93        63.42 o                         
 -14  -6   5        225.95        284.69       102.52 o                         
 -13  -6   5       1657.31       1682.09        91.48 o                         
 -12  -6   5        509.61        453.21        54.99 o                         
 -11  -6   5        369.82        346.95        33.99 o                         
 -10  -6   5        271.79        326.78        29.87 o                         
  -9  -6   5        120.20        163.43        22.79 o                         
  -8  -6   5       2145.22       2130.59        55.27 o                         
  -7  -6   5       2037.23       2086.28        61.06 o                         
  -6  -6   5       1582.58       1425.58        37.45 o                         
  -5  -6   5         83.42        109.41        14.55 o                         
  -4  -6   5       5761.00       5952.67        79.87 o                         
  -3  -6   5       1275.51       1292.39        30.83 o                         
  -2  -6   5       4179.86       3963.97        66.29 o                         
  -1  -6   5        682.69        833.67        30.25 o                         
   0  -6   5       1896.74       2068.13        42.99 o                         
   1  -6   5       5727.49       5580.25        82.55 o                         
   2  -6   5       4064.84       3787.27        68.24 o                         
   3  -6   5       1112.46       1212.29        38.31 o                         
   4  -6   5        621.02        585.65        35.72 o                         
   5  -6   5        430.28        433.64        37.35 o                         
   6  -6   5       3482.05       3628.00        95.55 o                         
   7  -6   5       1331.46       1277.54        79.23 o                         
   8  -6   5        690.72        750.06        53.35 o                         
   9  -6   5        663.58        695.27        66.71 o                         
 -14  -5   5        272.53        308.02        70.57 o                         
 -13  -5   5        212.19        269.51        52.16 o                         
 -12  -5   5       1352.32       1317.93        65.78 o                         
 -11  -5   5       1422.17       1433.25        55.84 o                         
 -10  -5   5       1139.75       1131.76        47.72 o                         
  -9  -5   5        158.67        161.92        20.09 o                         
  -8  -5   5         62.46         59.79        16.15 o                         
  -7  -5   5       3473.17       3383.50        80.25 o                         
  -6  -5   5          8.12          5.53        14.70 o                         
  -5  -5   5       5104.63       5084.84        79.11 o                         
  -4  -5   5       4851.50       4762.76        70.30 o                         
  -3  -5   5       4064.22       4075.97        58.00 o                         
  -2  -5   5       4542.59       4665.36        60.83 o                         
  -1  -5   5       4112.07       4002.34        62.39 o                         
   0  -5   5       1129.87       1143.01        29.32 o                         
   1  -5   5       1430.55       1419.23        30.90 o                         
   2  -5   5       1608.30       1495.90        33.05 o                         
   3  -5   5       2785.07       2771.70        59.48 o                         
   4  -5   5        711.05        692.63        36.31 o                         
   5  -5   5       1789.20       1887.31        62.72 o                         
   6  -5   5        151.93        220.14        42.28 o                         
   7  -5   5       2144.91       2244.51       124.38 o                         
   8  -5   5       2168.79       2187.27        79.65 o                         
   9  -5   5        223.19        223.75        51.80 o                         
  10  -5   5         58.89         10.59        53.13 o                         
 -14  -4   5        459.03        551.32        80.15 o                         
 -13  -4   5         26.08         37.30        76.30 o                         
 -12  -4   5        371.49        445.94        53.32 o                         
 -11  -4   5       1588.22       1722.99        68.07 o                         
 -10  -4   5       1474.74       1598.37        54.80 o                         
  -9  -4   5        260.40        229.12        29.98 o                         
  -8  -4   5        805.68        883.26        36.73 o                         
  -7  -4   5        251.53        257.29        20.79 o                         
  -6  -4   5        988.49        953.43        39.04 o                         
  -5  -4   5       3240.97       2987.95        53.59 o                         
  -4  -4   5       1503.19       1429.99        31.34 o                         
  -3  -4   5       1959.61       1988.90        34.95 o                         
  -2  -4   5       5134.49       5384.48        61.62 o                         
  -1  -4   5       5941.87       5979.57        74.12 o                         
   0  -4   5       4350.76       4209.42        64.73 o                         
   1  -4   5       1006.83       1010.25        24.30 o                         
   2  -4   5       1510.45       1418.89        32.20 o                         
   3  -4   5         70.33        101.01        17.32 o                         
   4  -4   5        818.34        870.05        37.25 o                         
   5  -4   5       1198.64       1185.66        46.74 o                         
   6  -4   5        746.57        727.66        49.64 o                         
   7  -4   5        629.62        714.85        68.44 o                         
   8  -4   5        908.17        917.32        55.28 o                         
   9  -4   5        207.33        263.56        45.24 o                         
  10  -4   5       1092.49       1054.38        77.76 o                         
 -14  -3   5        109.13         57.16        50.23 o                         
 -13  -3   5       1228.17       1151.59       105.49 o                         
 -12  -3   5       1850.77       1985.17        77.15 o                         
 -11  -3   5       1891.48       1761.15        67.53 o                         
 -10  -3   5       1546.85       1612.86        61.38 o                         
  -9  -3   5       2061.29       1935.78        55.30 o                         
  -8  -3   5        317.13        339.59        46.73 o                         
  -7  -3   5       8012.65       7468.78       128.74 o                         
  -6  -3   5       1838.36       1595.91        43.97 o                         
  -5  -3   5      10335.64      10001.73       123.06 o                         
  -4  -3   5       3805.98       3652.92        53.38 o                         
  -3  -3   5       1698.44       1623.50        32.35 o                         
  -2  -3   5       3512.77       3591.29        52.24 o                         
  -1  -3   5       5830.47       5417.86        72.40 o                         
   0  -3   5       1660.71       1791.87        35.29 o                         
   1  -3   5       2675.15       2459.16        44.19 o                         
   2  -3   5       2200.54       2472.21        44.78 o                         
   3  -3   5       2195.92       2098.31        52.85 o                         
   4  -3   5       3065.74       2886.04        67.18 o                         
   5  -3   5        160.47        234.34        31.80 o                         
   6  -3   5        397.37        351.81        39.45 o                         
   7  -3   5        510.54        536.22        45.29 o                         
   8  -3   5        425.18        420.95        47.26 o                         
   9  -3   5        349.56        387.08        50.70 o                         
  10  -3   5         70.08         16.25        55.65 o                         
 -14  -2   5         82.88        116.11        49.69 o                         
 -13  -2   5        365.38        401.98        54.51 o                         
 -12  -2   5         50.97         16.62        30.75 o                         
 -11  -2   5        823.90        877.17        46.23 o                         
 -10  -2   5       2831.30       2799.33        77.25 o                         
  -9  -2   5       1829.01       1802.80        52.56 o                         
  -8  -2   5       4387.06       4277.54        85.72 o                         
  -7  -2   5       3580.26       3773.20        67.54 o                         
  -6  -2   5       1451.49       1465.18        35.03 o                         
  -5  -2   5       2203.02       2136.22        33.90 o                         
  -4  -2   5        905.14        907.44        22.44 o                         
  -3  -2   5       7838.53       8248.52        98.84 o                         
  -2  -2   5       5179.27       5130.72        68.65 o                         
  -1  -2   5       2367.78       2314.18        33.64 o                         
   0  -2   5       3782.86       3643.77        51.05 o                         
   1  -2   5       1877.73       1938.96        37.11 o                         
   2  -2   5       2382.33       2308.30        42.05 o                         
   3  -2   5       2026.53       1870.70        55.35 o                         
   4  -2   5          5.41         12.87        23.66 o                         
   5  -2   5        857.84        886.34        52.77 o                         
   6  -2   5          8.38         -6.47        30.57 o                         
   7  -2   5       1033.55       1040.46        49.26 o                         
   8  -2   5        570.88        632.84        42.35 o                         
   9  -2   5        141.94        168.38        43.69 o                         
  10  -2   5        811.23        814.22        79.17 o                         
 -14  -1   5        605.95        499.33        70.03 o                         
 -13  -1   5       1183.40       1043.58        65.04 o                         
 -12  -1   5        121.43         76.05        46.28 o                         
 -11  -1   5       2168.84       2111.53        58.00 o                         
 -10  -1   5       1039.71       1038.17        40.33 o                         
  -9  -1   5       2440.35       2455.64        56.83 o                         
  -8  -1   5       4408.73       4470.13        88.63 o                         
  -7  -1   5       2099.22       1880.38        38.59 o                         
  -6  -1   5        813.14        784.76        24.04 o                         
  -5  -1   5       7767.50       8289.30        99.63 o                         
  -4  -1   5      14414.80      14217.34       163.55 o                         
  -3  -1   5       1190.78       1325.87        23.81 o                         
  -2  -1   5        905.24       1041.81        21.53 o                         
  -1  -1   5        296.61        306.01        11.57 o                         
   0  -1   5       3977.58       4142.60        50.23 o                         
   1  -1   5       4293.75       4110.44        58.93 o                         
   2  -1   5       4100.34       3971.29        65.97 o                         
   3  -1   5       3326.02       3298.34        75.00 o                         
   4  -1   5        496.93        451.74        37.64 o                         
   5  -1   5       1815.78       1813.03        48.28 o                         
   6  -1   5        327.46        303.61        30.51 o                         
   7  -1   5        623.21        623.28        37.62 o                         
   8  -1   5        338.35        236.87        33.17 o                         
   9  -1   5        505.49        547.14        48.95 o                         
  10  -1   5        179.99        174.16        55.99 o                         
 -14   0   5          1.26        -10.60        42.31 o                         
 -13   0   5       2772.38       2820.29        96.24 o                         
 -12   0   5        212.38        206.24        29.25 o                         
 -11   0   5        295.13        327.50        30.66 o                         
 -10   0   5       2083.38       2161.76        56.81 o                         
  -9   0   5       5745.16       5646.01        92.75 o                         
  -8   0   5      11817.61      11044.84       158.44 o                         
  -7   0   5      11215.35      11290.26       149.90 o                         
  -6   0   5       1911.38       1956.06        40.84 o                         
  -5   0   5       4957.98       5059.06        69.18 o                         
  -4   0   5         55.15        138.19         8.97 o                         
  -3   0   5       2673.37       2811.89        37.43 o                         
  -2   0   5      15355.83      14808.40       155.09 o                         
  -1   0   5        105.96        152.31         9.67 o                         
   0   0   5        232.01        312.31        13.01 o                         
   1   0   5       1148.69       1278.96        25.95 o                         
   2   0   5        245.81        248.96        17.61 o                         
   3   0   5       5756.13       5918.49       129.30 o                         
   4   0   5        141.91        175.13        16.15 o                         
   5   0   5          5.36          1.97        14.56 o                         
   6   0   5        802.32        776.69        35.57 o                         
   7   0   5        961.40       1058.64        45.38 o                         
   8   0   5        138.85        149.14        31.10 o                         
   9   0   5         34.82         18.86        35.83 o                         
  10   0   5        152.88         86.14        48.37 o                         
 -14   1   5        640.20        577.29        64.13 o                         
 -13   1   5       1101.35       1090.68        65.88 o                         
 -12   1   5        119.39        123.80        32.23 o                         
 -11   1   5       2210.18       2085.70        59.53 o                         
 -10   1   5        980.16       1004.21        34.27 o                         
  -9   1   5       2571.20       2641.04        59.80 o                         
  -8   1   5       4611.72       4573.57        83.11 o                         
  -7   1   5       2209.39       1992.00        50.07 o                         
  -6   1   5        850.43        839.52        28.88 o                         
  -5   1   5       8473.46       8892.21       113.78 o                         
  -4   1   5      14400.39      14249.40       163.22 o                         
  -3   1   5       1305.89       1438.13        21.44 o                         
  -2   1   5        860.43        944.77        17.75 o                         
  -1   1   5        247.96        256.20        10.03 o                         
   0   1   5       3889.55       3959.22        51.05 o                         
   1   1   5       4347.60       4187.53        65.94 o                         
   2   1   5       4384.20       4210.49        70.68 o                         
   3   1   5       3207.12       3411.69        62.86 o                         
   4   1   5        537.25        516.17        22.38 o                         
   5   1   5       1587.94       1534.70        38.55 o                         
   6   1   5        257.57        216.57        24.01 o                         
   7   1   5        554.77        517.94        33.31 o                         
   8   1   5        331.24        290.75        34.01 o                         
   9   1   5        472.96        539.10        54.42 o                         
  10   1   5        175.80        108.48        53.68 o                         
 -14   2   5         79.90         57.89        49.41 o                         
 -13   2   5        422.73        417.87        42.92 o                         
 -12   2   5         36.40         48.48        29.31 o                         
 -11   2   5        909.56       1070.35        57.40 o                         
 -10   2   5       2904.23       2992.51        74.24 o                         
  -9   2   5       1818.00       1819.22        53.07 o                         
  -8   2   5       4443.91       4390.41        86.90 o                         
  -7   2   5       3345.58       3470.59        67.36 o                         
  -6   2   5       1378.77       1391.25        36.00 o                         
  -5   2   5       2326.83       2259.87        36.61 o                         
  -4   2   5        819.89        812.12        19.29 o                         
  -3   2   5       7868.51       8196.14        87.07 o                         
  -2   2   5       5231.69       5125.39        53.90 o                         
  -1   2   5       2150.49       2128.92        28.14 o                         
   0   2   5       3915.66       3720.46        46.20 o                         
   1   2   5       1837.46       1837.61        32.97 o                         
   2   2   5       2377.60       2329.51        45.36 o                         
   3   2   5       1910.08       1670.33        44.59 o                         
   4   2   5         11.38         47.63        14.34 o                         
   5   2   5        888.18        830.35        30.59 o                         
   6   2   5         27.78         57.21        21.01 o                         
   7   2   5        999.40        928.29        40.23 o                         
   8   2   5        543.43        623.32        44.71 o                         
   9   2   5        158.40        181.98        41.09 o                         
  10   2   5        749.63        809.70        74.17 o                         
 -14   3   5        129.42         93.89        52.01 o                         
 -13   3   5       1268.85       1124.54        61.49 o                         
 -12   3   5       1913.80       2117.74        81.85 o                         
 -11   3   5       1939.15       1946.82        75.57 o                         
 -10   3   5       1739.29       1725.63        53.54 o                         
  -9   3   5       2072.06       2093.47        56.07 o                         
  -8   3   5        338.23        307.79        20.20 o                         
  -7   3   5       7871.77       7315.12       115.93 o                         
  -6   3   5       1751.50       1518.08        31.98 o                         
  -5   3   5       9655.83       9466.58       134.11 o                         
  -4   3   5       3763.57       3595.39        42.87 o                         
  -3   3   5       1637.05       1597.90        24.84 o                         
  -2   3   5       3948.35       4093.08        46.53 o                         
  -1   3   5       5845.14       5395.00        56.67 o                         
   0   3   5       1746.15       1839.26        26.44 o                         
   1   3   5       2814.45       2558.81        44.67 o                         
   2   3   5       2232.21       2513.34        54.50 o                         
   3   3   5       2338.33       2290.88        49.40 o                         
   4   3   5       3272.08       3133.80        57.14 o                         
   5   3   5        174.48        189.84        20.80 o                         
   6   3   5        466.52        462.84        34.19 o                         
   7   3   5        563.00        542.98        35.00 o                         
   8   3   5        400.91        373.45        42.21 o                         
   9   3   5        403.91        395.02        45.81 o                         
  10   3   5         41.72         39.15        57.09 o                         
 -14   4   5        458.14        450.65        58.22 o                         
 -13   4   5         20.13         88.59        40.63 o                         
 -12   4   5        365.32        402.09        68.24 o                         
 -11   4   5       1601.61       1767.49        85.43 o                         
 -10   4   5       1534.38       1605.32        58.42 o                         
  -9   4   5        243.13        211.88        27.26 o                         
  -8   4   5        811.22        860.00        32.46 o                         
  -7   4   5        203.66        190.62        15.98 o                         
  -6   4   5        844.39        722.64        22.15 o                         
  -5   4   5       3241.43       3022.71        46.61 o                         
  -4   4   5       1509.62       1477.34        22.49 o                         
  -3   4   5       2020.92       2035.11        30.40 o                         
  -2   4   5       5158.89       5430.95        63.27 o                         
  -1   4   5       5555.97       5631.29        60.49 o                         
   0   4   5       4508.87       4415.85        49.26 o                         
   1   4   5       1038.84       1045.71        24.32 o                         
   2   4   5       1663.39       1543.00        32.54 o                         
   3   4   5         70.64         71.83        14.95 o                         
   4   4   5        877.11        827.89        31.92 o                         
   5   4   5       1342.40       1297.91        60.55 o                         
   6   4   5        831.55        875.09        37.63 o                         
   7   4   5        664.38        673.12        43.29 o                         
   8   4   5       1025.81       1032.13        59.71 o                         
   9   4   5        206.05        247.11        44.43 o                         
  10   4   5        997.87        906.25        82.52 o                         
 -14   5   5        265.07        291.57        53.31 o                         
 -13   5   5        192.25        162.95        45.70 o                         
 -12   5   5       1356.17       1441.79        72.47 o                         
 -11   5   5       1426.71       1468.73        77.25 o                         
 -10   5   5       1193.21       1180.30        59.83 o                         
  -9   5   5        155.15        187.95        30.42 o                         
  -8   5   5         58.16         41.24        17.23 o                         
  -7   5   5       3372.28       3282.10        57.95 o                         
  -6   5   5         13.79         23.57         8.80 o                         
  -5   5   5       4834.54       4813.14        66.79 o                         
  -4   5   5       4724.47       4617.95        57.18 o                         
  -3   5   5       3905.98       3856.98        46.22 o                         
  -2   5   5       4807.71       4888.55        60.20 o                         
  -1   5   5       4288.93       4175.81        49.31 o                         
   0   5   5       1287.50       1271.22        23.97 o                         
   1   5   5       1419.31       1377.28        27.24 o                         
   2   5   5       1639.90       1588.69        34.46 o                         
   3   5   5       2855.92       2825.12        49.93 o                         
   4   5   5        803.98        726.38        33.95 o                         
   5   5   5       1538.06       1717.16        99.57 o                         
   6   5   5        176.83        230.61        30.31 o                         
   7   5   5       2202.52       2268.99        69.77 o                         
   8   5   5       2005.41       2112.32       107.58 o                         
   9   5   5        223.30        255.07        53.63 o                         
  10   5   5         40.19        -56.22        56.22 o                         
 -14   6   5        260.60        244.35        53.29 o                         
 -13   6   5       1747.50       1618.29        81.66 o                         
 -12   6   5        545.99        553.15        59.42 o                         
 -11   6   5        338.29        306.00        48.59 o                         
 -10   6   5        308.45        335.62        35.57 o                         
  -9   6   5         88.19        171.77        23.70 o                         
  -8   6   5       2291.09       2056.55        49.25 o                         
  -7   6   5       2065.03       2035.38        44.16 o                         
  -6   6   5       1695.64       1612.82        35.71 o                         
  -5   6   5         85.98        106.61        12.31 o                         
  -4   6   5       5470.69       5587.27        71.45 o                         
  -3   6   5       1307.47       1264.76        24.87 o                         
  -2   6   5       4196.49       4033.02        52.67 o                         
  -1   6   5        613.99        714.89        19.78 o                         
   0   6   5       2019.63       2111.67        34.72 o                         
   1   6   5       5760.82       5591.31        80.84 o                         
   2   6   5       4441.14       4156.06        57.19 o                         
   3   6   5       1152.39       1271.28        39.05 o                         
   4   6   5        556.06        555.37        31.60 o                         
   5   6   5        522.13        504.28        33.26 o                         
   6   6   5       3397.26       3478.45        83.72 o                         
   7   6   5       1388.83       1479.84        58.93 o                         
   8   6   5        609.39        538.48        53.01 o                         
   9   6   5        637.07        681.36        86.82 o                         
 -13   7   5         77.44         20.36        49.31 o                         
 -12   7   5        640.47        492.34        59.45 o                         
 -11   7   5        790.88        792.62        63.16 o                         
 -10   7   5        313.51        278.22        30.55 o                         
  -9   7   5        469.09        492.75        33.80 o                         
  -8   7   5        223.03        228.40        22.42 o                         
  -7   7   5        102.18        121.76        19.08 o                         
  -6   7   5        623.36        645.14        23.54 o                         
  -5   7   5       1681.45       1659.17        32.23 o                         
  -4   7   5        576.81        607.51        21.93 o                         
  -3   7   5        468.53        469.69        17.91 o                         
  -2   7   5        532.48        592.12        18.87 o                         
  -1   7   5       1660.91       1748.52        35.38 o                         
   0   7   5       2858.74       2966.24        45.30 o                         
   1   7   5        246.88        272.98        16.54 o                         
   2   7   5       4357.48       4629.26        71.53 o                         
   3   7   5       2118.35       2140.07        51.84 o                         
   4   7   5        175.59        181.49        22.89 o                         
   5   7   5        940.72        823.46        40.63 o                         
   6   7   5         93.57         93.36        27.15 o                         
   7   7   5       3122.38       3214.56        88.67 o                         
   8   7   5       1092.18       1187.09        77.99 o                         
   9   7   5        549.18        489.74        75.37 o                         
 -13   8   5       1337.28       1399.05        90.35 o                         
 -12   8   5        345.91        365.05        76.30 o                         
 -11   8   5        665.23        657.90        60.25 o                         
 -10   8   5        196.80        147.33        29.16 o                         
  -9   8   5        559.21        571.17        36.87 o                         
  -8   8   5        984.48       1052.80        45.55 o                         
  -7   8   5        342.42        353.08        21.22 o                         
  -6   8   5       3857.89       3867.27        62.63 o                         
  -5   8   5        279.19        338.76        17.01 o                         
  -4   8   5       6678.29       6593.63        94.19 o                         
  -3   8   5       2033.52       1990.97        37.55 o                         
  -2   8   5       5640.50       5718.76        78.86 o                         
  -1   8   5       2118.11       1988.93        39.37 o                         
   0   8   5       3663.62       3483.59        54.67 o                         
   1   8   5       3500.40       3437.38        57.22 o                         
   2   8   5       4848.94       4826.78        82.12 o                         
   3   8   5        777.41        745.58        36.80 o                         
   4   8   5       1906.83       1943.13        53.20 o                         
   5   8   5        920.93        916.72        40.92 o                         
   6   8   5        423.61        379.26        40.46 o                         
   7   8   5       1395.57       1393.43        79.53 o                         
   8   8   5          4.68         21.91        47.76 o                         
   9   8   5         12.79         39.24        66.68 o                         
 -13   9   5         43.11         41.62        53.72 o                         
 -12   9   5        150.75         70.68        48.59 o                         
 -11   9   5        131.93        148.76        46.54 o                         
 -10   9   5       1608.60       1702.86        72.54 o                         
  -9   9   5        500.47        546.75        38.92 o                         
  -8   9   5       1058.84       1133.66        49.15 o                         
  -7   9   5        198.76        228.09        27.06 o                         
  -6   9   5       1095.16       1058.93        38.55 o                         
  -5   9   5        451.14        486.58        31.58 o                         
  -4   9   5        175.89        208.29        21.03 o                         
  -3   9   5        474.05        578.56        23.95 o                         
  -2   9   5        307.49        368.81        19.89 o                         
  -1   9   5       2297.71       2211.35        44.26 o                         
   0   9   5       1297.14       1350.96        31.54 o                         
   1   9   5       2307.33       2135.95        45.05 o                         
   2   9   5        570.83        545.02        26.04 o                         
   3   9   5       1015.89       1127.46        45.39 o                         
   4   9   5        988.08       1064.97        41.63 o                         
   5   9   5        407.62        409.40        36.30 o                         
   6   9   5        944.31        823.07        53.09 o                         
   7   9   5       1623.43       1635.69        87.04 o                         
   8   9   5        478.87        451.00       108.90 o                         
   9   9   5        545.07        538.99        94.20 o                         
 -12  10   5        916.69       1038.87        81.94 o                         
 -11  10   5        462.18        515.26        58.84 o                         
 -10  10   5        115.89        137.84        33.76 o                         
  -9  10   5       1491.59       1564.49        59.67 o                         
  -8  10   5        278.41        298.26        32.07 o                         
  -7  10   5        641.15        763.35        40.75 o                         
  -6  10   5        553.96        610.69        29.16 o                         
  -5  10   5         99.75         83.48        16.34 o                         
  -4  10   5       3300.77       3240.20        72.38 o                         
  -3  10   5       2310.03       2294.00        43.83 o                         
  -2  10   5       1796.35       1853.80        51.38 o                         
  -1  10   5       1658.67       1686.38        41.36 o                         
   0  10   5       1832.48       1834.41        39.49 o                         
   1  10   5       1109.87       1082.41        33.75 o                         
   2  10   5       2062.73       2127.00        48.74 o                         
   3  10   5       1973.99       1822.73        60.64 o                         
   4  10   5       1028.53       1117.52        56.90 o                         
   5  10   5        999.38        976.22        53.20 o                         
   6  10   5        677.19        673.29        66.16 o                         
   7  10   5        141.31        169.60        51.40 o                         
   8  10   5        523.42        530.53        66.73 o                         
 -12  11   5        148.88        130.95        66.96 o                         
 -11  11   5         55.11         18.03        58.79 o                         
 -10  11   5        350.75        358.32        45.48 o                         
  -9  11   5        856.11        855.27        48.22 o                         
  -8  11   5       3686.74       3718.04        90.19 o                         
  -7  11   5       1420.03       1456.51        55.29 o                         
  -6  11   5        197.77        211.26        23.18 o                         
  -5  11   5        443.13        453.85        43.32 o                         
  -4  11   5       1227.64       1192.04        71.76 o                         
  -3  11   5       2297.43       2352.01        48.88 o                         
  -2  11   5         17.80         41.00        15.21 o                         
  -1  11   5       2425.30       2385.39        51.65 o                         
   0  11   5        275.11        254.07        20.01 o                         
   1  11   5       1219.91       1248.54        49.00 o                         
   2  11   5       1802.21       1788.79        56.95 o                         
   3  11   5       1490.20       1338.21        62.66 o                         
   4  11   5       1522.33       1581.43        58.84 o                         
   5  11   5        461.14        466.91        41.32 o                         
   6  11   5        265.37        205.72        37.89 o                         
   7  11   5        648.98        564.72        63.94 o                         
   8  11   5        157.94         93.26        83.29 o                         
 -11  12   5        148.09        128.70        65.75 o                         
 -10  12   5        740.82        686.81        67.44 o                         
  -9  12   5        541.02        565.51        50.88 o                         
  -8  12   5       1161.62       1236.68        65.11 o                         
  -7  12   5       2013.23       1911.44        76.38 o                         
  -6  12   5        881.80        871.54        43.30 o                         
  -5  12   5        366.47        335.40        34.11 o                         
  -4  12   5       1000.29       1080.98        47.07 o                         
  -3  12   5       1199.41       1249.08        46.48 o                         
  -2  12   5         61.19         93.79        22.37 o                         
  -1  12   5        103.54        113.89        21.29 o                         
   0  12   5        268.12        271.03        30.42 o                         
   1  12   5       2400.18       2507.26        67.12 o                         
   2  12   5       1375.00       1361.57        52.57 o                         
   3  12   5        421.21        432.37        44.11 o                         
   4  12   5       1977.20       1955.09        81.44 o                         
   5  12   5        953.13        978.17        51.52 o                         
   6  12   5        205.51        149.61        41.65 o                         
   7  12   5          1.07        -40.18        40.18 o                         
 -11  13   5         14.12         55.78        72.88 o                         
 -10  13   5        176.38        200.68        52.68 o                         
  -9  13   5       2055.04       1969.70        96.05 o                         
  -8  13   5       2816.78       3074.41        98.96 o                         
  -7  13   5        698.15        714.15        53.15 o                         
  -6  13   5        485.77        463.28        51.13 o                         
  -5  13   5         26.40         20.50        29.69 o                         
  -4  13   5        758.34        835.02        41.69 o                         
  -3  13   5       2764.41       2720.33        68.09 o                         
  -2  13   5        264.07        230.75        27.33 o                         
  -1  13   5       1240.71       1302.73        51.75 o                         
   0  13   5        785.38        685.73        38.66 o                         
   1  13   5        243.16        186.28        37.09 o                         
   2  13   5        600.52        599.50        47.02 o                         
   3  13   5         90.31         76.17        44.68 o                         
   4  13   5        125.90        167.59        41.00 o                         
   5  13   5        651.99        655.30        47.10 o                         
   6  13   5         49.45          6.38        40.52 o                         
 -10  14   5        494.04        526.64        77.03 o                         
  -9  14   5        445.32        393.05        52.27 o                         
  -8  14   5        966.97       1003.27        65.22 o                         
  -7  14   5       1350.44       1373.62        73.57 o                         
  -6  14   5       2145.31       2223.84        97.06 o                         
  -5  14   5       1382.34       1253.09        74.90 o                         
  -4  14   5       1600.88       1744.85        59.92 o                         
  -3  14   5       1941.11       1869.60        60.12 o                         
  -2  14   5       1458.19       1652.40        58.40 o                         
  -1  14   5       1173.74       1207.23        53.50 o                         
   0  14   5        827.91        823.81        50.45 o                         
   1  14   5        101.90         71.94        32.10 o                         
   2  14   5       1125.28       1215.96        69.91 o                         
   3  14   5         54.75         34.08        36.49 o                         
   4  14   5         50.72         47.25        39.61 o                         
   5  14   5         41.28        -23.85        34.52 o                         
   6  14   5        312.11        236.74        48.51 o                         
  -9  15   5        705.53        629.18        62.86 o                         
  -8  15   5       1049.54        935.55        68.95 o                         
  -7  15   5        393.19        388.35        79.62 o                         
  -6  15   5         45.38        -14.12        40.74 o                         
  -5  15   5       1420.71       1269.51        69.17 o                         
  -4  15   5        915.90        821.56        48.01 o                         
  -3  15   5       1210.82       1336.95        62.94 o                         
  -2  15   5        450.78        489.15        37.98 o                         
  -1  15   5        223.44        290.88        32.66 o                         
   0  15   5        676.57        754.17        61.81 o                         
   1  15   5        366.88        365.41        53.17 o                         
   2  15   5         58.92         56.06        42.70 o                         
   3  15   5       1202.24       1092.46       102.98 o                         
   4  15   5        349.57        248.95        75.81 o                         
   5  15   5        466.46        504.59        59.89 o                         
  -8  16   5        207.15        161.44        63.11 o                         
  -7  16   5        764.42        713.83        64.32 o                         
  -6  16   5       2596.95       2358.93       116.99 o                         
  -5  16   5        534.68        475.79        52.17 o                         
  -4  16   5        269.02        315.53        40.37 o                         
  -3  16   5        255.39        250.09        33.67 o                         
  -2  16   5        207.50        250.42        39.20 o                         
  -1  16   5       1424.06       1341.89        64.88 o                         
   0  16   5        768.09        830.72        66.17 o                         
   1  16   5         37.56        -35.66        41.86 o                         
   2  16   5        298.76        311.62        57.42 o                         
   3  16   5        158.78        173.35        55.74 o                         
   4  16   5        136.03        157.35        58.92 o                         
  -6  17   5         25.75         33.70        44.03 o                         
  -5  17   5       1818.76       1781.09       104.26 o                         
  -4  17   5        343.18        393.76        46.44 o                         
  -3  17   5        560.13        568.35        55.99 o                         
  -2  17   5        231.09        245.16        66.87 o                         
  -1  17   5         98.47        141.00        46.44 o                         
   0  17   5        491.51        672.12        59.32 o                         
   1  17   5        280.78        225.41        54.58 o                         
   2  17   5        173.49        111.21        52.59 o                         
  -4  18   5        236.54        268.78        51.10 o                         
  -3  18   5        196.76        119.70        46.81 o                         
  -2  18   5        151.99        164.10        44.43 o                         
  -1  18   5        472.49        419.36        49.02 o                         
   0  18   5        271.97        241.38        55.71 o                         
  -6 -17   6        416.56        435.91        58.57 o                         
  -5 -17   6         91.76        -10.34        46.30 o                         
  -4 -17   6        777.32        746.62        69.70 o                         
  -3 -17   6         38.85         11.28        45.68 o                         
  -2 -17   6         79.51         70.92        59.12 o                         
  -1 -17   6        504.74        492.71        75.36 o                         
   0 -17   6        433.37        380.28        72.28 o                         
   1 -17   6        128.95         73.36        53.41 o                         
  -8 -16   6        109.93         93.92        55.17 o                         
  -7 -16   6        169.40         92.57        53.19 o                         
  -6 -16   6        199.73        174.08        47.88 o                         
  -5 -16   6        520.22        470.64        56.02 o                         
  -4 -16   6        302.01        272.48        47.56 o                         
  -3 -16   6        328.17        382.59        52.58 o                         
  -2 -16   6        119.45        172.48        41.44 o                         
  -1 -16   6        523.69        452.67        58.44 o                         
   0 -16   6         57.16         42.82        47.20 o                         
   1 -16   6        328.62        349.17        56.31 o                         
   2 -16   6        219.92        201.80        53.20 o                         
   3 -16   6        707.39        555.38        81.12 o                         
  -9 -15   6         49.24         -2.93        52.21 o                         
  -8 -15   6       1038.47        943.04        78.57 o                         
  -7 -15   6       1297.84       1214.35        87.25 o                         
  -6 -15   6        383.66        487.08        63.57 o                         
  -5 -15   6          1.54         -8.38        35.54 o                         
  -4 -15   6       1271.05       1295.15        71.96 o                         
  -3 -15   6        141.29        140.64        35.85 o                         
  -2 -15   6        624.42        537.49        46.73 o                         
  -1 -15   6        589.93        683.78        62.11 o                         
   0 -15   6        199.14        165.42        47.64 o                         
   1 -15   6        515.37        545.50        61.63 o                         
   2 -15   6        192.32        230.67        52.17 o                         
   3 -15   6        480.45        464.47        79.30 o                         
   4 -15   6        266.24        265.15        70.36 o                         
 -10 -14   6        425.84        389.21        62.26 o                         
  -9 -14   6       1582.24       1468.15        87.61 o                         
  -8 -14   6         91.81        176.75        43.04 o                         
  -7 -14   6        546.63        542.73        52.31 o                         
  -6 -14   6        143.64        133.10        37.07 o                         
  -5 -14   6         47.02         50.48        40.36 o                         
  -4 -14   6        139.99        148.61        33.06 o                         
  -3 -14   6        585.08        571.94        42.64 o                         
  -2 -14   6        228.72        244.37        32.16 o                         
  -1 -14   6        329.80        303.89        40.86 o                         
   0 -14   6        114.01         97.49        41.44 o                         
   1 -14   6        315.68        277.03        48.14 o                         
   2 -14   6        479.40        478.85        55.62 o                         
   3 -14   6         86.11         64.30        40.80 o                         
   4 -14   6        337.04        291.00        60.33 o                         
   5 -14   6        191.87        225.45        74.44 o                         
 -10 -13   6       1145.52       1213.05        83.28 o                         
  -9 -13   6        310.12        429.97        57.30 o                         
  -8 -13   6       1168.55       1274.01        70.88 o                         
  -7 -13   6       1489.03       1439.75        70.39 o                         
  -6 -13   6        152.08        152.93        34.38 o                         
  -5 -13   6        565.04        548.07        38.80 o                         
  -4 -13   6        579.31        590.69        39.67 o                         
  -3 -13   6        141.36        150.98        35.63 o                         
  -2 -13   6        511.00        539.83        37.30 o                         
  -1 -13   6        339.18        348.72        36.66 o                         
   0 -13   6        266.07        345.52        46.88 o                         
   1 -13   6       1408.61       1432.16       135.49 o                         
   2 -13   6        565.20        614.38        52.00 o                         
   3 -13   6        475.19        478.89        49.84 o                         
   4 -13   6        606.22        553.46       120.74 o                         
   5 -13   6         43.06         36.49        55.87 o                         
   6 -13   6       1192.07        986.07        86.56 o                         
 -11 -12   6         30.27         68.25        56.03 o                         
 -10 -12   6        119.88        155.54        47.92 o                         
  -9 -12   6       3276.54       3478.22       117.02 o                         
  -8 -12   6        622.23        554.21        56.99 o                         
  -7 -12   6       2402.21       2529.98        84.70 o                         
  -6 -12   6         84.04         85.46        28.00 o                         
  -5 -12   6        179.81        166.10        32.79 o                         
  -4 -12   6        383.71        419.63        37.22 o                         
  -3 -12   6        354.79        369.83        36.38 o                         
  -2 -12   6       2164.41       2064.16        59.97 o                         
  -1 -12   6        415.93        483.96        49.70 o                         
   0 -12   6       1740.65       1754.09        81.41 o                         
   1 -12   6        637.60        668.46        49.48 o                         
   2 -12   6       1870.38       1786.38        73.70 o                         
   3 -12   6        606.92        602.32        52.87 o                         
   4 -12   6        324.30        234.15        50.69 o                         
   5 -12   6        102.91        120.95        50.64 o                         
   6 -12   6       1145.78       1047.10       122.89 o                         
 -12 -11   6        873.61        864.03        68.45 o                         
 -11 -11   6        493.87        474.37        54.98 o                         
 -10 -11   6        409.84        444.16        49.74 o                         
  -9 -11   6         98.51        165.88        46.27 o                         
  -8 -11   6        794.63        779.34        51.61 o                         
  -7 -11   6        632.83        714.97        42.49 o                         
  -6 -11   6        269.27        315.23        32.20 o                         
  -5 -11   6        429.92        394.33        33.33 o                         
  -4 -11   6       1162.06       1193.11        45.85 o                         
  -3 -11   6        259.97        289.12        28.15 o                         
  -2 -11   6         87.29        117.59        23.11 o                         
  -1 -11   6        939.30        938.45        39.73 o                         
   0 -11   6        340.76        310.00        34.52 o                         
   1 -11   6         93.38        145.96        32.90 o                         
   2 -11   6       1441.69       1580.26        58.91 o                         
   3 -11   6        197.50        229.11        32.96 o                         
   4 -11   6       1359.78       1289.72        64.37 o                         
   5 -11   6        212.19        225.55        49.76 o                         
   6 -11   6        606.47        598.02        80.71 o                         
   7 -11   6         63.56         21.13        58.56 o                         
 -12 -10   6        235.58        341.52        54.04 o                         
 -11 -10   6        102.51        125.73        43.14 o                         
 -10 -10   6        200.56        281.42        42.89 o                         
  -9 -10   6        882.47        991.34        51.14 o                         
  -8 -10   6        412.63        486.35        38.40 o                         
  -7 -10   6       3909.13       3886.13        89.59 o                         
  -6 -10   6        133.24        118.79        29.60 o                         
  -5 -10   6        827.01        847.10        42.03 o                         
  -4 -10   6        195.81        167.24        22.99 o                         
  -3 -10   6        129.41        194.56        24.73 o                         
  -2 -10   6       1870.68       1835.24        52.95 o                         
  -1 -10   6       1890.74       1829.15        57.02 o                         
   0 -10   6       1296.23       1316.47        47.54 o                         
   1 -10   6        230.85        218.41        27.03 o                         
   2 -10   6        276.43        345.34        32.08 o                         
   3 -10   6        735.60        816.44        51.18 o                         
   4 -10   6        436.99        469.22        38.97 o                         
   5 -10   6        149.77        178.14        38.67 o                         
   6 -10   6       1441.91       1490.68        85.84 o                         
   7 -10   6        231.57        121.21        59.10 o                         
 -13  -9   6         36.17         97.84        52.61 o                         
 -12  -9   6        921.78        981.04        67.38 o                         
 -11  -9   6        279.35        347.98        46.99 o                         
 -10  -9   6        778.80        759.41        48.11 o                         
  -9  -9   6        580.95        620.27        42.04 o                         
  -8  -9   6       2111.06       2191.30        58.08 o                         
  -7  -9   6         91.59        105.90        21.98 o                         
  -6  -9   6        178.49        172.83        26.57 o                         
  -5  -9   6       2507.66       2550.87        65.91 o                         
  -4  -9   6       6056.44       5954.58       102.74 o                         
  -3  -9   6       2334.78       2311.47        54.57 o                         
  -2  -9   6        188.74        260.14        36.68 o                         
  -1  -9   6       4082.29       4107.23        88.86 o                         
   0  -9   6       1382.51       1341.55        46.41 o                         
   1  -9   6       3416.60       3432.92        74.57 o                         
   2  -9   6        720.15        709.59        39.48 o                         
   3  -9   6       1871.35       1863.19        59.88 o                         
   4  -9   6       1020.75       1061.84        48.05 o                         
   5  -9   6        467.62        429.59        44.97 o                         
   6  -9   6        174.36        150.11        49.39 o                         
   7  -9   6        232.00        290.33        61.08 o                         
   8  -9   6        476.01        460.80        65.69 o                         
 -13  -8   6         83.15        121.03        46.15 o                         
 -12  -8   6        658.40        702.21        59.60 o                         
 -11  -8   6         86.17         78.43        36.34 o                         
 -10  -8   6        139.87        111.58        36.29 o                         
  -9  -8   6        391.58        363.57        30.32 o                         
  -8  -8   6       2321.86       2207.39        58.22 o                         
  -7  -8   6        680.63        608.99        42.46 o                         
  -6  -8   6        869.21        912.37        36.15 o                         
  -5  -8   6        439.72        497.84        28.29 o                         
  -4  -8   6       2535.45       2671.89        58.92 o                         
  -3  -8   6       5407.19       5614.03        98.15 o                         
  -2  -8   6       5345.80       5431.99       103.30 o                         
  -1  -8   6       2012.75       2016.68        61.45 o                         
   0  -8   6        884.49        903.34        34.10 o                         
   1  -8   6       4813.45       5047.37        92.43 o                         
   2  -8   6       1319.50       1388.68        48.48 o                         
   3  -8   6        726.42        742.79        38.43 o                         
   4  -8   6         57.96         55.94        25.17 o                         
   5  -8   6        702.72        710.42        48.62 o                         
   6  -8   6        226.07        205.10        50.18 o                         
   7  -8   6       1301.91       1165.02        92.09 o                         
   8  -8   6        333.26        243.80        56.62 o                         
 -13  -7   6        403.33        443.78        59.97 o                         
 -12  -7   6        254.27        190.54        48.29 o                         
 -11  -7   6        452.20        499.85        54.53 o                         
 -10  -7   6       2442.32       2379.96        76.47 o                         
  -9  -7   6        752.22        727.38        44.98 o                         
  -8  -7   6       2022.46       2045.04        55.90 o                         
  -7  -7   6       1186.23       1224.98        53.39 o                         
  -6  -7   6        526.80        600.68        30.05 o                         
  -5  -7   6      10352.24      10745.29       163.70 o                         
  -4  -7   6      13363.04      13121.89       199.03 o                         
  -3  -7   6       1757.71       1696.45        44.10 o                         
  -2  -7   6       1798.56       1968.00        47.76 o                         
  -1  -7   6        956.01       1045.16        45.23 o                         
   0  -7   6       6530.86       6471.16       107.21 o                         
   1  -7   6       7237.43       6993.19       117.42 o                         
   2  -7   6        130.53        198.07        23.05 o                         
   3  -7   6       2232.14       2368.46        62.50 o                         
   4  -7   6       1068.41       1083.96        53.33 o                         
   5  -7   6        541.55        557.28        51.29 o                         
   6  -7   6        518.99        512.91        56.93 o                         
   7  -7   6        585.80        743.99        82.71 o                         
   8  -7   6        117.95         27.67        48.58 o                         
 -14  -6   6        312.45        321.46        72.56 o                         
 -13  -6   6        882.77       1007.52        77.28 o                         
 -12  -6   6       1443.82       1401.95        81.62 o                         
 -11  -6   6        651.59        722.66        49.78 o                         
 -10  -6   6       1050.16       1066.72        46.96 o                         
  -9  -6   6       1497.39       1554.50        60.67 o                         
  -8  -6   6        935.75       1076.32        61.24 o                         
  -7  -6   6       1168.13       1115.62        63.77 o                         
  -6  -6   6       1953.60       2019.86        45.46 o                         
  -5  -6   6       1745.87       1784.93        42.84 o                         
  -4  -6   6       6344.76       6619.01       102.46 o                         
  -3  -6   6      13656.13      14031.63       195.53 o                         
  -2  -6   6       1184.67       1139.71        36.94 o                         
  -1  -6   6       1545.86       1575.99        44.76 o                         
   0  -6   6        368.41        390.13        22.55 o                         
   1  -6   6       1914.69       1809.71        40.62 o                         
   2  -6   6       6440.81       6416.80        98.67 o                         
   3  -6   6        329.35        384.50        25.61 o                         
   4  -6   6         85.67         82.19        27.63 o                         
   5  -6   6        479.15        477.11        61.25 o                         
   6  -6   6        726.00        729.14        61.83 o                         
   7  -6   6       1306.45       1603.49       116.19 o                         
   8  -6   6        379.96        233.76        53.52 o                         
   9  -6   6        363.85        335.19        61.99 o                         
 -14  -5   6        404.59        414.67        62.95 o                         
 -13  -5   6         32.83         55.50        54.49 o                         
 -12  -5   6        175.85        172.37        37.31 o                         
 -11  -5   6       1097.20       1163.63        60.60 o                         
 -10  -5   6       1216.72       1216.15        48.35 o                         
  -9  -5   6        146.66        110.24        32.93 o                         
  -8  -5   6       1043.08        991.72        48.28 o                         
  -7  -5   6        159.57        223.30        26.29 o                         
  -6  -5   6        331.77        381.99        24.25 o                         
  -5  -5   6       8070.25       8297.18       121.46 o                         
  -4  -5   6       7285.85       7213.03       103.29 o                         
  -3  -5   6        484.13        494.41        19.57 o                         
  -2  -5   6        495.17        533.70        23.35 o                         
  -1  -5   6        743.84        749.74        29.04 o                         
   0  -5   6       1888.42       2008.28        42.40 o                         
   1  -5   6       3641.31       3738.61        65.26 o                         
   2  -5   6        776.23        846.74        33.75 o                         
   3  -5   6        828.88        799.88        37.98 o                         
   4  -5   6        792.92        896.48        41.43 o                         
   5  -5   6        120.72        142.82        26.95 o                         
   6  -5   6        597.48        618.34        57.88 o                         
   7  -5   6       1942.46       2089.21       162.57 o                         
   8  -5   6       1244.69       1216.91        66.64 o                         
   9  -5   6        172.83        236.85        76.90 o                         
 -14  -4   6         44.88        117.66        51.19 o                         
 -13  -4   6       1374.83       1466.98        94.19 o                         
 -12  -4   6        356.44        312.50        41.70 o                         
 -11  -4   6        592.88        624.51        47.38 o                         
 -10  -4   6        949.13        937.06        42.56 o                         
  -9  -4   6        717.78        693.63        35.09 o                         
  -8  -4   6       3221.25       3163.64        80.45 o                         
  -7  -4   6       2914.81       2730.07        70.54 o                         
  -6  -4   6       3025.72       3032.03        64.76 o                         
  -5  -4   6       5103.73       4996.64        80.83 o                         
  -4  -4   6       1006.40       1061.27        28.04 o                         
  -3  -4   6       6739.36       6861.92        89.49 o                         
  -2  -4   6      10330.24      10024.13       139.91 o                         
  -1  -4   6       5577.57       5563.58        98.09 o                         
   0  -4   6       2719.38       2770.62        58.51 o                         
   1  -4   6       2007.60       2134.31        45.12 o                         
   2  -4   6       3601.70       3585.53        69.75 o                         
   3  -4   6        435.22        443.91        37.03 o                         
   4  -4   6        755.12        767.53        38.03 o                         
   5  -4   6        150.33        206.82        35.95 o                         
   6  -4   6        368.17        413.60        45.48 o                         
   7  -4   6       1074.14       1133.01        67.90 o                         
   8  -4   6         44.66        103.55        40.19 o                         
   9  -4   6        395.86        398.69        60.07 o                         
 -14  -3   6        394.18        425.75        52.64 o                         
 -13  -3   6        165.97        117.85        40.18 o                         
 -12  -3   6        285.89        328.46        41.69 o                         
 -11  -3   6       3668.53       3648.89        87.02 o                         
 -10  -3   6        204.15        236.91        36.54 o                         
  -9  -3   6       1496.50       1459.44        47.90 o                         
  -8  -3   6       3230.10       3368.53        81.66 o                         
  -7  -3   6         48.89         65.29        21.61 o                         
  -6  -3   6       2182.78       2013.72        40.69 o                         
  -5  -3   6       1756.07       1728.58        38.19 o                         
  -4  -3   6       1680.22       1629.59        36.53 o                         
  -3  -3   6       2725.23       2774.14        43.80 o                         
  -2  -3   6        557.93        638.62        23.91 o                         
  -1  -3   6       5425.27       5569.20        93.65 o                         
   0  -3   6       1028.35        906.23        30.43 o                         
   1  -3   6        426.34        416.55        23.27 o                         
   2  -3   6       2962.47       2941.43        59.06 o                         
   3  -3   6        214.18        246.87        22.60 o                         
   4  -3   6        481.58        556.80        56.35 o                         
   5  -3   6        713.05        618.08        45.25 o                         
   6  -3   6        557.49        497.93        45.78 o                         
   7  -3   6       4004.69       4009.55       102.54 o                         
   8  -3   6        798.58        792.75        51.40 o                         
   9  -3   6        189.25        161.77        46.23 o                         
 -14  -2   6        422.57        369.98        58.97 o                         
 -13  -2   6       2572.43       2614.21       107.06 o                         
 -12  -2   6         99.26         96.80        41.42 o                         
 -11  -2   6       1414.11       1401.16        53.50 o                         
 -10  -2   6       1808.82       1771.69        50.47 o                         
  -9  -2   6        143.96        154.26        19.36 o                         
  -8  -2   6        709.42        807.58        38.46 o                         
  -7  -2   6       3918.12       3877.19        72.53 o                         
  -6  -2   6       2756.85       2854.43        56.81 o                         
  -5  -2   6       4183.30       4132.60        71.51 o                         
  -4  -2   6        252.08        345.81        18.27 o                         
  -3  -2   6       7736.38       8487.32       114.44 o                         
  -2  -2   6       2094.70       1878.60        40.17 o                         
  -1  -2   6       3074.34       2917.68        46.07 o                         
   0  -2   6       1382.34       1427.84        33.35 o                         
   1  -2   6        508.48        508.72        24.55 o                         
   2  -2   6       1709.61       1574.72        46.27 o                         
   3  -2   6       2087.86       2267.62        67.25 o                         
   4  -2   6       3105.62       3071.51        81.57 o                         
   5  -2   6       1478.56       1367.47        68.55 o                         
   6  -2   6        390.56        443.33        48.62 o                         
   7  -2   6         40.59         89.69        38.43 o                         
   8  -2   6        262.61        319.00        42.74 o                         
   9  -2   6        498.24        429.22        51.31 o                         
 -14  -1   6        325.78        264.86        54.93 o                         
 -13  -1   6        517.96        483.70        48.87 o                         
 -12  -1   6        249.89        220.01        38.95 o                         
 -11  -1   6        864.52        864.65        43.99 o                         
 -10  -1   6        296.97        296.63        27.57 o                         
  -9  -1   6        115.71        113.70        21.51 o                         
  -8  -1   6      11284.89      11180.73       188.79 o                         
  -7  -1   6         38.09         41.87        12.93 o                         
  -6  -1   6       2459.42       2426.38        43.93 o                         
  -5  -1   6        236.18        241.62        13.03 o                         
  -4  -1   6        637.40        704.35        28.12 o                         
  -3  -1   6      14196.51      14391.58       166.62 o                         
  -2  -1   6       7062.62       7681.66       104.21 o                         
  -1  -1   6       3174.85       3305.03        49.55 o                         
   0  -1   6       1864.31       1898.51        39.25 o                         
   1  -1   6       4958.42       5122.87        79.62 o                         
   2  -1   6       2624.64       2728.90        55.00 o                         
   3  -1   6       2071.68       1979.87        51.40 o                         
   4  -1   6        283.77        295.16        35.56 o                         
   5  -1   6        341.46        398.45        50.03 o                         
   6  -1   6        350.22        358.11        57.95 o                         
   7  -1   6       4915.61       5018.87       125.78 o                         
   8  -1   6        273.11        336.63        42.71 o                         
   9  -1   6        231.00        264.35        63.40 o                         
 -14   0   6        666.42        701.16        59.45 o                         
 -13   0   6        612.52        686.28        56.22 o                         
 -12   0   6         19.78          3.41        27.60 o                         
 -11   0   6       1191.69       1235.06        46.63 o                         
 -10   0   6         45.95         19.82        19.42 o                         
  -9   0   6        595.37        573.68        31.43 o                         
  -8   0   6       3626.11       3605.27        60.09 o                         
  -7   0   6        571.16        614.59        24.54 o                         
  -6   0   6       1678.06       1657.28        36.18 o                         
  -5   0   6       6908.33       7662.42        97.61 o                         
  -4   0   6       1315.20       1381.26        28.27 o                         
  -3   0   6      13066.23      14665.29       161.65 o                         
  -2   0   6       2897.66       3170.73        41.33 o                         
  -1   0   6         40.70         55.87        11.00 o                         
   0   0   6        233.04        257.75        15.05 o                         
   1   0   6        606.23        560.86        22.16 o                         
   2   0   6         67.70         87.56        26.25 o                         
   3   0   6        100.95        125.70        22.13 o                         
   4   0   6         98.10         90.40        22.82 o                         
   5   0   6       2604.28       2694.18       108.28 o                         
   6   0   6          0.19        -29.28        29.28 o                         
   7   0   6        361.47        436.06        45.30 o                         
   8   0   6        103.62         86.61        37.38 o                         
   9   0   6          0.34        -43.18        43.18 o                         
 -14   1   6        302.42        221.34        53.27 o                         
 -13   1   6        496.27        471.24        56.37 o                         
 -12   1   6        251.08        292.69        35.65 o                         
 -11   1   6        911.46        948.38        42.55 o                         
 -10   1   6        272.29        291.90        28.33 o                         
  -9   1   6         85.94         82.38        21.53 o                         
  -8   1   6      11221.58      11126.24       171.94 o                         
  -7   1   6         18.58         30.62        14.66 o                         
  -6   1   6       2568.44       2462.10        44.62 o                         
  -5   1   6        273.90        270.77        11.72 o                         
  -4   1   6        490.26        533.78        18.77 o                         
  -3   1   6      13971.67      14374.91       146.41 o                         
  -2   1   6       7116.72       7634.08        88.78 o                         
  -1   1   6       3238.14       3354.41        59.99 o                         
   0   1   6       1867.83       1923.23        36.21 o                         
   1   1   6       4909.65       5042.38        74.54 o                         
   2   1   6       2559.31       2719.78        59.60 o                         
   3   1   6       2136.88       2031.94        60.90 o                         
   4   1   6        266.78        256.71        21.90 o                         
   5   1   6        353.82        386.15        31.61 o                         
   6   1   6        350.86        370.20        32.17 o                         
   7   1   6       4858.49       4925.38       112.15 o                         
   8   1   6        225.12         33.36        41.44 o                         
   9   1   6        215.62        262.51        52.69 o                         
 -14   2   6        489.85        503.27        63.25 o                         
 -13   2   6       2676.71       2755.08        93.87 o                         
 -12   2   6        113.95        128.35        42.92 o                         
 -11   2   6       1270.63       1244.87        61.36 o                         
 -10   2   6       1771.02       1817.47        66.65 o                         
  -9   2   6        207.00        220.21        25.69 o                         
  -8   2   6        774.53        837.26        38.81 o                         
  -7   2   6       3966.31       3817.68        66.78 o                         
  -6   2   6       2911.83       2952.88        51.29 o                         
  -5   2   6       4274.30       4103.86        62.05 o                         
  -4   2   6        271.18        357.97        16.18 o                         
  -3   2   6       7778.58       8487.42        90.64 o                         
  -2   2   6       2398.16       2233.94        31.80 o                         
  -1   2   6       2934.37       2817.73        45.98 o                         
   0   2   6       1234.95       1303.55        29.55 o                         
   1   2   6        544.35        509.60        19.19 o                         
   2   2   6       1682.59       1603.55        37.48 o                         
   3   2   6       2351.14       2504.05        56.81 o                         
   4   2   6       3080.21       2935.32        67.22 o                         
   5   2   6       1230.70       1218.76        46.73 o                         
   6   2   6        459.82        508.03        33.14 o                         
   7   2   6         54.96        151.45        32.03 o                         
   8   2   6        277.71        217.33        55.80 o                         
   9   2   6        467.83        525.03        58.15 o                         
 -14   3   6        450.11        533.28        67.38 o                         
 -13   3   6        187.31        260.26        44.03 o                         
 -12   3   6        288.74        365.41        44.86 o                         
 -11   3   6       3542.83       3732.66       101.20 o                         
 -10   3   6        238.65        315.04        36.69 o                         
  -9   3   6       1505.76       1445.75        49.70 o                         
  -8   3   6       2977.80       2938.76        63.21 o                         
  -7   3   6         64.34         67.71        15.34 o                         
  -6   3   6       2130.56       2015.52        33.52 o                         
  -5   3   6       1856.07       1835.86        32.09 o                         
  -4   3   6       1678.51       1628.92        29.24 o                         
  -3   3   6       2606.94       2800.00        39.67 o                         
  -2   3   6        599.89        732.71        21.05 o                         
  -1   3   6       5884.72       6012.12        71.44 o                         
   0   3   6       1135.76       1036.70        25.78 o                         
   1   3   6        464.75        472.67        21.37 o                         
   2   3   6       2948.87       2850.92        55.32 o                         
   3   3   6        182.45        186.90        21.66 o                         
   4   3   6        453.50        482.21        30.60 o                         
   5   3   6        864.06        850.36        47.64 o                         
   6   3   6        515.18        446.20        33.58 o                         
   7   3   6       4164.17       4249.09       104.38 o                         
   8   3   6        841.77        853.16        69.06 o                         
   9   3   6        217.93        195.39        45.24 o                         
 -14   4   6         47.16        119.46        50.60 o                         
 -13   4   6       1419.04       1470.15        75.23 o                         
 -12   4   6        413.88        353.99        44.87 o                         
 -11   4   6        621.27        690.86        50.26 o                         
 -10   4   6        995.36       1013.10        54.36 o                         
  -9   4   6        714.13        689.55        35.18 o                         
  -8   4   6       3218.08       3028.03        60.83 o                         
  -7   4   6       2826.66       2560.14        47.79 o                         
  -6   4   6       2933.82       3005.06        46.96 o                         
  -5   4   6       5281.09       5224.61        66.90 o                         
  -4   4   6       1003.32       1086.83        25.17 o                         
  -3   4   6       6594.17       6725.01        81.58 o                         
  -2   4   6      11012.87      10823.23       131.39 o                         
  -1   4   6       5541.08       5509.99        68.66 o                         
   0   4   6       2979.19       2994.13        46.53 o                         
   1   4   6       2041.10       2109.07        41.55 o                         
   2   4   6       3656.51       3601.06        73.45 o                         
   3   4   6        516.52        530.87        29.62 o                         
   4   4   6        940.94        976.15        41.25 o                         
   5   4   6        171.85        192.53        27.39 o                         
   6   4   6        453.45        460.52        43.23 o                         
   7   4   6       1049.86       1075.16        63.35 o                         
   8   4   6         54.40        103.38        56.15 o                         
   9   4   6        423.52        453.62        70.26 o                         
 -14   5   6        431.04        507.98        57.73 o                         
 -13   5   6         33.08         86.76        41.75 o                         
 -12   5   6        191.76        280.98        44.07 o                         
 -11   5   6       1101.71       1220.99        63.90 o                         
 -10   5   6       1179.48       1157.70        89.56 o                         
  -9   5   6        164.13        152.78        20.17 o                         
  -8   5   6       1124.68       1105.56        38.99 o                         
  -7   5   6        153.35        162.66        13.72 o                         
  -6   5   6        289.77        346.65        16.70 o                         
  -5   5   6       7970.59       8136.88        95.93 o                         
  -4   5   6       7659.41       7600.91        94.44 o                         
  -3   5   6        462.72        503.90        20.30 o                         
  -2   5   6        439.03        471.75        20.22 o                         
  -1   5   6        843.80        876.28        23.50 o                         
   0   5   6       1777.69       1863.48        31.42 o                         
   1   5   6       3919.89       3854.83        51.58 o                         
   2   5   6        699.71        759.60        25.08 o                         
   3   5   6        867.70        823.16        37.16 o                         
   4   5   6        878.55        876.47        58.97 o                         
   5   5   6        131.28        129.54        29.73 o                         
   6   5   6        600.57        682.61        49.12 o                         
   7   5   6       2056.10       2128.72       107.65 o                         
   8   5   6       1357.13       1317.99        71.54 o                         
   9   5   6        125.88        126.18        53.91 o                         
 -14   6   6        283.86        323.67        55.39 o                         
 -13   6   6        868.79       1010.95        66.56 o                         
 -12   6   6       1472.98       1510.48        74.87 o                         
 -11   6   6        560.41        672.37        59.90 o                         
 -10   6   6       1100.83       1170.32        61.02 o                         
  -9   6   6       1400.88       1400.97        48.14 o                         
  -8   6   6        850.76        871.04        37.80 o                         
  -7   6   6       1050.00       1037.59        33.26 o                         
  -6   6   6       1994.15       1990.51        38.17 o                         
  -5   6   6       1744.44       1720.92        31.73 o                         
  -4   6   6       6441.42       6739.47        89.86 o                         
  -3   6   6      13583.17      14205.92       194.65 o                         
  -2   6   6       1144.05       1131.21        41.68 o                         
  -1   6   6       1335.13       1297.90        28.87 o                         
   0   6   6        449.27        537.14        18.78 o                         
   1   6   6       1952.64       1848.35        32.25 o                         
   2   6   6       6018.61       5836.81        84.64 o                         
   3   6   6        279.74        339.69        24.69 o                         
   4   6   6        148.00        109.31        23.31 o                         
   5   6   6        458.61        556.27        40.87 o                         
   6   6   6        745.99        805.30        79.69 o                         
   7   6   6       1256.93       1400.96        70.57 o                         
   8   6   6        380.80        382.88        59.11 o                         
   9   6   6        386.30        415.31        65.44 o                         
 -13   7   6        419.26        424.82        53.91 o                         
 -12   7   6        316.95        308.76        52.69 o                         
 -11   7   6        460.09        525.16        55.29 o                         
 -10   7   6       2276.92       2250.47        74.07 o                         
  -9   7   6        771.31        826.07        39.32 o                         
  -8   7   6       2184.22       2205.63        52.18 o                         
  -7   7   6       1177.97       1189.20        26.38 o                         
  -6   7   6        611.80        626.54        21.69 o                         
  -5   7   6      10141.80      10393.91       128.05 o                         
  -4   7   6      13502.76      13265.77       157.07 o                         
  -3   7   6       1928.14       1877.17        46.12 o                         
  -2   7   6       1991.85       2085.51        49.08 o                         
  -1   7   6        942.05       1048.84        32.90 o                         
   0   7   6       6513.58       6255.09        86.29 o                         
   1   7   6       7367.77       7044.32        94.51 o                         
   2   7   6        133.26        165.22        15.18 o                         
   3   7   6       2241.30       2398.23        57.91 o                         
   4   7   6       1080.59        974.54        43.07 o                         
   5   7   6        474.40        511.27        35.79 o                         
   6   7   6        455.92        513.30        49.42 o                         
   7   7   6        594.52        692.26        64.72 o                         
   8   7   6        100.80         74.49        49.74 o                         
 -13   8   6        114.98         84.01        52.13 o                         
 -12   8   6        654.07        604.42        99.65 o                         
 -11   8   6         93.13         47.89        40.03 o                         
 -10   8   6        167.13        227.86        34.77 o                         
  -9   8   6        420.78        485.04        43.42 o                         
  -8   8   6       2395.84       2312.43        62.31 o                         
  -7   8   6        657.85        605.85        26.69 o                         
  -6   8   6        860.55        852.54        27.92 o                         
  -5   8   6        413.55        430.33        19.28 o                         
  -4   8   6       2494.86       2563.08        51.70 o                         
  -3   8   6       5492.29       5826.14        98.62 o                         
  -2   8   6       5489.50       5484.06        92.95 o                         
  -1   8   6       1883.17       1858.75        40.49 o                         
   0   8   6        910.65        989.71        29.28 o                         
   1   8   6       4831.50       4978.68        82.23 o                         
   2   8   6       1077.13       1116.84        30.36 o                         
   3   8   6        597.62        632.69        32.51 o                         
   4   8   6         84.96         97.84        28.07 o                         
   5   8   6        688.31        683.42        49.87 o                         
   6   8   6        336.08        269.91        47.77 o                         
   7   8   6       1221.15       1082.59       126.43 o                         
   8   8   6        287.89        239.96        57.49 o                         
 -13   9   6         28.62         34.56        51.93 o                         
 -12   9   6        972.43       1030.22        76.10 o                         
 -11   9   6        334.26        375.12        53.35 o                         
 -10   9   6        858.90        831.46        55.79 o                         
  -9   9   6        604.73        609.01        39.16 o                         
  -8   9   6       2067.97       2119.06        62.88 o                         
  -7   9   6         85.52         76.19        23.11 o                         
  -6   9   6        201.04        214.39        19.64 o                         
  -5   9   6       2522.43       2626.13        50.69 o                         
  -4   9   6       5836.62       5803.98        94.46 o                         
  -3   9   6       2421.54       2443.96        51.29 o                         
  -2   9   6        207.67        284.15        21.18 o                         
  -1   9   6       4302.68       4313.68        73.49 o                         
   0   9   6       1603.22       1538.41        38.79 o                         
   1   9   6       3765.75       3605.45        64.91 o                         
   2   9   6        679.79        704.19        41.91 o                         
   3   9   6       1947.81       1902.51        59.51 o                         
   4   9   6        945.69        930.13        46.42 o                         
   5   9   6        408.64        369.58        38.98 o                         
   6   9   6        166.31        112.35        48.49 o                         
   7   9   6        263.36        281.26        56.17 o                         
   8   9   6        481.67        464.59        66.49 o                         
 -12  10   6        170.14        176.10        54.13 o                         
 -11  10   6        114.51        101.66        62.19 o                         
 -10  10   6        186.13        191.65        37.45 o                         
  -9  10   6        769.51        728.67        44.21 o                         
  -8  10   6        492.84        590.33        39.15 o                         
  -7  10   6       3756.91       3722.16        86.54 o                         
  -6  10   6        152.93        146.47        21.10 o                         
  -5  10   6        674.61        692.18        33.31 o                         
  -4  10   6        198.12        261.39        22.06 o                         
  -3  10   6        168.38        238.87        21.31 o                         
  -2  10   6       2167.14       2198.75        55.56 o                         
  -1  10   6       1779.11       1769.10        47.61 o                         
   0  10   6       1320.43       1383.05        40.10 o                         
   1  10   6        300.82        337.27        25.66 o                         
   2  10   6        267.35        326.47        28.21 o                         
   3  10   6        797.22        823.71        51.58 o                         
   4  10   6        456.68        474.50        43.84 o                         
   5  10   6        115.91        106.10        39.13 o                         
   6  10   6       1613.74       1701.01        88.91 o                         
   7  10   6        254.84        167.05        55.57 o                         
 -12  11   6        870.64        803.47        90.13 o                         
 -11  11   6        522.63        541.41        77.24 o                         
 -10  11   6        436.33        417.27        46.22 o                         
  -9  11   6        108.12         71.25        39.02 o
[truncated: 300,754 more chars]
