# Supplementary material for: Hexa-μ-acetato-chlorido­(μ-N,2-dioxodo­benzene-1-carboximidato)-μ3-oxido-tetra­iron(III)–water (1/1) and hexa-μ-acetato-(μ-N,2-dioxodo­benzene-1-carboximidato)fluorido-μ3-oxido-tri­pyridine­tetra­iron(III)–pyridine–water (1/1/0.24)
Source: Acta Crystallogr E Crystallogr Commun. 2021 Sep 14;77(Pt 10):1003–9. doi: 10.1107/S2056989021009208 (PMC8491518; doi:10.1107/S2056989021009208)
Supplement: Supplementary file 3 [file e-77-01003-1-Clsup3.hkl]

data_1-Cl                                                                     
_shelx_title ' jl2109 in Fdd2'                                                  
_shelx_refln_list_code          4                                               
_shelx_F_calc_maximum     1880.36                                               
_exptl_crystal_F_000      8533.79                                               
_reflns_d_resolution_high  0.8273                                               
                                                                                
loop_                                                                           
 _space_group_symop_operation_xyz                                               
 'x, y, z'                                                                      
 '-x, -y, z'                                                                    
 'x+1/4, -y+1/4, z+1/4'                                                         
 '-x+1/4, y+1/4, z+1/4'                                                         
 'x, y+1/2, z+1/2'                                                              
 '-x, -y+1/2, z+1/2'                                                            
 'x+1/4, -y+3/4, z+3/4'                                                         
 '-x+1/4, y+3/4, z+3/4'                                                         
 'x+1/2, y, z+1/2'                                                              
 '-x+1/2, -y, z+1/2'                                                            
 'x+3/4, -y+1/4, z+3/4'                                                         
 '-x+3/4, y+1/4, z+3/4'                                                         
 'x+1/2, y+1/2, z'                                                              
 '-x+1/2, -y+1/2, z'                                                            
 'x+3/4, -y+3/4, z+1/4'                                                         
 '-x+3/4, y+3/4, z+1/4'                                                         
                                                                                
_cell_length_a    31.6757                                                       
_cell_length_b    44.8058                                                       
_cell_length_c    12.6056                                                       
_cell_angle_alpha  90.000                                                       
_cell_angle_beta   90.000                                                       
_cell_angle_gamma  90.000                                                       
                                                                                
_shelx_F_squared_multiplier     1.000                                           
                                                                                
loop_                                                                           
 _refln_index_h                                                                 
 _refln_index_k                                                                 
 _refln_index_l                                                                 
 _refln_F_squared_calc                                                          
 _refln_F_squared_meas                                                          
 _refln_F_squared_sigma                                                         
 _refln_observed_status                                                         
   1   1 -15      39118.30      41173.64      2825.54 o                         
   3   1 -15      40834.58      44048.01      2839.38 o                         
   5   1 -15       1049.74        549.76      1839.55 o                         
   1   3 -15      94281.85      90062.93      3684.54 o                         
   3   3 -15      43945.85      44512.52      2886.87 o                         
   5   3 -15       8439.30       9352.90      2092.35 o                         
   1   5 -15       5118.71       3523.27      2107.26 o                         
   3   5 -15       8055.45       4512.09      2289.34 o                         
   5   5 -15       7616.35       6836.68      2336.89 o                         
   1   7 -15      12256.04       5904.00      2802.22 o                         
   3   7 -15       5026.88       3166.74      2421.13 o                         
   1   9 -15       1115.36        175.08      2344.00 o                         
   2   0 -14     108569.76     113893.91      5252.73 o                         
   6   0 -14      19169.03      27783.66      4148.05 o                         
  10   0 -14      84512.08      86632.03      4944.98 o                         
  14   0 -14     197516.32     192666.03      7717.53 o                         
   0   2 -14      92320.07      85527.82      4725.65 o                         
   2   2 -14      35302.71      33117.50      2432.48 o                         
   4   2 -14      30075.33      31218.89      2379.42 o                         
   6   2 -14      77749.97      80688.07      3352.50 o                         
   8   2 -14      21480.43      22139.11      2649.19 o                         
  10   2 -14      67883.58      68016.24      3905.79 o                         
  12   2 -14      48178.60      50714.58      2952.00 o                         
  14   2 -14       8221.71      10135.00      2022.66 o                         
   2   4 -14      77280.05      73372.78      3533.89 o                         
   4   4 -14      29039.10      25285.73      2361.19 o                         
   6   4 -14      17892.26      16119.56      2190.80 o                         
   8   4 -14      89450.01      85326.14      3657.84 o                         
  10   4 -14      14176.09      17097.11      3017.18 o                         
  12   4 -14      47381.87      46578.88      3633.64 o                         
  14   4 -14      30927.07      27173.19      2123.70 o                         
   0   6 -14       7972.42       5167.29      2729.22 o                         
   2   6 -14       4089.25       1682.34      1862.08 o                         
   4   6 -14        440.29      -2042.39      2042.39 o                         
   6   6 -14      26721.99      29585.69      3258.87 o                         
   8   6 -14      21360.56      18202.90      2359.48 o                         
  10   6 -14       8260.27       9055.15      2037.69 o                         
  12   6 -14      27649.42      32843.75      2672.51 o                         
  14   6 -14       3970.01       5603.38      1923.33 o                         
   2   8 -14     114578.83     111364.25      4687.09 o                         
   4   8 -14       2833.90       4817.31      2226.08 o                         
   6   8 -14      19585.09      17342.54      2717.09 o                         
   8   8 -14       3856.30       7661.99      2334.93 o                         
  10   8 -14      20547.24      23440.79      2893.24 o                         
  12   8 -14      10905.02      10649.97      2211.12 o                         
   0  10 -14     146036.37     128174.13      7010.41 o                         
   2  10 -14       3839.72       3879.92      2192.32 o                         
   4  10 -14     115942.18     108873.00      4714.06 o                         
   6  10 -14      10759.60       5892.57      2315.20 o                         
   8  10 -14       5242.24       7757.98      2419.60 o                         
  10  10 -14      18334.78      15414.00      2507.48 o                         
  12  10 -14      12716.21      13927.24      2368.69 o                         
   2  12 -14      26582.59      22372.55      2828.69 o                         
   4  12 -14      12341.08      10250.62      2458.35 o                         
   6  12 -14      10587.52       7729.83      2402.95 o                         
   8  12 -14      30196.12      22244.60      2885.90 o                         
  10  12 -14       1269.73        258.94      2059.84 o                         
  12  12 -14      10602.60      11283.65      2398.90 o                         
   0  14 -14      67977.72      61772.96      5556.01 o                         
   2  14 -14         49.21       -297.05      2174.59 o                         
   4  14 -14      26173.04      23660.01      4323.37 o                         
   6  14 -14      26326.93      22044.12      2892.09 o                         
   8  14 -14       2123.47       -161.84      2160.16 o                         
  10  14 -14      14040.04       9852.44      2334.13 o                         
   2  16 -14     109436.22      96050.26      4645.40 o                         
   4  16 -14       6313.10        113.82      2539.85 o                         
   6  16 -14      17428.39      15148.17      2595.84 o                         
   8  16 -14      10297.39       5868.54      2361.80 o                         
   0  18 -14      24521.94      23827.78      4952.23 o                         
   2  18 -14       3546.16      -1736.46      2165.81 o                         
   4  18 -14      15153.66      13437.40      2603.39 o                         
   6  18 -14      10127.17       6653.65      2475.72 o                         
   8  18 -14       7778.39       2776.87      7068.41 o                         
   2  20 -14         58.05      -2119.38      2119.38 o                         
   4  20 -14       6510.15       7704.67      2764.45 o                         
   1   1 -13      12795.00      12063.73      1826.51 o                         
   3   1 -13      52367.59      55591.09      2763.85 o                         
   5   1 -13      35135.56      36560.59      2368.97 o                         
   7   1 -13      57410.84      61977.19      2836.07 o                         
   9   1 -13        552.59        937.52      1320.48 o                         
  11   1 -13      28358.26      27411.00      1864.83 o                         
  13   1 -13      34644.81      31806.07      2038.01 o                         
  15   1 -13       4815.30       4173.71      1321.35 o                         
  17   1 -13      20419.23      18071.13      1656.86 o                         
  19   1 -13      13563.30      11454.22      1564.47 o                         
   1   3 -13      20145.09      23457.37      2282.24 o                         
   3   3 -13      77995.15      80745.45      3396.89 o                         
   5   3 -13     113559.49     107867.73      4064.29 o                         
   7   3 -13      23824.57      23686.11      2069.68 o                         
   9   3 -13      40100.35      44641.72      2472.24 o                         
  11   3 -13       5132.86       5950.59      1556.04 o                         
  13   3 -13      39917.39      42902.32      2285.62 o                         
  15   3 -13      35441.36      31581.68      1986.79 o                         
  17   3 -13      11396.07      12710.93      1541.08 o                         
  19   3 -13       3010.35       1001.29      1345.45 o                         
   1   5 -13     125200.41     116382.45      3875.49 o                         
   3   5 -13      12706.03      14875.62      2035.91 o                         
   5   5 -13      80104.45      85024.95      3434.22 o                         
   7   5 -13      27542.77      31192.41      2685.98 o                         
   9   5 -13       1213.92       1007.31      1555.05 o                         
  11   5 -13     128548.47     126456.13      3547.84 o                         
  13   5 -13      10348.28      11125.68      1673.10 o                         
  15   5 -13      31888.72      32680.65      2090.58 o                         
  17   5 -13      28547.70      29595.92      1950.44 o                         
  19   5 -13      16925.42      13812.88      1702.86 o                         
   1   7 -13       8424.41       8748.14      1883.64 o                         
   3   7 -13      16284.68      15889.30      2087.99 o                         
   5   7 -13      46087.99      51417.74      2754.51 o                         
   7   7 -13      36431.87      40285.04      2523.04 o                         
   9   7 -13      23323.22      28018.23      2272.16 o                         
  11   7 -13       4284.20       3346.43      1607.98 o                         
  13   7 -13      13115.85       9687.85      1777.87 o                         
  15   7 -13      38907.16      45048.85      2441.96 o                         
  17   7 -13       5737.35       5688.81      1634.04 o                         
  19   7 -13      82256.68      76341.19      2763.24 o                         
   1   9 -13      18915.57      23988.81      2241.65 o                         
   3   9 -13      36351.35      34825.01      2584.71 o                         
   5   9 -13       4917.57       2987.62      1614.10 o                         
   7   9 -13      99871.65      92226.12      3788.64 o                         
   9   9 -13      54723.16      54340.13      3034.39 o                         
  11   9 -13      76596.43      75377.63      3150.88 o                         
  13   9 -13      29497.97      30023.38      2210.54 o                         
  15   9 -13      41335.53      36290.15      2467.22 o                         
  17   9 -13       6749.40       6195.10      1763.28 o                         
   1  11 -13      22356.96      20909.50      2466.84 o                         
   3  11 -13      19363.36      15840.10      2185.90 o                         
   5  11 -13      22155.36      23317.87      2286.86 o                         
   7  11 -13       6677.14       4765.27      1790.07 o                         
   9  11 -13       5123.48       3746.84      1850.34 o                         
  11  11 -13      14105.89      13615.68      2289.93 o                         
  13  11 -13      63930.20      64147.55      3449.43 o                         
  15  11 -13      10308.00       9089.50      1957.79 o                         
  17  11 -13      82745.01      76404.50      3624.07 o                         
   1  13 -13      35612.00      33041.68      3001.75 o                         
   3  13 -13      19310.98      18979.82      2368.90 o                         
   5  13 -13       5039.21       2553.06      1859.85 o                         
   7  13 -13       7771.07       7154.56      2094.76 o                         
   9  13 -13      10864.95       7015.81      2223.98 o                         
  11  13 -13        277.31      -1408.16      1815.64 o                         
  13  13 -13      25090.38      17718.28      2759.30 o                         
  15  13 -13       5627.35       2170.83      1999.72 o                         
  17  13 -13       9030.24       9390.76      2428.54 o                         
   1  15 -13       3303.93       1096.44      1998.61 o                         
   3  15 -13      40952.92      40883.85      2978.73 o                         
   5  15 -13      11233.02       9018.40      2138.97 o                         
   7  15 -13      29433.26      27068.65      2539.23 o                         
   9  15 -13      13302.33      11379.38      2187.63 o                         
  11  15 -13      23826.01      18981.87      2426.68 o                         
  13  15 -13       7463.27       2808.64      1981.03 o                         
  15  15 -13      58151.91      56135.73      3958.47 o                         
   1  17 -13      31390.55      26612.24      2670.32 o                         
   3  17 -13       5551.23       1828.88      1937.92 o                         
   5  17 -13      38677.74      39839.47      3247.28 o                         
   7  17 -13      20853.26      21628.91      2443.51 o                         
   9  17 -13      43667.02      36561.38      2860.12 o                         
  11  17 -13      39799.76      37236.45      2893.94 o                         
  13  17 -13       3567.57       3262.85      2216.07 o                         
  15  17 -13      10357.23       7320.33      2548.42 o                         
   1  19 -13      22325.84      16471.13      2547.43 o                         
   3  19 -13      14461.27      11379.70      2225.73 o                         
   5  19 -13       3541.98       2561.12      1950.55 o                         
   7  19 -13      13318.58      10317.17      2255.62 o                         
   9  19 -13       6389.63       7005.76      2143.96 o                         
  11  19 -13      23610.09      22929.89      2586.14 o                         
  13  19 -13      14511.38       8526.91      2567.84 o                         
   1  21 -13      30948.76      29528.23      2727.27 o                         
   3  21 -13      31171.67      27525.21      2708.28 o                         
   5  21 -13       8187.06       3937.46      2004.66 o                         
   7  21 -13       5426.61       4436.00      2092.67 o                         
   9  21 -13      23020.60      15223.68      2440.88 o                         
  11  21 -13       9041.27       7513.99      2407.67 o                         
  13  21 -13      17755.11       9577.06      2641.90 o                         
   1  23 -13      14597.50      11330.82      2201.60 o                         
   3  23 -13      47028.10      42686.34      3733.24 o                         
   5  23 -13       6404.38       3911.36      2131.27 o                         
   7  23 -13      30889.11      30057.13      2824.93 o                         
   9  23 -13       1725.81       -170.75      2208.44 o                         
  11  23 -13      26389.60      22282.15      3156.82 o                         
   1  25 -13       3725.10       1473.82      1949.47 o                         
   3  25 -13       8283.00       6286.97      2146.97 o                         
   5  25 -13      30914.71      23498.32      2821.13 o                         
   7  25 -13       9087.48       5837.25      2418.60 o                         
   9  25 -13      36242.43      27422.88      3116.15 o                         
   1  27 -13       4896.34       1815.23      2058.97 o                         
   3  27 -13        661.42       -552.59      2053.59 o                         
   5  27 -13      17905.95      10449.67      2558.60 o                         
   0   0 -12     189983.03     180169.80      8568.85 o                         
   4   0 -12      14182.17      18833.41      2372.60 o                         
   8   0 -12      42466.20      38777.51      3205.31 o                         
  12   0 -12      46352.81      48455.53      3084.22 o                         
  16   0 -12      30984.68      34671.18      2600.37 o                         
  20   0 -12      11625.99      12195.49      2091.33 o                         
   2   2 -12      10127.59       9548.24      1541.52 o                         
   4   2 -12      18107.50      16483.86      1655.95 o                         
   6   2 -12       2040.70       2042.03      1307.67 o                         
   8   2 -12      41351.25      37347.46      2068.04 o                         
  10   2 -12        942.92        635.83      1243.43 o                         
  12   2 -12      14015.41      18095.56      1693.48 o                         
  14   2 -12        311.10       2123.24      1327.84 o                         
  16   2 -12      46037.79      44313.83      2039.18 o                         
  18   2 -12      16763.60      16845.59      1474.25 o                         
  20   2 -12      19389.21      15486.02      1515.19 o                         
  22   2 -12       5939.85       5394.49      1445.29 o                         
   0   4 -12      67728.39      62487.16      3563.21 o                         
   2   4 -12      41539.96      43035.25      2270.47 o                         
   4   4 -12      12348.29      15250.33      1537.42 o                         
   6   4 -12       4982.37       2416.93      1281.97 o                         
   8   4 -12      24668.48      31355.79      1965.64 o                         
  10   4 -12      12127.62      12919.13      1610.34 o                         
  12   4 -12      37788.06      35763.17      2185.26 o                         
  14   4 -12      78193.92      75165.86      2550.52 o                         
  16   4 -12      39577.12      42388.88      2000.83 o                         
  18   4 -12      94056.44      86693.46      2535.16 o                         
  20   4 -12       1258.39       2398.89      1364.97 o                         
  22   4 -12      17851.46      17659.35      1726.92 o                         
   2   6 -12      90766.99      92199.30      3397.69 o                         
   4   6 -12      55548.76      59160.17      2513.33 o                         
   6   6 -12       9920.66      11199.93      1459.71 o                         
   8   6 -12      29434.58      32981.06      2417.39 o                         
  10   6 -12      12911.63      11735.65      1591.41 o                         
  12   6 -12      21060.44      24093.70      1891.27 o                         
  14   6 -12       6506.27       9118.17      1465.50 o                         
  16   6 -12      17711.62      18008.44      1632.94 o                         
  18   6 -12      21722.50      20530.28      1700.43 o                         
  20   6 -12       6054.97       5022.43      1439.94 o                         
  22   6 -12       8204.39       9213.89      1682.41 o                         
   0   8 -12       4968.09       7146.66      2091.23 o                         
   2   8 -12       1345.94       2011.50      1374.22 o                         
   4   8 -12      16555.27      14894.87      1772.17 o                         
   6   8 -12        510.00        291.77      1276.32 o                         
   8   8 -12      13405.04      13629.43      1718.59 o                         
  10   8 -12       5322.16       6707.28      1457.29 o                         
  12   8 -12       4933.26       4901.47      1406.70 o                         
  14   8 -12      15941.82      13883.75      1602.74 o                         
  16   8 -12      43560.02      43588.43      2323.90 o                         
  18   8 -12      35961.05      32618.45      2161.27 o                         
  20   8 -12      35700.71      34997.41      2336.50 o                         
  22   8 -12      14059.29      13628.24      1970.97 o                         
   2  10 -12     153398.10     142997.37      3662.30 o                         
   4  10 -12      28807.19      25398.18      2043.12 o                         
   6  10 -12      47180.20      48262.57      2446.15 o                         
   8  10 -12      20558.56      22156.27      1992.34 o                         
  10  10 -12      17014.22      16154.87      1622.91 o                         
  12  10 -12      14765.59      15965.74      1770.08 o                         
  14  10 -12       6088.86       6576.98      1569.02 o                         
  16  10 -12      12873.48      14178.17      1877.82 o                         
  18  10 -12       8946.17       7974.76      1760.74 o                         
  20  10 -12       5391.90       4922.35      1695.12 o                         
  22  10 -12      45655.87      42664.36      2557.53 o                         
   0  12 -12      89637.95      86034.55      4315.60 o                         
   2  12 -12      28073.16      31215.02      2033.66 o                         
   4  12 -12      52302.41      56303.52      2603.05 o                         
   6  12 -12      13402.57      15474.03      1808.76 o                         
   8  12 -12       3772.60        -29.36      1471.86 o                         
  10  12 -12       8261.91       6940.36      1635.41 o                         
  12  12 -12      21179.24      19292.52      1907.44 o                         
  14  12 -12      48276.36      47486.50      2560.78 o                         
  16  12 -12      15194.74      11845.00      1860.74 o                         
  18  12 -12      43517.85      40087.88      3452.73 o                         
  20  12 -12        981.90      -1410.25      1781.66 o                         
   2  14 -12      10965.71      10187.41      1708.06 o                         
   4  14 -12      88319.74      78554.10      3075.75 o                         
   6  14 -12      32055.42      35678.20      2451.12 o                         
   8  14 -12      15949.94      15741.57      1935.55 o                         
  10  14 -12      10140.81       7984.57      1777.06 o                         
  12  14 -12        138.67       1031.95      1676.81 o                         
  14  14 -12      15076.26      12075.87      2278.59 o                         
  16  14 -12      45605.28      43161.57      2865.99 o                         
  18  14 -12       4972.24       3403.80      1904.12 o                         
  20  14 -12       4980.66       3497.89      2143.27 o                         
   0  16 -12       6249.90       4537.93      2460.14 o                         
   2  16 -12      13260.57      13195.71      2031.90 o                         
   4  16 -12      28213.76      26234.25      2286.30 o                         
   6  16 -12      34180.97      33900.21      3562.85 o                         
   8  16 -12       9482.81      11106.65      1980.84 o                         
  10  16 -12      10411.70       8974.96      2132.81 o                         
  12  16 -12      22060.29      19714.33      2444.75 o                         
  14  16 -12      11704.32      11267.18      2219.25 o                         
  16  16 -12       7537.27       7657.88      2314.51 o                         
  18  16 -12      13038.36      15409.14      2541.82 o                         
  20  16 -12      11175.47      11586.83      2996.95 o                         
   2  18 -12      22838.35      22686.09      2294.15 o                         
   4  18 -12      72980.20      76291.58      3240.46 o                         
   6  18 -12       2466.98       1498.69      1614.97 o                         
   8  18 -12      23367.70      25847.79      2440.97 o                         
  10  18 -12       3275.31        571.57      1862.25 o                         
  12  18 -12      20033.11      19117.08      2432.26 o                         
  14  18 -12       6203.88       3229.69      2142.50 o                         
  16  18 -12      23286.28      20751.69      2840.03 o                         
  18  18 -12      15448.31      17297.58      2676.58 o                         
   0  20 -12       4617.06       1857.60      2524.01 o                         
   2  20 -12       7519.04       6711.54      1853.45 o                         
   4  20 -12       3963.11       -800.17      1632.67 o                         
   6  20 -12      51463.85      54241.38      2933.27 o                         
   8  20 -12       5248.75       3171.63      1989.73 o                         
  10  20 -12      17272.65      15091.92      2353.47 o                         
  12  20 -12      16627.28      16918.05      2451.47 o                         
  14  20 -12      15313.52      15311.49      2673.94 o                         
  16  20 -12      25958.23      26377.49      3067.42 o                         
  18  20 -12      16549.50      19091.75      3836.23 o                         
   2  22 -12      60204.24      54452.21      3007.16 o                         
   4  22 -12      18838.25      15412.45      2134.60 o                         
   6  22 -12       7044.32       6636.24      1919.24 o                         
   8  22 -12       7439.82       6472.50      2136.72 o                         
  10  22 -12      25654.17      28278.31      2761.63 o                         
  12  22 -12      40790.64      33867.70      3145.76 o                         
  14  22 -12      42972.73      38519.03      3373.60 o                         
  16  22 -12      40194.88      38055.67      3473.91 o                         
   0  24 -12      38625.06      35360.97      3668.86 o                         
   2  24 -12       4311.75       1505.98      1741.79 o                         
   4  24 -12       6420.36       2461.98      1885.56 o                         
   6  24 -12      47034.06      48254.66      2888.95 o                         
   8  24 -12       1419.80      -1863.82      1863.82 o                         
  10  24 -12      37307.21      33363.43      3243.41 o                         
  12  24 -12       5539.83       2851.21      2357.77 o                         
  14  24 -12      20503.47      12004.34      2755.38 o                         
  16  24 -12       3797.43       -123.93      2399.05 o                         
   2  26 -12       3049.42        770.01      1806.30 o                         
   4  26 -12      13751.66       8772.95      2011.24 o                         
   6  26 -12       2429.32       1453.08      1889.59 o                         
   8  26 -12       2755.20       1090.00      2109.16 o                         
  10  26 -12      16387.48      15524.94      2799.64 o                         
  12  26 -12       1333.94       1783.72      2357.67 o                         
  14  26 -12      34695.57      27393.84      3221.78 o                         
   0  28 -12      19177.91      16640.27      3208.63 o                         
   2  28 -12       4647.63       1595.29      1938.57 o                         
   4  28 -12      16759.38      13041.10      2165.87 o                         
   6  28 -12      30339.94      33853.90      3181.38 o                         
   8  28 -12       2697.67       -532.76      2050.10 o                         
  10  28 -12      33796.39      34150.12      3196.36 o                         
  12  28 -12        713.42        663.24      2428.65 o                         
   2  30 -12      51881.98      47229.91      3020.38 o                         
   4  30 -12       2629.59      -1408.24      1945.01 o                         
   6  30 -12      10217.12       8244.97      2354.29 o                         
   8  30 -12       2115.56      -2095.94      2095.94 o                         
  10  30 -12      17896.00      13765.79      2780.65 o                         
   0  32 -12       8942.89       4909.90      3413.80 o                         
   2  32 -12       7490.73       1232.22      2137.77 o                         
   4  32 -12       6972.91       2281.11      2199.60 o                         
   6  32 -12      18120.63      15828.87      2735.42 o                         
   1   1 -11      21630.30      27580.44      2022.94 o                         
   3   1 -11      40030.92      43923.45      2026.33 o                         
   5   1 -11      43622.56      46305.20      2280.40 o                         
   7   1 -11      12295.78      13375.62      1510.38 o                         
   9   1 -11      14836.15      11102.21      1506.63 o                         
  11   1 -11      10901.88       8723.52      1373.21 o                         
  13   1 -11        668.81        418.22      1140.47 o                         
  15   1 -11      94563.29      91590.60      3753.53 o                         
  17   1 -11      30926.76      30036.60      1653.70 o                         
  19   1 -11      57725.58      57708.12      2030.34 o                         
  21   1 -11      18206.09      16747.71      1640.44 o                         
  23   1 -11      22807.97      22879.27      1878.67 o                         
  25   1 -11      10378.80       8107.30      2013.96 o                         
   1   3 -11      65260.33      63084.55      2181.93 o                         
   3   3 -11      84887.08      83393.57      2481.24 o                         
   5   3 -11      68640.98      67334.64      2416.68 o                         
   7   3 -11      34605.67      36707.46      1925.13 o                         
   9   3 -11       6851.48       5533.86      1307.66 o                         
  11   3 -11       2690.13       2955.49      1269.51 o                         
  13   3 -11       6461.20       6406.40      1336.14 o                         
  15   3 -11      58091.45      57026.82      2220.21 o                         
  17   3 -11      12542.43      11820.73      1397.96 o                         
  19   3 -11      13712.41      15334.07      1493.04 o                         
  21   3 -11       5758.68       5158.95      1382.61 o                         
  23   3 -11       8077.73       7079.29      1460.18 o                         
  25   3 -11       9502.29       9591.67      1948.40 o                         
   1   5 -11       5781.31       5107.52      1179.26 o                         
   3   5 -11      38274.98      39761.37      1829.18 o                         
   5   5 -11      11763.02      13756.18      1328.82 o                         
   7   5 -11      19690.15      22340.37      1634.11 o                         
   9   5 -11       2975.57        596.35      1174.54 o                         
  11   5 -11       6785.05       6456.49      1344.36 o                         
  13   5 -11      15769.36      17004.78      1622.40 o                         
  15   5 -11      82220.76      80893.55      2659.11 o                         
  17   5 -11      45169.22      41464.65      2092.82 o                         
  19   5 -11      23318.48      24347.75      1782.74 o                         
  21   5 -11      22845.68      23324.07      1886.63 o                         
  23   5 -11         73.07        538.78      1474.26 o                         
  25   5 -11      18373.38      19716.67      2190.21 o                         
   1   7 -11       7790.18       6437.02      1114.42 o                         
   3   7 -11      15998.69      17571.91      1425.19 o                         
   5   7 -11      12095.79      12655.27      1299.04 o                         
   7   7 -11      10007.31      15313.34      1398.87 o                         
   9   7 -11      12443.60      11504.85      1724.26 o                         
  11   7 -11      13515.93      10067.86      1526.36 o                         
  13   7 -11       6294.83       7727.95      1446.24 o                         
  15   7 -11      49874.33      48552.66      2349.32 o                         
  17   7 -11       5110.90       5769.49      1394.06 o                         
  19   7 -11      21249.56      22356.65      1801.08 o                         
  21   7 -11       1476.01       1265.60      1350.67 o                         
  23   7 -11       3272.10        999.89      1512.90 o                         
  25   7 -11        167.00       1232.53      1865.52 o                         
   1   9 -11       6045.21       6372.33      1232.15 o                         
   3   9 -11       1896.22       1778.12      1033.99 o                         
   5   9 -11      76996.24      70555.75      2236.52 o                         
   7   9 -11      55720.85      54224.27      2083.88 o                         
   9   9 -11      40008.16      38874.59      2210.87 o                         
  11   9 -11      28550.03      29437.22      1982.27 o                         
  13   9 -11      35161.99      38398.20      2278.55 o                         
  15   9 -11      22060.42      19591.98      1798.02 o                         
  17   9 -11      35312.56      35050.95      2047.25 o                         
  19   9 -11       9348.31       9886.24      1572.79 o                         
  21   9 -11        271.18       1850.03      1524.54 o                         
  23   9 -11       5849.01       4655.85      1864.20 o                         
  25   9 -11      24432.04      23695.45      2506.48 o                         
   1  11 -11      36956.20      37480.74      2086.81 o                         
   3  11 -11      57012.78      58258.46      2123.34 o                         
   5  11 -11      72744.60      72802.83      2380.29 o                         
   7  11 -11      64622.65      67678.58      2336.29 o                         
   9  11 -11     108782.07     114214.17      2944.65 o                         
  11  11 -11      42457.34      46138.84      2324.52 o                         
  13  11 -11      32338.50      33667.38      1989.00 o                         
  15  11 -11      41031.89      43933.46      2369.17 o                         
  17  11 -11      10871.64      10526.04      1564.65 o                         
  19  11 -11      11220.46      11837.41      1815.61 o                         
  21  11 -11       8653.50       6077.32      1888.85 o                         
  23  11 -11      15011.48      14779.40      2245.09 o                         
  25  11 -11      24655.96      23019.44      2545.43 o                         
   1  13 -11     102150.98     102187.95      3004.36 o                         
   3  13 -11      13607.52      11272.49      1524.62 o                         
   5  13 -11      21286.03      21003.52      1622.50 o                         
   7  13 -11      22155.78      25107.68      1692.63 o                         
   9  13 -11      60496.47      54410.97      2269.41 o                         
  11  13 -11      20171.34      21699.57      1726.53 o                         
  13  13 -11     114991.74     107322.21      3013.55 o                         
  15  13 -11      53868.37      56242.22      2546.05 o                         
  17  13 -11      56134.09      50624.29      2841.94 o                         
  19  13 -11      15333.12      10833.80      1811.75 o                         
  21  13 -11        767.11       -294.06      1843.95 o                         
  23  13 -11      10057.83       8289.23      2383.71 o                         
   1  15 -11      10635.77      10526.50      1480.43 o                         
   3  15 -11      29532.72      31671.06      2777.99 o                         
   5  15 -11      95780.70      92933.39      2863.26 o                         
   7  15 -11      99640.00      98932.62      2765.37 o                         
   9  15 -11      99686.62      96174.61      2775.55 o                         
  11  15 -11      43715.38      45328.11      2268.59 o                         
  13  15 -11      29874.74      29208.48      2368.61 o                         
  15  15 -11      19875.21      19205.40      1923.05 o                         
  17  15 -11       3377.62       1723.59      1469.27 o                         
  19  15 -11       6610.79       2609.47      1846.07 o                         
  21  15 -11       6043.53       4476.83      2015.98 o                         
  23  15 -11      12604.54      10265.13      2479.28 o                         
   1  17 -11        898.19       -931.91      1439.10 o                         
   3  17 -11      21805.53      21878.91      2307.59 o                         
   5  17 -11      26852.87      27069.59      1993.21 o                         
   7  17 -11     114704.69     113823.08      4032.95 o                         
   9  17 -11       9392.15       9079.42      1710.91 o                         
  11  17 -11      33291.26      36091.51      2117.89 o                         
  13  17 -11      12627.27      11235.74      1816.33 o                         
  15  17 -11      38475.74      35803.55      2583.45 o                         
  17  17 -11       5135.89       7418.25      1936.14 o                         
  19  17 -11      11965.67      10509.28      2157.96 o                         
  21  17 -11        313.15       -152.94      1937.87 o                         
  23  17 -11       8290.67      10259.71      2551.46 o                         
   1  19 -11       7866.89       7695.37      1760.65 o                         
   3  19 -11      10283.73       9962.16      1764.10 o                         
   5  19 -11       7621.83       4448.31      1616.06 o                         
   7  19 -11      35720.62      37960.55      2525.62 o                         
   9  19 -11      10177.24       8596.91      1807.06 o                         
  11  19 -11      34744.43      37937.72      2916.74 o                         
  13  19 -11      33060.65      29710.67      2422.03 o                         
  15  19 -11       2144.29       3704.34      1915.70 o                         
  17  19 -11      23604.84      21527.71      2411.18 o                         
  19  19 -11      13687.18      11185.53      2212.54 o                         
  21  19 -11       2940.73       3375.98      2086.29 o                         
   1  21 -11       5831.15       5872.78      1729.63 o                         
   3  21 -11       1594.88         13.87      1520.60 o                         
   5  21 -11      14463.66      13268.45      1977.94 o                         
   7  21 -11       5297.16       5448.51      1773.93 o                         
   9  21 -11      25927.52      26736.83      2377.18 o                         
  11  21 -11       1314.90       1849.68      1688.30 o                         
  13  21 -11      34800.20      35542.68      3382.19 o                         
  15  21 -11       6108.32       4100.81      2171.09 o                         
  17  21 -11       7309.90       4806.09      1987.02 o                         
  19  21 -11      17627.77      13977.51      2749.37 o                         
  21  21 -11      10333.37      11224.74      2401.61 o                         
   1  23 -11      40466.34      42677.87      2518.69 o                         
   3  23 -11      82033.88      77462.56      3436.69 o                         
   5  23 -11       8140.90       7732.50      1904.54 o                         
   7  23 -11      39849.56      38153.51      3269.89 o                         
   9  23 -11      17947.15      17667.75      2332.35 o                         
  11  23 -11      12319.05      14010.99      2639.93 o                         
  13  23 -11       7125.76       5833.21      2262.73 o                         
  15  23 -11      37668.08      39898.41      3261.91 o                         
  17  23 -11      13270.95      12486.78      2431.65 o                         
  19  23 -11      13788.43      12542.24      2670.97 o                         
   1  25 -11      44042.46      41784.49      2542.35 o                         
   3  25 -11       9552.90       7401.31      1825.27 o                         
   5  25 -11      48431.99      44278.14      2761.48 o                         
   7  25 -11      46674.54      46504.98      3070.16 o                         
   9  25 -11      32396.18      31873.97      2713.85 o                         
  11  25 -11      19074.14      16283.95      2446.34 o                         
  13  25 -11      71191.61      66754.32      3603.50 o                         
  15  25 -11       8684.73       7180.51      2459.05 o                         
  17  25 -11      63425.17      60224.64      3749.51 o                         
  19  25 -11      32432.03      31634.75      3146.47 o                         
   1  27 -11      36867.90      33071.33      2485.90 o                         
   3  27 -11      48472.85      48592.12      2898.14 o                         
   5  27 -11      21221.54      21689.04      2244.10 o                         
   7  27 -11      51637.76      48369.43      2882.42 o                         
   9  27 -11      50268.68      51657.79      3180.54 o                         
  11  27 -11       8102.53       9981.72      2307.94 o                         
  13  27 -11      50719.95      48721.16      3359.31 o                         
  15  27 -11         17.75      -2210.22      2210.22 o                         
  17  27 -11      37793.58      37062.90      3258.75 o                         
   1  29 -11      33335.35      32266.37      2613.94 o                         
   3  29 -11      32539.51      33706.18      2581.75 o                         
   5  29 -11      54269.35      48019.83      2942.37 o                         
   7  29 -11       7446.04       4775.01      2079.82 o                         
   9  29 -11      18282.83      19691.40      2507.91 o                         
  11  29 -11      11338.41       9598.04      2277.82 o                         
  13  29 -11      27872.92      28650.57      2763.38 o                         
  15  29 -11      10642.01       5760.67      2495.20 o                         
   1  31 -11      20284.83      14760.10      2191.69 o                         
   3  31 -11      15165.43      11240.44      2205.93 o                         
   5  31 -11       9029.00       4447.44      2120.68 o                         
   7  31 -11      32143.90      27877.57      2743.19 o                         
   9  31 -11        158.35      -1921.14      1921.14 o                         
  11  31 -11      21488.43      22402.12      2714.95 o                         
  13  31 -11      22975.79      18460.28      2695.98 o                         
   1  33 -11       2461.67      -1166.15      1858.26 o                         
   3  33 -11       4562.47      -1358.89      2137.29 o                         
   5  33 -11      13826.28      10196.13      2613.54 o                         
   7  33 -11      17377.07      15742.11      2592.57 o                         
   9  33 -11      13415.15       9934.79      2514.26 o                         
  11  33 -11       4110.13       2311.39      2266.90 o                         
   1  35 -11       2876.62       1503.29      2112.35 o                         
   3  35 -11      13298.21      10411.25      2581.43 o                         
   5  35 -11       2406.31      -2207.99      2207.99 o                         
   7  35 -11      30388.71      27240.49      3082.59 o                         
   9  35 -11      25374.44      20233.95      2750.93 o                         
   1  37 -11       1593.13      -1317.13      2224.48 o                         
   3  37 -11       1750.65      -1688.39      2259.51 o                         
   2   0 -10     231294.26     235069.91      5058.08 o                         
   6   0 -10      61918.84      56613.27      2913.71 o                         
  10   0 -10      55386.32      50387.38      3162.79 o                         
  14   0 -10     159158.03     162364.74      4900.50 o                         
  18   0 -10      17704.61      25716.35      2558.86 o                         
  22   0 -10       9327.91      14462.05      2055.78 o                         
  26   0 -10      22621.50      23431.34      3316.54 o                         
   0   2 -10       9916.85      11787.51      1322.09 o                         
   2   2 -10      34690.86      43777.42      1499.68 o                         
   4   2 -10       7358.85       7565.71       974.69 o                         
   6   2 -10      36641.15      37344.93      1728.82 o                         
   8   2 -10      37420.29      40033.22      2954.22 o                         
  10   2 -10       5722.58       6982.48      1242.34 o                         
  12   2 -10      11123.45      10880.96      1340.05 o                         
  14   2 -10      42818.65      46708.51      2194.97 o                         
  16   2 -10      29343.21      28406.72      1669.68 o                         
  18   2 -10     197134.26     191475.55      4142.45 o                         
  20   2 -10       4985.68       5856.21      1299.17 o                         
  22   2 -10      61470.41      63368.84      2220.87 o                         
  24   2 -10       3528.34       3760.79      1375.67 o                         
  26   2 -10       9779.87      11384.25      1917.00 o                         
  28   2 -10      11900.43      15369.09      2242.41 o                         
   2   4 -10      69330.57      65548.94      1759.34 o                         
   4   4 -10      12055.29      14012.91      1166.21 o                         
   6   4 -10      96872.66      99510.01      2426.62 o                         
   8   4 -10       8311.65       9566.86      1311.88 o                         
  10   4 -10      30642.16      32646.88      1820.40 o                         
  12   4 -10       9109.25       7767.83      1423.48 o                         
  14   4 -10      16612.88      15980.94      1518.26 o                         
  16   4 -10      20201.66      23049.48      1604.13 o                         
  18   4 -10      31784.73      33330.80      1796.00 o                         
  20   4 -10      55994.34      53729.67      2238.08 o                         
  22   4 -10      23334.48      22203.73      1777.07 o                         
  24   4 -10      11903.41      10342.92      1702.81 o                         
  26   4 -10       5148.53       4195.70      1718.53 o                         
  28   4 -10       1034.18       3170.41      2083.40 o                         
   0   6 -10      51569.85      53210.26      1782.17 o                         
   2   6 -10      32027.05      36188.96      1409.80 o                         
   4   6 -10      10570.44       9924.04      1049.53 o                         
   6   6 -10      55529.19      54775.97      1843.65 o                         
   8   6 -10      66543.92      68395.74      2184.71 o                         
  10   6 -10      40723.37      45318.85      2265.24 o                         
  12   6 -10      53670.56      53204.21      2309.13 o                         
  14   6 -10      48935.52      49803.61      2069.43 o                         
  16   6 -10      11928.90      12769.20      1425.50 o                         
  18   6 -10      20852.73      20675.03      1608.72 o                         
  20   6 -10      12674.43      13335.98      1527.06 o                         
  22   6 -10       3461.68       2999.94      1356.15 o                         
  24   6 -10      26716.08      29587.15      2187.11 o                         
  26   6 -10      12488.66      10936.68      1991.30 o                         
  28   6 -10      16570.60      17768.63      2471.95 o                         
   2   8 -10     133364.39     134160.61      2456.86 o                         
   4   8 -10      88397.91      88245.96      1984.69 o                         
   6   8 -10      21947.48      24808.47      1610.58 o                         
   8   8 -10      58489.46      59413.03      2244.85 o                         
  10   8 -10      15231.38      13564.53      1552.11 o                         
  12   8 -10      28154.09      26787.96      1662.53 o                         
  14   8 -10      73201.36      75977.44      2346.72 o                         
  16   8 -10      17411.46      19893.41      1682.06 o                         
  18   8 -10      18717.31      18208.84      1717.49 o                         
  20   8 -10      15681.25      15474.63      1620.86 o                         
  22   8 -10      10510.24       9616.41      1583.28 o                         
  24   8 -10       5659.96       8870.03      1812.78 o                         
  26   8 -10      11458.29      10829.65      2009.89 o                         
  28   8 -10      15024.33      13767.47      2424.85 o                         
   0  10 -10     231320.72     237143.49      6956.83 o                         
   2  10 -10       4075.38       3963.23       927.55 o                         
   4  10 -10     170457.83     164358.28      3297.55 o                         
   6  10 -10      88214.70      84510.30      2446.50 o                         
   8  10 -10      28745.51      33087.03      1786.03 o                         
  10  10 -10      50597.88      52965.52      2288.49 o                         
  12  10 -10      61497.22      66714.21      2347.77 o                         
  14  10 -10       1933.74       1668.92      1192.89 o                         
  16  10 -10     153936.80     141978.87      3434.02 o                         
  18  10 -10       5337.85       4300.85      1386.78 o                         
  20  10 -10      15412.93      15795.15      1685.71 o                         
  22  10 -10      22040.29      23854.52      2083.56 o                         
  24  10 -10       1422.79       1915.20      1731.09 o                         
  26  10 -10        438.55       1839.30      1923.15 o                         
  28  10 -10      53521.95      45927.59      9993.67 o                         
   2  12 -10       3864.67       3634.34      1204.68 o                         
   4  12 -10     197432.90     192917.03      3717.62 o                         
   6  12 -10      15532.95      17188.74      1462.47 o                         
   8  12 -10     177645.35     176675.03      3625.86 o                         
  10  12 -10        488.42       1699.61      1109.20 o                         
  12  12 -10      29757.31      27648.19      1733.45 o                         
  14  12 -10      21832.76      18724.07      1954.59 o                         
  16  12 -10      21319.96      18907.90      1674.07 o                         
  18  12 -10      29529.20      28398.92      1945.18 o                         
  20  12 -10      40525.30      36385.18      2475.32 o                         
  22  12 -10      10618.79       8156.95      2087.49 o                         
  24  12 -10      18047.00      18943.80      2369.44 o                         
  26  12 -10       5365.68       6315.63      2052.59 o                         
   0  14 -10      22686.79      23047.11      2348.28 o                         
   2  14 -10      17920.05      19735.74      1555.36 o                         
   4  14 -10      27338.76      30687.39      1658.89 o                         
   6  14 -10      73124.51      76257.60      2431.67 o                         
   8  14 -10      19454.62      21077.45      1555.75 o                         
  10  14 -10      61462.32      60296.54      2099.55 o                         
  12  14 -10      49827.73      47014.31      2122.32 o                         
  14  14 -10       6330.52       6791.37      1333.86 o                         
  16  14 -10      42677.45      45002.92      2218.56 o                         
  18  14 -10      34093.04      34087.27      2648.22 o                         
  20  14 -10       2681.26        614.99      1712.61 o                         
  22  14 -10      15505.13      11423.38      2225.11 o                         
  24  14 -10       4134.71       2400.68      2255.26 o                         
  26  14 -10      11116.03      12809.15      2255.47 o                         
   2  16 -10      80273.48      81366.28      2531.88 o                         
   4  16 -10      18613.63      19240.18      1411.85 o                         
   6  16 -10      75598.79      74835.40      2319.82 o                         
   8  16 -10      39410.26      40296.67      1920.78 o                         
  10  16 -10      42156.97      43814.99      1901.12 o                         
  12  16 -10       8148.94       8807.86      1362.92 o                         
  14  16 -10      54808.18      52278.49      2320.94 o                         
  16  16 -10        500.22      -1387.64      1387.64 o                         
  18  16 -10      22148.69      16210.71      1982.98 o                         
  20  16 -10       5398.69       2259.90      1742.84 o                         
  22  16 -10       6587.60       6330.11      2095.62 o                         
  24  16 -10       2505.22       1727.87      2222.12 o                         
  26  16 -10      12032.26       9271.46      2632.81 o                         
   0  18 -10     154612.80     153518.71      4890.40 o                         
   2  18 -10      54873.83      53159.44      2167.55 o                         
   4  18 -10      59658.29      59322.20      2079.93 o                         
   6  18 -10      71280.48      68713.81      2268.38 o                         
   8  18 -10      14314.53      10792.81      1361.53 o                         
  10  18 -10      68562.98      69026.20      2374.33 o                         
  12  18 -10      66408.01      62211.55      2535.01 o                         
  14  18 -10      12479.65      13190.23      1733.80 o                         
  16  18 -10      73025.84      72265.04      3037.01 o                         
  18  18 -10      27066.04      23041.12      2311.67 o                         
  20  18 -10       1538.88        686.51      1774.99 o                         
  22  18 -10      16811.79      18574.03      2378.86 o                         
  24  18 -10       6980.84       5021.67      2500.19 o                         
   2  20 -10       8961.39       8111.09      1618.06 o                         
   4  20 -10      52556.71      59940.24      2897.49 o                         
   6  20 -10      45093.14      42494.77      2310.10 o                         
   8  20 -10      81268.83      80335.08      2894.97 o                         
  10  20 -10      47623.77      47911.15      2451.20 o                         
  12  20 -10      20234.46      20116.84      1900.08 o                         
  14  20 -10      47817.88      51479.93      3034.23 o                         
  16  20 -10        140.76       3901.38      1789.34 o                         
  18  20 -10      11412.86       8546.72      2021.09 o                         
  20  20 -10       7969.03       5886.62      2021.87 o                         
  22  20 -10      22986.20      23290.02      2565.96 o                         
  24  20 -10      15848.05      10978.54      2525.49 o                         
   0  22 -10      49594.39      53072.64      3678.34 o                         
   2  22 -10       4579.47       4481.26      1635.37 o                         
   4  22 -10      56195.73      55710.33      2839.57 o                         
   6  22 -10      56595.72      55402.26      2871.09 o                         
   8  22 -10       2672.34       3534.30      1862.96 o                         
  10  22 -10      68111.69      66961.74      2822.66 o                         
  12  22 -10       5891.80       3899.65      1551.25 o                         
  14  22 -10      31583.38      30142.52      2588.42 o                         
  16  22 -10       6625.64       7129.07      1937.43 o                         
  18  22 -10       2466.91        869.55      1841.01 o                         
  20  22 -10      20862.50      18648.27      2359.27 o                         
  22  22 -10      32611.60      33796.60      2960.56 o                         
  24  22 -10         55.35       2577.48      2333.95 o                         
   2  24 -10      48635.68      46786.22      2616.74 o                         
   4  24 -10      42960.34      44792.87      2599.13 o                         
   6  24 -10      13509.54      11335.93      1875.40 o                         
   8  24 -10      63418.91      58071.71      2958.52 o                         
  10  24 -10      50351.63      48877.43      2976.10 o                         
  12  24 -10       8167.65       4364.56      1743.96 o                         
  14  24 -10      49917.99      48017.91      3098.87 o                         
  16  24 -10      25340.53      24185.80      2435.87 o                         
  18  24 -10       8706.86       8764.45      2099.47 o                         
  20  24 -10      57047.92      48345.24      3175.89 o                         
  22  24 -10       2094.90       3640.15      2267.47 o                         
   0  26 -10     171197.68     177346.05      6116.46 o                         
   2  26 -10      12633.93      12930.17      1908.84 o                         
   4  26 -10      56771.98      58389.73      2865.37 o                         
   6  26 -10       9825.94       7069.15      1762.99 o                         
   8  26 -10      20811.67      23573.07      2112.10 o                         
  10  26 -10       2898.70       1124.70      1706.20 o                         
  12  26 -10      79551.60      80285.41      4152.29 o                         
  14  26 -10       6609.33       2368.44      2012.82 o                         
  16  26 -10      34555.32      34343.23      2770.44 o                         
  18  26 -10       9303.90       7783.08      2151.77 o                         
  20  26 -10       3326.35       4757.45      2143.99 o                         
  22  26 -10       2148.38       2365.61      2437.65 o                         
   2  28 -10      36352.69      38159.60      2947.76 o                         
   4  28 -10      67920.97      62387.60      3025.93 o                         
   6  28 -10       6619.59       4780.68      1755.68 o                         
   8  28 -10      93572.97      95829.64      3505.54 o                         
  10  28 -10       3524.56       1268.26      1973.80 o                         
  12  28 -10       2870.88       1618.12      1920.89 o                         
  14  28 -10      15460.15      13003.29      2344.34 o                         
  16  28 -10      56325.89      55447.27      3543.01 o                         
  18  28 -10       8211.83       6507.28      2219.45 o                         
  20  28 -10     108426.11     104825.19      4782.74 o                         
   0  30 -10     153182.92     158364.98      6765.06 o                         
   2  30 -10      14571.85      11356.80      2036.06 o                         
   4  30 -10      34010.14      35498.06      2869.64 o                         
   6  30 -10     127902.28     124148.92      4001.52 o                         
   8  30 -10      15624.05      13943.09      2281.85 o                         
  10  30 -10      56251.29      58636.43      3293.68 o                         
  12  30 -10      26533.40      26825.97      2651.57 o                         
  14  30 -10       8595.72       5877.35      2163.75 o                         
  16  30 -10       5828.80       6111.65      2238.83 o                         
  18  30 -10       7864.40       5354.43      2267.76 o                         
   2  32 -10      78966.88      74306.06      3453.48 o                         
   4  32 -10      32276.04      30947.18      2689.21 o                         
   6  32 -10        100.29      -1388.52      1902.17 o                         
   8  32 -10      27958.48      26069.12      2673.90 o                         
  10  32 -10      36325.50      38623.59      3715.56 o                         
  12  32 -10       9709.05       8420.48      2291.28 o                         
  14  32 -10      36549.25      35235.47      3519.00 o                         
  16  32 -10      29729.32      25466.32      2906.12 o                         
   0  34 -10      66973.61      84758.48      5385.07 o                         
   2  34 -10       3137.15        259.18      1876.91 o                         
   4  34 -10      53727.58      53899.57      3345.48 o                         
   6  34 -10       3865.05       3095.98      2106.19 o                         
   8  34 -10       3148.62        143.86      2047.37 o                         
  10  34 -10       7723.31       4569.42      2195.94 o                         
  12  34 -10       7424.73      10578.89      2394.05 o                         
  14  34 -10       6232.80       6588.61      2395.71 o                         
   2  36 -10      18688.60      16384.97      2542.77 o                         
   4  36 -10      15477.36      12351.31      2458.21 o                         
   6  36 -10      27646.10      24336.64      3245.60 o                         
   8  36 -10      51507.66      55430.23      4643.00 o                         
  10  36 -10      30327.69      23656.04      2849.55 o                         
  12  36 -10       9091.72       6052.53      2360.47 o                         
   0  38 -10       8451.35       1129.42      4676.29 o                         
   2  38 -10      11160.46       9794.14      2459.47 o                         
   4  38 -10        808.53        -71.45      2223.97 o                         
   6  38 -10     109587.00     108191.12      4527.38 o                         
   8  38 -10         47.89        -33.17      2240.01 o                         
  10  38 -10      24831.53      20278.74      2834.69 o                         
   2  40 -10      18241.45      12515.98      2947.46 o                         
   4  40 -10      11080.04       5530.11      2482.00 o                         
   1   1  -9      66949.17      66928.51      1492.90 o                         
   3   1  -9      26142.38      30282.17      1296.20 o                         
   5   1  -9      40131.40      43624.31      1584.79 o                         
   7   1  -9      55483.05      52215.64      1814.52 o                         
   9   1  -9      22894.27      28044.93      1487.76 o                         
  11   1  -9     105094.92     104578.30      2542.36 o                         
  13   1  -9      14566.06      15872.45      1491.26 o                         
  15   1  -9     102490.22     105810.52      2900.78 o                         
  17   1  -9      66166.11      69063.60      2160.24 o                         
  19   1  -9      19491.77      20734.66      1471.49 o                         
  21   1  -9     101500.53      96863.95      2501.23 o                         
  23   1  -9       4842.61       2968.96      1251.99 o                         
  25   1  -9      64622.92      66255.95      2560.61 o                         
  27   1  -9      49014.08      54508.08      3297.25 o                         
  29   1  -9     105489.37     109761.68      4027.97 o                         
   1   3  -9       4666.30       4588.94       697.33 o                         
   3   3  -9       4202.82       7052.82       839.98 o                         
   5   3  -9     110523.13     113877.40      2284.02 o                         
   7   3  -9      12103.09      13416.61      1105.98 o                         
   9   3  -9      74024.25      75316.94      2092.62 o                         
  11   3  -9       6979.26      11396.30      1180.42 o                         
  13   3  -9      21217.23      25873.29      1678.71 o                         
  15   3  -9       9043.40       9520.65      1506.34 o                         
  17   3  -9      14847.29      14673.57      1541.55 o                         
  19   3  -9      10158.25       9479.57      1357.04 o                         
  21   3  -9      91181.90      97304.96      2531.81 o                         
  23   3  -9       7467.36       7132.87      1372.54 o                         
  25   3  -9      40959.56      49144.63      2249.15 o                         
  27   3  -9        373.87       1253.75      1601.75 o                         
  29   3  -9      14390.30      17880.67      2457.05 o                         
   1   5  -9     133145.64     128762.79      2065.69 o                         
   3   5  -9      31195.11      34918.06      1336.10 o                         
   5   5  -9      12548.68      15078.28      1092.43 o                         
   7   5  -9       3470.12       4660.95       960.55 o                         
   9   5  -9       2310.81       1739.58      1082.67 o                         
  11   5  -9      69061.33      68623.67      2659.68 o                         
  13   5  -9      10238.43      10347.06      1365.60 o                         
  15   5  -9      93955.66      97126.89      2754.02 o                         
  17   5  -9      22363.93      22646.21      1642.93 o                         
  19   5  -9      46301.53      47035.86      2006.28 o                         
  21   5  -9      11941.51      12004.58      1386.09 o                         
  23   5  -9      45901.92      48191.09      2092.38 o                         
  25   5  -9      23350.69      25948.24      1952.52 o                         
  27   5  -9       6925.13       7394.13      1783.73 o                         
  29   5  -9      29750.32      33647.02      2975.34 o                         
   1   7  -9     155074.09     161509.05      2394.13 o                         
   3   7  -9      92103.30      93851.31      1950.98 o                         
   5   7  -9     155298.11     158134.97      2635.94 o                         
   7   7  -9       8580.84       8571.53      1158.91 o                         
   9   7  -9      54376.49      57534.38      2210.35 o                         
  11   7  -9      14600.73      15336.69      1424.38 o                         
  13   7  -9       9364.93      10084.28      1255.37 o                         
  15   7  -9      34256.00      35177.28      1811.53 o                         
  17   7  -9       9826.13       8046.40      1306.91 o                         
  19   7  -9      19906.16      24256.87      1631.48 o                         
  21   7  -9      11252.35      14221.64      1489.47 o                         
  23   7  -9       9641.11      10514.59      1430.58 o                         
  25   7  -9      22371.84      22404.31      2095.20 o                         
  27   7  -9       2262.73       3919.41      1796.68 o                         
  29   7  -9       9710.75       9091.97      2734.34 o                         
   1   9  -9      26701.75      26262.55      1054.32 o                         
   3   9  -9      99843.37      95742.48      2014.71 o                         
   5   9  -9      23373.45      24223.31      1317.03 o                         
   7   9  -9      85367.54      89770.65      2326.06 o                         
   9   9  -9      11308.84      13278.06      1434.75 o                         
  11   9  -9      95441.91      92714.53      2435.54 o                         
  13   9  -9      33705.06      33703.75      1708.46 o                         
  15   9  -9     186792.27     190801.76      3724.85 o                         
  17   9  -9      12340.49      15313.95      1455.81 o                         
  19   9  -9     133695.13     129801.59      3011.43 o                         
  21   9  -9      23583.10      25188.06      1717.74 o                         
  23   9  -9      35669.02      33953.26      2223.15 o                         
  25   9  -9       4748.47       3215.42      1755.73 o                         
  27   9  -9      57938.28      55933.14      2880.36 o                         
  29   9  -9      16092.15      14406.63      2259.65 o                         
   1  11  -9      99972.54     101844.71      1958.43 o                         
   3  11  -9      28106.38      30486.34      1378.48 o                         
   5  11  -9      27087.13      27907.50      1408.85 o                         
   7  11  -9      14597.56      17136.89      1238.90 o                         
   9  11  -9       1514.74        618.56       945.76 o                         
  11  11  -9      12236.18      11384.43      1481.35 o                         
  13  11  -9      56790.25      57433.83      2022.20 o                         
  15  11  -9        755.06       2469.65      1109.70 o                         
  17  11  -9      87193.73      83028.00      2524.81 o                         
  19  11  -9      96969.03      97231.35      2780.11 o                         
  21  11  -9      72756.78      69617.30      2675.07 o                         
  23  11  -9      18897.45      21619.07      2062.84 o                         
  25  11  -9      13798.00      11168.61      1870.94 o                         
  27  11  -9        532.98       -592.83      1727.39 o                         
  29  11  -9       5155.78       3060.62      2194.21 o                         
   1  13  -9     148100.39     147483.48      2451.23 o                         
   3  13  -9      54675.77      54225.99      1453.55 o                         
   5  13  -9      23020.62      27017.92      1656.88 o                         
   7  13  -9      17709.36      21005.11      1292.89 o                         
   9  13  -9        386.42        166.90       935.31 o                         
  11  13  -9      28073.16      29795.12      1777.96 o                         
  13  13  -9       7908.97       7166.49      1291.94 o                         
  15  13  -9      15715.44      16967.47      1725.56 o                         
  17  13  -9       4482.96       2462.43      1279.82 o                         
  19  13  -9       9356.16       9436.89      1648.19 o                         
  21  13  -9      14881.35      16321.56      1836.26 o                         
  23  13  -9      20830.88      22855.97      2907.11 o                         
  25  13  -9      18987.16      17208.67      2512.70 o                         
  27  13  -9      33109.40      28389.47      2528.15 o                         
  29  13  -9       3283.08        171.70      2135.04 o                         
   1  15  -9      40187.66      40824.46      1498.17 o                         
   3  15  -9      82527.29      86955.26      2095.80 o                         
   5  15  -9      45943.48      44608.01      1750.17 o                         
   7  15  -9      20747.95      23747.32      1331.59 o                         
   9  15  -9       4402.31       3480.71      1003.99 o                         
  11  15  -9      12230.61       9934.59      1209.68 o                         
  13  15  -9      15967.18      17401.90      1521.12 o                         
  15  15  -9      59687.17      64659.13      3122.02 o                         
  17  15  -9      39069.85      39386.61      2120.00 o                         
  19  15  -9     111438.20     109476.33      3851.37 o                         
  21  15  -9      16515.83      15688.45      2057.06 o                         
  23  15  -9       4470.29       4897.32      1912.93 o                         
  25  15  -9       9288.09      10216.61      3258.78 o                         
  27  15  -9       1247.29      -1223.72      1984.87 o                         
  29  15  -9      18941.68      17492.47      8439.66 o                         
   1  17  -9      45155.59      43525.72      1544.00 o                         
   3  17  -9      16529.99      18381.25      1201.31 o                         
   5  17  -9      24638.31      25967.07      1429.89 o                         
   7  17  -9       9270.50      11155.24      1222.73 o                         
   9  17  -9      37788.22      39061.48      1713.11 o                         
  11  17  -9      20164.30      20978.29      1429.38 o                         
  13  17  -9      46514.47      45483.33      2233.76 o                         
  15  17  -9       9476.61       6907.91      1474.87 o                         
  17  17  -9      70046.65      70138.73      2690.20 o                         
  19  17  -9      26082.49      24446.31      2347.87 o                         
  21  17  -9       5920.78       5068.68      1960.34 o                         
  23  17  -9      17627.90      15979.22      2372.05 o                         
  25  17  -9      22145.64      18513.30      2743.70 o                         
  27  17  -9      11919.41       8950.75      2681.13 o                         
   1  19  -9      59065.85      58935.57      2475.12 o                         
   3  19  -9      42908.00      42364.51      2354.25 o                         
   5  19  -9      95492.52      92698.96      2569.05 o                         
   7  19  -9      25501.77      27719.73      1567.43 o                         
   9  19  -9      31068.83      30233.35      1617.14 o                         
  11  19  -9        962.18       -213.42      1039.17 o                         
  13  19  -9      63028.78      61186.80      2527.84 o                         
  15  19  -9        340.77       2571.69      1500.42 o                         
  17  19  -9      11771.33      14415.70      1981.65 o                         
  19  19  -9      12647.97       9928.07      1942.17 o                         
  21  19  -9      54506.16      50695.99      3097.76 o                         
  23  19  -9      14100.02      11975.74      2497.42 o                         
  25  19  -9      33146.03      37684.06      3616.41 o                         
  27  19  -9       8986.55       5085.01      2538.92 o                         
   1  21  -9       2543.98       5315.45      1471.59 o                         
   3  21  -9      53305.16      50307.32      2572.17 o                         
   5  21  -9       2568.61        974.05      1270.25 o                         
   7  21  -9      59404.64      64566.60      2306.44 o                         
   9  21  -9      10974.50       9070.58      1253.40 o                         
  11  21  -9      49491.84      49781.92      2227.23 o                         
  13  21  -9      15133.19      16005.79      1617.46 o                         
  15  21  -9      14406.01      11507.32      1789.79 o                         
  17  21  -9      84937.29      84617.80      3412.41 o                         
  19  21  -9      14083.57      10884.18      2389.97 o                         
  21  21  -9      54417.53      53467.54      3232.18 o                         
  23  21  -9       8139.08       6902.44      2359.07 o                         
  25  21  -9      26358.55      21620.87      2982.23 o                         
  27  21  -9       5665.00       -535.06      2426.16 o                         
   1  23  -9      20911.47      20492.98      1894.94 o                         
   3  23  -9      10333.17      10583.88      1655.87 o                         
   5  23  -9       2527.01        739.26      1500.63 o                         
   7  23  -9       9688.77       9774.51      1734.58 o                         
   9  23  -9       2386.09        475.17      1243.32 o                         
  11  23  -9      39333.33      43612.56      2322.14 o                         
  13  23  -9       2478.17       2330.67      1415.86 o                         
  15  23  -9      16980.73      14402.77      2140.89 o                         
  17  23  -9       3841.65       4098.60      1795.69 o                         
  19  23  -9      12248.84      10832.28      2043.42 o                         
  21  23  -9       3012.61        956.74      1823.57 o                         
  23  23  -9      27140.11      23298.73      3064.53 o                         
  25  23  -9      34706.55      34680.64      3340.12 o                         
   1  25  -9       1794.32        374.91      1441.18 o                         
   3  25  -9      21537.45      20575.83      1919.33 o                         
   5  25  -9      40130.51      42058.60      2967.05 o                         
   7  25  -9      21510.83      21857.60      1826.25 o                         
   9  25  -9      29983.11      32823.00      2580.41 o                         
  11  25  -9      10772.55       6326.72      1593.61 o                         
  13  25  -9      46545.66      44525.37      2708.36 o                         
  15  25  -9      10548.02       8687.92      2046.43 o                         
  17  25  -9      26151.90      24103.75      2367.78 o                         
  19  25  -9       2315.07       1509.80      1843.05 o                         
  21  25  -9       3661.93        885.15      1900.37 o                         
  23  25  -9       9016.69       6347.01      2323.29 o                         
  25  25  -9       4155.74       2449.33      2581.86 o                         
   1  27  -9       4358.39       2228.99      1635.45 o                         
   3  27  -9      16508.92      16019.31      1919.43 o                         
   5  27  -9      11876.00       9740.22      2405.62 o                         
   7  27  -9      32142.78      30332.62      2082.89 o                         
   9  27  -9      31130.45      31509.65      1958.00 o                         
  11  27  -9      27297.35      26833.22      2200.10 o                         
  13  27  -9      59310.77      59767.72      4076.88 o                         
  15  27  -9       4296.49       1748.46      1817.35 o                         
  17  27  -9      15211.78      12131.70      2349.11 o                         
  19  27  -9       8741.16       8309.18      2146.17 o                         
  21  27  -9       3351.37       3496.15      2033.71 o                         
  23  27  -9      32394.03      29470.40      3005.71 o                         
   1  29  -9       9931.69       7737.00      1865.96 o                         
   3  29  -9       4800.10       3125.53      1667.03 o                         
   5  29  -9       8519.33       8317.38      1775.20 o                         
   7  29  -9      69862.41      80184.52      3421.44 o                         
   9  29  -9      24403.84      28137.30      2095.78 o                         
  11  29  -9      52410.73      56328.76      2955.91 o                         
  13  29  -9      47171.59      46640.83      3289.67 o                         
  15  29  -9       7950.54       5717.94      1913.08 o                         
  17  29  -9       2740.93        781.39      1852.74 o                         
  19  29  -9      29696.49      28023.62      2592.64 o                         
  21  29  -9       7049.98       7093.30      2289.05 o                         
  23  29  -9      58673.35      67827.46      6927.30 o                         
   1  31  -9      20644.67      18519.04      2214.60 o                         
   3  31  -9      44952.60      45165.19      2679.88 o                         
   5  31  -9       1419.47       1812.49      1690.23 o                         
   7  31  -9       8255.02      10373.41      1901.15 o                         
   9  31  -9      24207.95      20753.98      2556.44 o                         
  11  31  -9       3291.29        749.29      1742.87 o                         
  13  31  -9      25668.77      23442.27      2283.77 o                         
  15  31  -9      10934.79      10240.72      2062.31 o                         
  17  31  -9      24513.75      26689.12      2585.17 o                         
  19  31  -9       5368.24       5693.02      2136.43 o                         
  21  31  -9      15149.81       8968.06      2244.34 o                         
   1  33  -9      14158.04      11944.44      2106.87 o                         
   3  33  -9      13774.76      11745.37      2059.55 o                         
   5  33  -9        622.98       2007.51      1782.18 o                         
   7  33  -9      42463.57      41984.97      2890.68 o                         
   9  33  -9       9173.02       8241.80      2114.05 o                         
  11  33  -9      21595.38      22771.66      2527.84 o                         
  13  33  -9       3499.54      -1818.52      1818.52 o                         
  15  33  -9       7199.25       8269.23      1953.83 o                         
  17  33  -9       2787.55       1938.05      1970.97 o                         
  19  33  -9       5966.36       1926.46      2070.66 o                         
   1  35  -9       5400.87       1954.61      1942.49 o                         
   3  35  -9       4865.66       3982.68      1901.58 o                         
   5  35  -9       1761.13        973.96      1984.01 o                         
   7  35  -9       6443.20       2867.85      2069.76 o                         
   9  35  -9      17271.01      23075.22      2545.89 o                         
  11  35  -9       4011.90       4241.32      2133.21 o                         
  13  35  -9      35978.29      36845.46      2962.47 o                         
  15  35  -9        238.03       1428.00      2049.15 o                         
  17  35  -9      13963.28      10446.83      2457.26 o                         
   1  37  -9      27233.03      20797.51      2524.42 o                         
   3  37  -9      17901.77      16468.64      2568.92 o                         
   5  37  -9       2736.86       -324.71      1994.56 o                         
   7  37  -9       5289.17       2049.61      2071.14 o                         
   9  37  -9       8289.71       8623.56      2269.55 o                         
  11  37  -9       6898.13       5555.37      2293.91 o                         
  13  37  -9        328.20      -2151.75      2151.75 o                         
  15  37  -9       9501.98       7100.41      2339.85 o                         
   1  39  -9      10545.85       5753.14      2390.98 o                         
   3  39  -9       7925.25       5288.38      2306.84 o                         
   5  39  -9        788.13      -1993.45      2103.06 o                         
   7  39  -9       9543.43       6565.59      2331.95 o                         
   9  39  -9       6199.56       1947.71      2223.54 o                         
  11  39  -9       7598.81       7371.94      2402.36 o                         
  13  39  -9       6877.49       9979.51      2433.02 o                         
   1  41  -9       2775.80      -2534.78      2534.78 o                         
   3  41  -9      30529.97      31375.76      2993.68 o                         
   5  41  -9       7032.23       5635.81      2385.94 o                         
   7  41  -9      17715.07      16890.52      2723.65 o                         
   9  41  -9       6690.58       4086.56      2415.34 o                         
   1  43  -9      27178.25      17295.21      3285.35 o                         
   3  43  -9      24958.06      25458.34      3273.37 o                         
   5  43  -9       6565.98        282.64      2541.76 o                         
   0   0  -8     261182.06     253504.06      6182.51 o                         
   4   0  -8      26253.28      28356.48      1817.51 o                         
   8   0  -8     101765.35     109384.22      3448.90 o                         
  12   0  -8     430848.46     434565.85     11521.00 o                         
  16   0  -8     177662.34     180590.51      5323.76 o                         
  20   0  -8     115996.24     118391.41      3963.66 o                         
  24   0  -8     137868.74     139578.29      4186.95 o                         
  28   0  -8      34531.38      44213.28      3927.08 o                         
  32   0  -8      15534.47      15119.45      3966.04 o                         
   2   2  -8      10592.97      11265.52       789.21 o                         
   4   2  -8     178624.52     183907.68      2747.42 o                         
   6   2  -8       8870.79      10077.42       849.91 o                         
   8   2  -8     213181.29     212320.90      3948.54 o                         
  10   2  -8      44748.40      44571.25      1816.27 o                         
  12   2  -8     133998.47     133938.02      3346.87 o                         
  14   2  -8      35664.80      38362.85      1738.64 o                         
  16   2  -8      45597.88      52646.03      1833.38 o                         
  18   2  -8      36507.53      39183.53      1804.72 o                         
  20   2  -8      11956.44      10709.91      1287.29 o                         
  22   2  -8      43685.38      43112.42      1939.06 o                         
  24   2  -8      44321.92      48427.60      2316.00 o                         
  26   2  -8      14015.04      14901.88      1701.34 o                         
  28   2  -8      78991.89      78376.04      3151.89 o                         
  30   2  -8       6296.70      10820.49      2490.00 o                         
  32   2  -8      55488.93      51184.54      4626.82 o                         
   0   4  -8     119545.30     124581.21      2707.99 o                         
   2   4  -8      61520.46      61435.27      1346.92 o                         
   4   4  -8      21666.11      24152.54      1416.84 o                         
   6   4  -8      20300.93      22155.87      1177.53 o                         
   8   4  -8      48263.32      49624.43      1831.82 o                         
  10   4  -8      24799.84      24554.85      1353.64 o                         
  12   4  -8      66400.87      74376.90      2242.17 o                         
  14   4  -8      29856.60      35327.96      1647.87 o                         
  16   4  -8      72802.10      69614.97      2076.85 o                         
  18   4  -8      13624.05      12569.53      1296.66 o                         
  20   4  -8       4502.31       4729.36      1123.26 o                         
  22   4  -8       2455.76       2803.39      1155.78 o                         
  24   4  -8       5801.84       5170.46      1285.92 o                         
  26   4  -8      57610.82      60435.21      2548.25 o                         
  28   4  -8      49876.50      53624.44      2803.76 o                         
  30   4  -8      49659.86      52243.85      4178.49 o                         
  32   4  -8      23340.91      26733.17      2894.94 o                         
   2   6  -8      98739.48     112431.59      1942.41 o                         
   4   6  -8      33550.38      34944.41      1241.49 o                         
   6   6  -8      88437.34      94377.65      1962.83 o                         
   8   6  -8      62155.39      60723.10      1776.79 o                         
  10   6  -8      37291.01      38371.48      1845.43 o                         
  12   6  -8     116764.46     116706.25      2729.16 o                         
  14   6  -8      13117.57      15483.86      1410.32 o                         
  16   6  -8     107423.63     109845.64      2787.74 o                         
  18   6  -8      15067.74      15128.99      1439.97 o                         
  20   6  -8      41054.50      43324.18      1873.84 o                         
  22   6  -8       3705.27       5054.56      1199.05 o                         
  24   6  -8        571.78        495.50      1230.66 o                         
  26   6  -8      33682.73      35073.62      2241.19 o                         
  28   6  -8      28524.23      31063.83      2234.17 o                         
  30   6  -8      30931.71      31279.50      2672.90 o                         
  32   6  -8      21827.67      22741.58      3021.82 o                         
   0   8  -8       3478.19       5506.21      1063.75 o                         
   2   8  -8       7000.64       6574.20       734.25 o                         
   4   8  -8       5113.34       5297.30       754.07 o                         
   6   8  -8      16955.38      19402.80      1162.98 o                         
   8   8  -8      52133.68      52777.05      1759.61 o                         
  10   8  -8      12371.42      13874.79      1362.40 o                         
  12   8  -8      15327.31      18548.07      1295.81 o                         
  14   8  -8      46369.28      47608.17      1878.37 o                         
  16   8  -8      35838.52      39895.64      1818.16 o                         
  18   8  -8      49460.43      47893.92      1979.36 o                         
  20   8  -8      45789.94      43867.86      2002.83 o                         
  22   8  -8      15349.68      18427.61      1564.71 o                         
  24   8  -8      51941.06      49430.47      2200.68 o                         
  26   8  -8      10705.52      11510.64      1853.29 o                         
  28   8  -8       5929.57       4758.54      1754.98 o                         
  30   8  -8       1814.62       3111.63      2069.13 o                         
  32   8  -8      31151.05      29176.75      4333.76 o                         
   2  10  -8     464891.31     475354.11      5857.11 o                         
   4  10  -8       9220.98       9733.65       917.62 o                         
   6  10  -8     180924.93     188145.91      3215.12 o                         
   8  10  -8         78.24        988.31       815.84 o                         
  10  10  -8       3295.43       4066.41       977.27 o                         
  12  10  -8      15716.53      18647.26      1287.17 o                         
  14  10  -8      58976.49      61272.37      2285.65 o                         
  16  10  -8      11317.53      15577.28      1356.94 o                         
  18  10  -8     119388.14     118661.64      2712.31 o                         
  20  10  -8      24356.15      26074.95      1671.22 o                         
  22  10  -8      47180.96      52653.09      2269.84 o                         
  24  10  -8      14759.65      18387.58      2109.92 o                         
  26  10  -8       1839.01       -182.40      1503.26 o                         
  28  10  -8       2978.04       3004.08      1788.68 o                         
  30  10  -8      36259.90      35830.35      2888.51 o                         
   0  12  -8     138855.73     146465.76      3215.95 o                         
   2  12  -8      27873.67      29470.00      1200.01 o                         
   4  12  -8      45911.33      45881.77      1402.23 o                         
   6  12  -8     110334.92     106637.66      2185.06 o                         
   8  12  -8       2922.44       2265.73       852.29 o                         
  10  12  -8      32081.29      34233.59      1536.54 o                         
  12  12  -8      10044.76       9809.54      1261.40 o                         
  14  12  -8     103051.34     103497.06      2591.70 o                         
  16  12  -8      12381.54      13352.80      1342.13 o                         
  18  12  -8      56831.00      62080.07      2286.76 o                         
  20  12  -8      19254.58      19584.01      1534.18 o                         
  22  12  -8      23710.17      22653.11      1761.26 o                         
  24  12  -8       3713.13        234.70      1555.36 o                         
  26  12  -8      28346.12      24961.43      2125.24 o                         
  28  12  -8       2570.15       1906.79      1841.29 o                         
  30  12  -8      11986.42      13683.46      2603.70 o                         
   2  14  -8     433729.73     439088.18      5875.64 o                         
   4  14  -8      24597.71      25458.40      1157.24 o                         
   6  14  -8      41106.11      39945.81      1422.96 o                         
   8  14  -8      51338.84      49570.30      1575.13 o                         
  10  14  -8      17955.36      16444.90      1131.97 o                         
  12  14  -8      46962.58      45581.90      1782.22 o                         
  14  14  -8      79701.96      81152.00      2650.08 o                         
  16  14  -8      79345.35      75152.59      2330.74 o                         
  18  14  -8      12231.73      11333.91      1832.31 o                         
  20  14  -8      46554.08      47738.35      2031.13 o                         
  22  14  -8       5952.37       5146.69      1570.26 o                         
  24  14  -8      40045.84      43871.19      2804.24 o                         
  26  14  -8       3255.95       3833.50      1809.50 o                         
  28  14  -8      20454.29      17331.16      2410.39 o                         
  30  14  -8       1048.67       1022.12      2282.81 o                         
   0  16  -8     427736.48     420263.94      7796.94 o                         
   2  16  -8      17101.38      21073.35      1191.33 o                         
   4  16  -8     162140.49     162469.06      2633.16 o                         
   6  16  -8      33115.22      31732.12      1298.82 o                         
   8  16  -8      16756.93      18136.30      1021.96 o                         
  10  16  -8      35620.25      36287.73      1333.87 o                         
  12  16  -8      27029.22      31046.59      1624.85 o                         
  14  16  -8      63352.06      64992.27      2155.16 o                         
  16  16  -8      33028.38      34469.20      2255.14 o                         
  18  16  -8      17173.55      14558.54      1619.00 o                         
  20  16  -8      23380.26      21276.18      1849.71 o                         
  22  16  -8      30971.38      32970.34      2321.99 o                         
  24  16  -8      20969.66      19105.95      2540.77 o                         
  26  16  -8      35995.61      32034.03      2780.28 o                         
  28  16  -8        424.65       3212.33      2101.57 o                         
  30  16  -8       3405.59       4726.53      2434.67 o                         
   2  18  -8      13175.65      12458.85      1146.88 o                         
   4  18  -8      10873.15      10267.30       926.36 o                         
   6  18  -8      32701.68      29893.23      1335.07 o                         
   8  18  -8       3634.14       3540.82       775.61 o                         
  10  18  -8      36920.02      39508.46      1457.16 o                         
  12  18  -8      39266.96      38411.02      1679.86 o                         
  14  18  -8      15965.06      14802.71      1333.11 o                         
  16  18  -8      10145.06      13384.35      1376.06 o                         
  18  18  -8      37034.82      34953.96      2052.23 o                         
  20  18  -8      39823.61      37969.94      2467.14 o                         
  22  18  -8      22130.19      20606.20      2261.97 o                         
  24  18  -8      55085.20      52976.01      4123.55 o                         
  26  18  -8      10913.15      10005.43      2448.08 o                         
  28  18  -8      14368.74      14444.67      2587.53 o                         
  30  18  -8       8907.02       6671.78      6599.65 o                         
   0  20  -8     106985.17     103402.08      3326.83 o                         
   2  20  -8       5287.28       4727.70       977.82 o                         
   4  20  -8     150645.05     154970.20      2786.95 o                         
   6  20  -8       2449.08       2365.04       793.58 o                         
   8  20  -8      41035.16      41667.06      1369.65 o                         
  10  20  -8        436.34       -167.73       880.84 o                         
  12  20  -8      10966.92       9473.86      1185.31 o                         
  14  20  -8      12612.52      11301.24      1310.02 o                         
  16  20  -8      47024.01      45780.42      2345.22 o                         
  18  20  -8       4246.91       2302.75      1646.57 o                         
  20  20  -8      10976.40       9521.67      1935.62 o                         
  22  20  -8       1367.24       2818.72      1839.02 o                         
  24  20  -8      18069.65      16381.86      2586.23 o                         
  26  20  -8       7802.48       6565.17      2418.30 o                         
  28  20  -8       2513.04        718.01      2433.65 o                         
   2  22  -8      47189.89      48211.01      1712.08 o                         
   4  22  -8      16579.31      19696.32      1314.54 o                         
   6  22  -8      21477.52      24906.61      1659.33 o                         
   8  22  -8      65932.51      68144.73      2759.15 o                         
  10  22  -8       9771.62       9847.91      1230.30 o                         
  12  22  -8      43160.37      45964.81      2066.87 o                         
  14  22  -8      35658.96      33578.93      2066.30 o                         
  16  22  -8       3163.58       1093.05      1409.76 o                         
  18  22  -8       2449.50       2707.12      1678.95 o                         
  20  22  -8      10362.18      10533.23      2094.24 o                         
  22  22  -8      12519.46       6842.05      2042.26 o                         
  24  22  -8      21480.05      19866.54      2739.26 o                         
  26  22  -8      10201.20       8955.95      2585.40 o                         
  28  22  -8      73183.24      64600.61      3958.13 o                         
   0  24  -8      41068.01      35769.62      4544.47 o                         
   2  24  -8       4099.11       3319.67      1245.20 o                         
   4  24  -8      26839.93      29253.53      2036.66 o                         
   6  24  -8      18274.35      19412.03      1642.62 o                         
   8  24  -8      26235.26      30085.12      1804.58 o                         
  10  24  -8      16877.59      22203.95      1679.42 o                         
  12  24  -8      42097.04      41926.75      2087.54 o                         
  14  24  -8       8912.73       5793.37      1521.86 o                         
  16  24  -8       8822.78       8134.10      1654.99 o                         
  18  24  -8       3150.34       2837.07      1721.98 o                         
  20  24  -8      24028.44      23915.11      2439.98 o                         
  22  24  -8      10404.24      10737.36      2210.31 o                         
  24  24  -8      57773.03      53144.46      3638.68 o                         
  26  24  -8      40116.15      42870.39      3484.12 o                         
   2  26  -8      22400.07      22242.68      1878.59 o                         
   4  26  -8      21548.07      17929.19      1684.78 o                         
   6  26  -8      11721.94      11724.69      1551.58 o                         
   8  26  -8       6185.68       5780.17      1328.11 o                         
  10  26  -8     122722.10     132365.54      3205.98 o                         
  12  26  -8       7485.81       7688.64      1454.60 o                         
  14  26  -8      30104.36      33889.92      2216.34 o                         
  16  26  -8       3589.20        311.15      1629.65 o                         
  18  26  -8       9106.89       9376.66      2008.99 o                         
  20  26  -8       4711.27       3111.44      1890.88 o                         
  22  26  -8      37294.04      27248.46      2693.97 o                         
  24  26  -8       1324.71       2620.05      2400.38 o                         
  26  26  -8      88425.65      85958.00      4631.19 o                         
   0  28  -8      23239.75      23877.65      2905.55 o                         
   2  28  -8      25444.47      29438.48      2188.60 o                         
   4  28  -8      22459.88      24437.14      1835.67 o                         
   6  28  -8      42359.64      46965.41      2332.34 o                         
   8  28  -8       5686.57       5068.74      1464.07 o                         
  10  28  -8      73038.60      76828.10      2609.03 o                         
  12  28  -8       4954.21       3228.51      1493.01 o                         
  14  28  -8      10448.37      11803.51      1750.98 o                         
  16  28  -8       5542.30       2850.60      1764.99 o                         
  18  28  -8       4055.10       1150.53      1881.25 o                         
  20  28  -8      10418.99       6994.46      2023.32 o                         
  22  28  -8       7213.07       6926.46      2326.80 o                         
  24  28  -8      10669.41       8675.18      2440.54 o                         
   2  30  -8      29780.62      29327.26      2385.62 o                         
   4  30  -8      15203.71      17330.74      1912.99 o                         
   6  30  -8       6082.51       4454.89      1506.30 o                         
   8  30  -8      17861.94      19334.21      1853.59 o                         
  10  30  -8      63595.18      66748.21      2909.95 o                         
  12  30  -8      19426.55      17847.31      1888.97 o                         
  14  30  -8      33864.32      34917.20      2196.30 o                         
  16  30  -8       2972.61       2317.27      1805.68 o                         
  18  30  -8        794.31       -866.74      1732.66 o                         
  20  30  -8       1239.95        213.33      1809.11 o                         
  22  30  -8      14643.79      12333.67      2314.91 o                         
  24  30  -8       2672.73        612.16      2216.83 o                         
   0  32  -8        977.98       -109.47      2342.42 o                         
   2  32  -8      16961.29      15108.85      2043.22 o                         
   4  32  -8       6093.26       7273.17      1609.09 o                         
   6  32  -8      54436.50      59082.38      3067.38 o                         
   8  32  -8      27595.81      31057.03      2173.78 o                         
  10  32  -8      27970.10      24515.81      1959.44 o                         
  12  32  -8      19053.69      18979.17      1874.16 o                         
  14  32  -8       2113.14        518.16      1519.81 o                         
  16  32  -8        373.96       -469.50      1687.85 o                         
  18  32  -8       3582.29       4929.91      1895.40 o                         
  20  32  -8      13189.64       8388.54      2095.33 o                         
  22  32  -8       2222.06       -529.58      2109.28 o                         
   2  34  -8       4032.78       2814.20      1781.30 o                         
   4  34  -8       1495.53        -52.90      1707.64 o                         
   6  34  -8      16479.51      16654.58      2070.63 o                         
   8  34  -8       7552.92       5511.80      1747.53 o                         
  10  34  -8       4142.36       4636.91      1722.84 o                         
  12  34  -8       1688.35        674.06      1590.05 o                         
  14  34  -8       3875.42       2244.27      1698.60 o                         
  16  34  -8        529.89      -1749.65      1749.65 o                         
  18  34  -8      12360.85       7869.10      2079.22 o                         
  20  34  -8       3539.17       2047.63      2038.30 o                         
   0  36  -8      42393.87      41323.26      3983.83 o                         
   2  36  -8       3426.66       3004.18      1899.38 o                         
   4  36  -8      77658.99      78667.47      3543.60 o                         
   6  36  -8       1279.64       1040.23      1914.30 o                         
   8  36  -8       4257.62       2240.37      1922.63 o                         
  10  36  -8       6565.95       3840.20      1818.36 o                         
  12  36  -8       4145.79       2653.04      1834.51 o                         
  14  36  -8       8810.92       8104.39      1908.37 o                         
  16  36  -8      21186.65      13504.28      2211.57 o                         
  18  36  -8       9217.00       8659.55      2176.79 o                         
  20  36  -8      18278.83      16130.90      2498.21 o                         
   2  38  -8      33193.59      32468.68      2658.44 o                         
   4  38  -8      22051.54      19668.36      2686.04 o                         
   6  38  -8       1363.34        973.59      2014.91 o                         
   8  38  -8      42607.89      44413.69      2893.00 o                         
  10  38  -8      13756.12       8743.12      2096.70 o                         
  12  38  -8      10989.52      10471.37      2221.39 o                         
  14  38  -8      18238.61      15439.67      2232.83 o                         
  16  38  -8      15820.73      16290.55      2495.26 o                         
  18  38  -8        465.72      -2131.98      2131.98 o                         
   0  40  -8      46041.08      51292.88      4676.60 o                         
   2  40  -8      13938.88      16321.45      2668.31 o                         
   4  40  -8      88396.32     101042.06      4400.42 o                         
   6  40  -8      48951.68      50834.45      3257.30 o                         
   8  40  -8       2475.82       2766.16      2024.11 o                         
  10  40  -8      25969.33      22419.95      2585.59 o                         
  12  40  -8       7038.81       8448.15      2303.58 o                         
  14  40  -8       3729.47       1892.49      2171.39 o                         
  16  40  -8       2748.23       1032.11      2528.21 o                         
   2  42  -8      57858.71      60362.48      3778.84 o                         
   4  42  -8      13514.72      14965.94      2731.57 o                         
   6  42  -8       7346.71       6380.59      2448.27 o                         
   8  42  -8      15595.37      13916.47      2456.92 o                         
  10  42  -8       8172.51       4491.22      2266.06 o                         
  12  42  -8       6188.06       4052.57      2292.56 o                         
   0  44  -8      17913.97      12428.90      4215.68 o                         
   2  44  -8        301.63       -751.08      2646.52 o                         
   4  44  -8      27422.16      21806.67      3034.19 o                         
   6  44  -8      11766.34      10949.07      2737.31 o                         
   8  44  -8       3670.61       -964.52      2182.75 o                         
   1   1  -7     205704.91     211734.72      2595.33 o                         
   3   1  -7     198796.92     209723.43      2691.36 o                         
   5   1  -7     242789.78     238850.52      3093.16 o                         
   7   1  -7      73915.50      71316.92      1803.43 o                         
   9   1  -7     142239.35     137710.64      3348.93 o                         
  11   1  -7     140961.62     139467.82      3668.54 o                         
  13   1  -7      79880.10      79088.18      2123.35 o                         
  15   1  -7     242414.62     245063.40      3985.97 o                         
  17   1  -7      31248.89      35097.68      1604.64 o                         
  19   1  -7      57127.77      60450.57      1918.20 o                         
  21   1  -7       3531.12       2294.93      1075.32 o                         
  23   1  -7      19611.27      20536.51      1387.62 o                         
  25   1  -7      51072.32      54062.47      1977.89 o                         
  27   1  -7       1528.83       -604.16      1387.56 o                         
  29   1  -7      24944.37      27951.59      2801.83 o                         
  31   1  -7      13112.61      17406.73      2626.52 o                         
  33   1  -7      13447.73      11387.42      2688.73 o                         
   1   3  -7     530177.41     556641.22      6309.15 o                         
   3   3  -7     109941.00     116492.12      1931.59 o                         
   5   3  -7      73964.48      77981.21      1627.61 o                         
   7   3  -7      37425.88      41510.58      1274.92 o                         
   9   3  -7       9338.07      12242.84      1120.78 o                         
  11   3  -7     185311.96     178621.27      3849.27 o                         
  13   3  -7     189509.37     192563.38      3422.98 o                         
  15   3  -7     217454.17     213705.16      3708.26 o                         
  17   3  -7     177641.95     175994.94      3124.91 o                         
  19   3  -7      15018.80      15397.64      1255.49 o                         
  21   3  -7         44.29        245.28      1020.03 o                         
  23   3  -7       2761.30       3290.62      1138.27 o                         
  25   3  -7      38274.24      43591.29      2001.79 o                         
  27   3  -7       7349.81       8498.32      1613.26 o                         
  29   3  -7      25037.58      26377.59      3923.96 o                         
  31   3  -7      17683.23      16978.50      2781.78 o                         
  33   3  -7      16304.26      13194.33      2637.49 o                         
   1   5  -7      41807.57      39924.84      1031.82 o                         
   3   5  -7     233628.35     238923.44      3323.50 o                         
   5   5  -7       8387.25       8180.99       792.40 o                         
   7   5  -7     196140.53     192043.33      2949.26 o                         
   9   5  -7     102665.77     100575.74      2487.55 o                         
  11   5  -7      14706.64      15879.96      1142.09 o                         
  13   5  -7     186389.24     186358.76      3442.90 o                         
  15   5  -7       3083.29       1719.12      1047.17 o                         
  17   5  -7      76046.60      72509.40      2251.77 o                         
  19   5  -7      16083.43      16032.21      1312.59 o                         
  21   5  -7      30635.41      32389.44      1653.70 o                         
  23   5  -7      29365.50      30837.52      1661.67 o                         
  25   5  -7      75974.53      74916.42      2454.60 o                         
  27   5  -7       2341.79        610.48      1414.21 o                         
  29   5  -7       9770.62       9967.96      1860.59 o                         
  31   5  -7      15546.04      15854.88      2495.26 o                         
  33   5  -7      27173.21      21554.19      2719.02 o                         
   1   7  -7      11667.53      15889.13       773.61 o                         
   3   7  -7     164177.28     169012.50      2321.03 o                         
   5   7  -7      65057.99      69251.85      1465.64 o                         
   7   7  -7      41084.91      41758.77      1268.72 o                         
   9   7  -7       7793.63       8683.71       916.69 o                         
  11   7  -7      92802.19      94104.92      2156.22 o                         
  13   7  -7      18587.45      20135.82      1410.91 o                         
  15   7  -7      37999.73      38776.38      1764.03 o                         
  17   7  -7       7128.56       8017.75      1159.47 o                         
  19   7  -7      25658.97      29271.02      1627.82 o                         
  21   7  -7        952.03       2408.08      1061.83 o                         
  23   7  -7      43508.42      44128.49      1917.91 o                         
  25   7  -7       8952.67      10171.54      1546.82 o                         
  27   7  -7      36070.54      34933.58      2128.18 o                         
  29   7  -7      20466.93      18510.50      2023.71 o                         
  31   7  -7       5798.35       8477.14      2227.79 o                         
  33   7  -7       8773.36       9894.53      2584.96 o                         
   1   9  -7      75665.26      75187.00      1342.23 o                         
   3   9  -7       1841.39       1809.09       592.53 o                         
   5   9  -7     241242.73     242371.80      3355.33 o                         
   7   9  -7      82482.47      79910.50      1740.77 o                         
   9   9  -7     107523.27     104740.05      1990.85 o                         
  11   9  -7      31370.67      31768.48      1346.69 o                         
  13   9  -7      11813.60      11958.22      1458.96 o                         
  15   9  -7      31119.98      30870.59      1470.13 o                         
  17   9  -7       8162.45      10539.22      1193.47 o                         
  19   9  -7      71071.99      66193.91      2264.91 o                         
  21   9  -7       7302.64       7045.21      1306.09 o                         
  23   9  -7      21803.44      22481.40      1543.84 o                         
  25   9  -7      32877.10      32873.33      2004.76 o                         
  27   9  -7      18334.59      19642.72      1851.80 o                         
  29   9  -7      17648.66      17462.43      2013.63 o                         
  31   9  -7       3077.28       2757.66      1895.97 o                         
  33   9  -7      15755.50      14726.79      2651.79 o                         
   1  11  -7     211149.11     215050.60      3066.37 o                         
   3  11  -7     143237.74     145769.99      2317.96 o                         
   5  11  -7     167114.16     165717.08      2584.49 o                         
   7  11  -7      71899.25      73546.12      1618.40 o                         
   9  11  -7     127202.95     134114.52      2294.67 o                         
  11  11  -7      47714.17      51046.45      1496.61 o                         
  13  11  -7      28291.98      30086.82      1404.73 o                         
  15  11  -7     127224.41     123609.92      2651.30 o                         
  17  11  -7      51670.38      46801.13      1827.82 o                         
  19  11  -7      60177.81      55423.32      2106.05 o                         
  21  11  -7      70030.53      65627.54      2282.41 o                         
  23  11  -7      37933.56      34528.97      2031.49 o                         
  25  11  -7      24557.60      22407.17      1835.60 o                         
  27  11  -7       2558.56       4032.02      1520.31 o                         
  29  11  -7       5956.37       7527.56      1825.95 o                         
  31  11  -7       3369.51       2277.51      1892.01 o                         
  33  11  -7        470.42       3853.11      2533.56 o                         
   1  13  -7     605424.61     626408.73      7936.26 o                         
   3  13  -7     427941.00     419711.86      5224.76 o                         
   5  13  -7      88177.42      86808.01      1732.73 o                         
   7  13  -7       6165.77       6082.55       761.85 o                         
   9  13  -7      36538.13      38574.55      1300.72 o                         
  11  13  -7     153509.04     143800.86      2519.10 o                         
  13  13  -7      93065.97      92392.90      1963.95 o                         
  15  13  -7     145832.33     142093.83      2748.95 o                         
  17  13  -7      85334.97      83795.74      2714.37 o                         
  19  13  -7      17053.47      17523.22      1388.33 o                         
  21  13  -7       2273.91       2306.11      1122.20 o                         
  23  13  -7       1225.69        617.90      1345.74 o                         
  25  13  -7      16961.43      17392.84      1918.22 o                         
  27  13  -7       2859.85       3209.98      1540.67 o                         
  29  13  -7      24618.24      28605.35      2325.05 o                         
  31  13  -7       9589.85       7590.24      2221.05 o                         
   1  15  -7     123934.74     123843.92      2288.44 o                         
   3  15  -7     150426.25     139803.97      2231.31 o                         
   5  15  -7     172392.97     171486.02      2551.72 o                         
   7  15  -7      64681.48      66532.31      1604.85 o                         
   9  15  -7     129181.54     128165.39      2303.44 o                         
  11  15  -7     155028.68     158087.93      2757.78 o                         
  13  15  -7      45927.39      48960.14      1677.84 o                         
  15  15  -7       2096.30       1862.32       850.52 o                         
  17  15  -7      41510.04      39729.77      1698.85 o                         
  19  15  -7      37764.76      34557.70      1599.36 o                         
  21  15  -7      84587.97      86301.16      2442.42 o                         
  23  15  -7      46976.99      45892.11      2349.93 o                         
  25  15  -7      36902.99      37153.34      2656.48 o                         
  27  15  -7      15897.95      17606.82      1997.73 o                         
  29  15  -7       3351.54       5143.41      1958.63 o                         
  31  15  -7      10797.69      13973.02      2592.94 o                         
   1  17  -7      60444.02      56820.96      1782.69 o                         
   3  17  -7     222864.17     221003.81      3167.87 o                         
   5  17  -7      16592.23      16373.18       904.02 o                         
   7  17  -7     119580.85     116026.16      2099.56 o                         
   9  17  -7      21871.61      23325.49      1172.30 o                         
  11  17  -7      81290.18      79333.52      2181.52 o                         
  13  17  -7      25618.85      26467.32      1392.31 o                         
  15  17  -7      21289.15      22039.65      1289.53 o                         
  17  17  -7      20085.20      20933.51      1390.32 o                         
  19  17  -7      25224.32      24007.65      1420.83 o                         
  21  17  -7      14279.75      16035.48      1564.99 o                         
  23  17  -7      27365.32      27208.31      1888.10 o                         
  25  17  -7       1741.85       2309.40      1823.82 o                         
  27  17  -7      44456.57      48197.70      3154.03 o                         
  29  17  -7        597.88      -1667.28      1906.33 o                         
  31  17  -7        233.89       -506.49      2280.12 o                         
   1  19  -7      15112.94      16724.33      1144.06 o                         
   3  19  -7      47705.32      45661.91      1407.28 o                         
   5  19  -7       1011.18       1281.79       930.21 o                         
   7  19  -7       8529.85       9759.53       957.78 o                         
   9  19  -7       9882.31       8148.77      1003.12 o                         
  11  19  -7      34180.08      35912.46      1330.01 o                         
  13  19  -7      20181.53      19225.39      1209.99 o                         
  15  19  -7      13914.60      13939.05      1314.01 o                         
  17  19  -7      17936.23      19084.00      1616.75 o                         
  19  19  -7      36876.52      34927.84      1871.64 o                         
  21  19  -7       8965.36       9238.02      1457.04 o                         
  23  19  -7      33208.07      34469.04      2299.78 o                         
  25  19  -7      14893.74      11603.66      2388.88 o                         
  27  19  -7       5624.38       1835.07      2092.82 o                         
  29  19  -7       7629.50       8588.60      2268.49 o                         
  31  19  -7       5829.60       3387.06      2453.56 o                         
   1  21  -7      41283.78      41749.95      1545.54 o                         
   3  21  -7      22530.22      20953.80      1257.38 o                         
   5  21  -7     115886.22     114751.54      2427.70 o                         
   7  21  -7      38661.96      41877.91      1640.91 o                         
   9  21  -7       5017.97       5361.88       846.84 o                         
  11  21  -7      27798.77      28094.78      1737.04 o                         
  13  21  -7      12879.97      13024.80      1448.69 o                         
  15  21  -7      15394.38      17059.11      1860.45 o                         
  17  21  -7       1657.03        578.78      1205.15 o                         
  19  21  -7      17144.81      15478.93      1786.59 o                         
  21  21  -7      18675.40      16691.63      1918.18 o                         
  23  21  -7       9846.37      10289.72      2035.10 o                         
  25  21  -7      25614.73      23956.14      2757.81 o                         
  27  21  -7       7700.44       5541.20      2208.49 o                         
  29  21  -7       3191.75       3348.95      2293.24 o                         
   1  23  -7      32548.63      36981.19      1617.61 o                         
   3  23  -7      52870.14      46976.22      1692.88 o                         
   5  23  -7      11993.67      12833.24      1108.26 o                         
   7  23  -7       9320.99       9658.64      1270.80 o                         
   9  23  -7      91331.19      86639.42      2408.87 o                         
  11  23  -7      12645.70      14775.32      1433.10 o                         
  13  23  -7      70481.97      69116.81      2358.88 o                         
  15  23  -7      33569.59      35231.84      2109.49 o                         
  17  23  -7       8683.91       9195.23      1676.98 o                         
  19  23  -7      40849.05      42898.65      3218.27 o                         
  21  23  -7       1295.62       1980.48      1634.64 o                         
  23  23  -7       3406.95       3714.87      2102.33 o                         
  25  23  -7      19139.12      17970.42      2619.45 o                         
  27  23  -7      12778.42       5821.64      3249.37 o                         
  29  23  -7       6445.49       6476.02      2332.38 o                         
   1  25  -7       4099.60       5068.84      1195.40 o                         
   3  25  -7      35986.06      35768.04      1553.04 o                         
   5  25  -7      45265.90      43333.83      1882.08 o                         
   7  25  -7      28972.98      31120.73      1738.03 o                         
   9  25  -7      53217.30      55510.49      2158.19 o                         
  11  25  -7      22502.91      26101.11      1834.16 o                         
  13  25  -7      26882.47      24778.91      1936.86 o                         
  15  25  -7      34570.85      33758.26      2123.56 o                         
  17  25  -7      17618.04      18643.37      1878.38 o                         
  19  25  -7      12959.64       8740.41      1796.09 o                         
  21  25  -7      33852.88      31135.35      2353.56 o                         
  23  25  -7      18235.02      17638.14      2579.95 o                         
  25  25  -7       4448.67       1435.06      2087.75 o                         
  27  25  -7       2359.74       -498.93      2213.44 o                         
  29  25  -7       3396.80      -2940.32      3571.60 o                         
   1  27  -7       5278.98       7223.57      1571.98 o                         
   3  27  -7      19001.97      19907.88      1813.51 o                         
   5  27  -7        711.72       1334.18      1249.69 o                         
   7  27  -7      14646.08      15290.01      1587.95 o                         
   9  27  -7      21035.66      22226.10      1648.94 o                         
  11  27  -7      29030.49      30400.61      1811.19 o                         
  13  27  -7      80832.20      90594.08      3936.83 o                         
  15  27  -7      21816.10      25673.81      1948.72 o                         
  17  27  -7      30634.54      30827.83      2118.71 o                         
  19  27  -7       1898.27        865.40      1656.54 o                         
  21  27  -7      17391.70      15491.40      2046.58 o                         
  23  27  -7      50801.44      47324.65      3165.70 o                         
  25  27  -7      45972.08      47923.49      3478.08 o                         
  27  27  -7      12120.97      10464.57      2773.27 o                         
   1  29  -7        106.65        113.60      1092.38 o                         
   3  29  -7      35242.39      39900.45      2629.08 o                         
   5  29  -7       2126.28       1587.02      1323.20 o                         
   7  29  -7      15018.62      14916.60      1634.68 o                         
   9  29  -7      82682.40      84880.00      2653.07 o                         
  11  29  -7        462.50       2261.00      1439.26 o                         
  13  29  -7     120154.24     126968.47      3499.97 o                         
  15  29  -7      11632.60      11640.21      1654.20 o                         
  17  29  -7      47470.06      46057.63      2658.85 o                         
  19  29  -7       6788.32       4880.40      1663.07 o                         
  21  29  -7       1395.87       4662.53      1844.59 o                         
  23  29  -7      38301.18      41729.73      4220.13 o                         
  25  29  -7      25006.79      20101.72      2831.40 o                         
  27  29  -7      13939.55      14918.96      3131.82 o                         
   1  31  -7        813.90       -737.14      1298.25 o                         
   3  31  -7      13791.65      15852.93      1591.59 o                         
   5  31  -7      45204.78      48780.43      2256.44 o                         
   7  31  -7       1706.32       3461.18      1326.78 o                         
   9  31  -7      15970.40      17041.15      1572.36 o                         
  11  31  -7      14161.38      12868.98      1660.08 o                         
  13  31  -7      24922.73      25402.38      1889.33 o                         
  15  31  -7      29939.61      33046.87      2176.77 o                         
  17  31  -7      52424.17      52371.06      2577.33 o                         
  19  31  -7      10503.20      10969.24      1856.14 o                         
  21  31  -7      19085.65      16505.92      2104.09 o                         
  23  31  -7      10932.80      11802.18      2514.26 o                         
  25  31  -7       2248.53       1233.43      2502.88 o                         
   1  33  -7       7363.53       6250.90      1732.01 o                         
   3  33  -7      15337.36      12078.09      1762.00 o                         
   5  33  -7      39822.32      42370.66      2451.16 o                         
   7  33  -7       3522.34       1581.40      1320.50 o                         
   9  33  -7      42880.83      44237.09      2883.40 o                         
  11  33  -7       2862.47       1378.63      1475.16 o                         
  13  33  -7      14962.01      15058.96      1734.00 o                         
  15  33  -7       2437.94       4008.77      1564.76 o                         
  17  33  -7        441.55      -1582.59      1582.59 o                         
  19  33  -7      13501.00      14965.84      1987.09 o                         
  21  33  -7      13044.98       8953.57      2036.48 o                         
  23  33  -7       8620.79       5783.69      2468.73 o                         
   1  35  -7       9774.01       7080.26      1829.22 o                         
   3  35  -7      24503.57      21868.49      2175.00 o                         
   5  35  -7       2105.78       2562.97      1606.52 o                         
   7  35  -7      43536.71      44547.22      2417.45 o                         
   9  35  -7      25144.16      27419.84      2048.54 o                         
  11  35  -7      10211.95       8398.74      1687.67 o                         
  13  35  -7      16704.81      18465.59      1867.44 o                         
  15  35  -7        942.82        823.20      1561.80 o                         
  17  35  -7      13810.65      12770.79      1959.79 o                         
  19  35  -7       3145.92        822.06      1791.16 o                         
  21  35  -7      19394.15      19096.29      2663.00 o                         
  23  35  -7       2419.78        470.25      2480.23 o                         
   1  37  -7      14303.02      12017.08      2085.97 o                         
   3  37  -7      18232.43      17540.94      2198.84 o                         
   5  37  -7      33889.70      31997.69      2700.74 o                         
   7  37  -7      79074.82      83398.00      3417.76 o                         
   9  37  -7       4163.27       3523.24      1745.17 o                         
  11  37  -7      60122.30      69821.81      2955.75 o                         
  13  37  -7       9363.57       9277.64      1890.80 o                         
  15  37  -7       4027.59       3937.03      1713.45 o                         
  17  37  -7       9761.37      10757.34      2004.34 o                         
  19  37  -7      11777.39       5255.94      2144.58 o                         
  21  37  -7      15691.36      14914.17      2876.29 o                         
   1  39  -7      58582.68      66602.97      3925.77 o                         
   3  39  -7      66471.72      71328.52      3994.22 o                         
   5  39  -7       3226.52       3095.34      2091.38 o                         
   7  39  -7      25574.15      23997.87      2337.45 o                         
   9  39  -7      36582.77      37380.84      2520.86 o                         
  11  39  -7       9869.94       7205.26      1952.72 o                         
  13  39  -7      29831.87      31043.99      2374.47 o                         
  15  39  -7      23384.14      23335.42      2293.95 o                         
  17  39  -7      23495.93      24695.72      2404.73 o                         
  19  39  -7       5604.45       5082.86      2398.51 o                         
   1  41  -7       7205.41       6148.53      2204.95 o                         
   3  41  -7       4383.46       2271.41      2235.58 o                         
   5  41  -7      30709.81      32738.63      2992.76 o                         
   7  41  -7      70242.65      76977.24      3786.14 o                         
   9  41  -7      13201.64      11698.15      2137.95 o                         
  11  41  -7      11319.09      11937.71      2066.69 o                         
  13  41  -7        477.55      -1791.70      1791.70 o                         
  15  41  -7      18056.89      19659.96      2320.93 o                         
  17  41  -7      10787.78       9901.55      2579.41 o                         
   1  43  -7      25239.04      27798.23      3323.09 o                         
   3  43  -7       6654.31       3482.81      3332.67 o                         
   5  43  -7      19222.71      17532.22      2940.30 o                         
   7  43  -7       2009.08       2028.50      2193.37 o                         
   9  43  -7      25740.69      26689.18      2662.03 o                         
  11  43  -7       4035.71       4006.50      2045.78 o                         
  13  43  -7      11652.80      14255.58      2256.90 o                         
  15  43  -7        133.57        887.57      2119.28 o                         
   1  45  -7      11629.30       6684.11      2799.27 o                         
   3  45  -7      11217.40      10437.62      2924.37 o                         
   5  45  -7       5710.00       3240.04      2649.49 o                         
   7  45  -7       1234.30        421.28      2446.30 o                         
   9  45  -7       3711.45       2245.77      2371.14 o                         
  11  45  -7      14173.35      12077.69      2475.76 o                         
   1  47  -7      18346.51      12006.69      3055.20 o                         
   3  47  -7       6979.37       5699.01      2893.64 o                         
   5  47  -7       9391.33       5631.61      2902.72 o                         
   7  47  -7       7706.73       5590.68      3649.24 o                         
   2   0  -6     525981.18     524627.89      7404.66 o                         
   6   0  -6     230651.18     240786.49      4380.90 o                         
  10   0  -6      26043.02      30205.26      2706.13 o                         
  14   0  -6     150570.91     142421.85      3995.24 o                         
  18   0  -6     113271.11     112749.44      3213.43 o                         
  22   0  -6      71677.95      77893.99      2879.00 o                         
  26   0  -6       2181.22       2146.42      1899.49 o                         
  30   0  -6      26216.26      33606.35      4380.49 o                         
  34   0  -6      29077.52      37552.78      7262.82 o                         
   0   2  -6     224816.70     225425.88      3845.69 o                         
   2   2  -6      16560.06      20503.63       735.90 o                         
   4   2  -6     103031.23     105123.29      1621.05 o                         
   6   2  -6      19260.20      22495.74       880.67 o                         
   8   2  -6      24064.21      26951.99      1166.80 o                         
  10   2  -6      10211.48      13128.61      1143.31 o                         
  12   2  -6      21528.95      25695.21      1338.11 o                         
  14   2  -6     147916.40     148566.47      2728.54 o                         
  16   2  -6      79155.87      78780.50      1918.31 o                         
  18   2  -6     269302.86     271832.04      4002.89 o                         
  20   2  -6      88887.23      86117.66      2031.13 o                         
  22   2  -6     255925.11     245476.95      4006.21 o                         
  24   2  -6       2045.24       2315.12      1115.97 o                         
  26   2  -6      43719.51      45603.53      2185.57 o                         
  28   2  -6       2508.89       3602.81      1508.33 o                         
  30   2  -6      56484.50      55923.91      3823.21 o                         
  32   2  -6      14218.90      12058.70      2477.62 o                         
  34   2  -6      69231.80      68515.79      4287.58 o                         
   2   4  -6     148144.05     149685.54      2012.90 o                         
   4   4  -6     191840.86     205542.65      2586.03 o                         
   6   4  -6      17476.94      21730.62      1058.05 o                         
   8   4  -6      82602.47      81658.29      1591.24 o                         
  10   4  -6      21682.91      22388.69      1092.64 o                         
  12   4  -6      38891.01      38646.20      1257.92 o                         
  14   4  -6      90431.06      86560.96      1842.63 o                         
  16   4  -6     120322.76     124276.32      2466.53 o                         
  18   4  -6       6229.68       6866.07      1031.71 o                         
  20   4  -6     120752.06     122613.24      2470.22 o                         
  22   4  -6       8644.76      13335.53      1291.00 o                         
  24   4  -6      25545.30      27500.19      1588.92 o                         
  26   4  -6       5429.16       6589.78      1352.76 o                         
  28   4  -6      53595.52      59703.06      2672.55 o                         
  30   4  -6      11332.85      12207.97      2198.57 o                         
  32   4  -6      12639.81      11215.84      2439.63 o                         
  34   4  -6       4009.14       3555.39      2377.93 o                         
   0   6  -6     530618.97     569620.60      8793.32 o                         
   2   6  -6       6711.70       7914.15       579.95 o                         
   4   6  -6     271738.76     283432.93      3304.58 o                         
   6   6  -6      10858.25       9985.63       716.40 o                         
   8   6  -6      49691.31      54660.00      1345.69 o                         
  10   6  -6      84087.02      83349.46      1605.67 o                         
  12   6  -6       8103.04       7232.72       900.85 o                         
  14   6  -6      61953.35      63023.49      1662.52 o                         
  16   6  -6      44686.82      47166.51      1713.14 o                         
  18   6  -6       6071.01       4365.68       941.26 o                         
  20   6  -6      51346.16      53867.04      1650.02 o                         
  22   6  -6      32629.98      34691.69      1723.30 o                         
  24   6  -6       3511.36       2181.74      1114.90 o                         
  26   6  -6      23167.15      26494.98      1890.48 o                         
  28   6  -6       5406.70       6264.15      1563.67 o                         
  30   6  -6       7725.97       3551.75      2082.03 o                         
  32   6  -6      24907.12      22741.63      2609.51 o                         
  34   6  -6        741.41       1796.34      2202.67 o                         
   2   8  -6      81519.14      80090.79      1527.42 o                         
   4   8  -6      77178.43      82952.56      1462.62 o                         
   6   8  -6      44805.58      42755.56      1115.42 o                         
   8   8  -6       1147.41       2462.72       607.09 o                         
  10   8  -6      22141.02      22936.16      1058.24 o                         
  12   8  -6      75991.09      76164.08      1792.64 o                         
  14   8  -6      99029.81      99408.93      2074.92 o                         
  16   8  -6      26157.53      27618.33      1261.11 o                         
  18   8  -6      90273.04      89877.60      2069.49 o                         
  20   8  -6      20294.11      19402.10      1385.78 o                         
  22   8  -6      26372.63      27607.66      1497.93 o                         
  24   8  -6      13879.67      12810.94      1299.05 o                         
  26   8  -6       3277.70       2674.89      1432.47 o                         
  28   8  -6      23426.10      21434.41      1925.25 o                         
  30   8  -6      26575.26      32515.35      2598.31 o                         
  32   8  -6       7243.33       5812.45      2186.54 o                         
  34   8  -6      12725.97      15571.02      2624.07 o                         
   0  10  -6      27777.59      30436.58      1599.36 o                         
   2  10  -6      66294.10      72715.01      1359.49 o                         
   4  10  -6       1392.68       2513.62       606.72 o                         
   6  10  -6      76530.86      76362.63      1451.15 o                         
   8  10  -6      93824.79      92638.66      1672.44 o                         
  10  10  -6      19156.78      19020.64       868.96 o                         
  12  10  -6      97810.61      96608.73      1784.67 o                         
  14  10  -6        108.76        741.34       688.77 o                         
  16  10  -6     113094.45     113876.69      2696.97 o                         
  18  10  -6      39513.76      38312.62      1549.93 o                         
  20  10  -6      22714.33      23781.94      1374.35 o                         
  22  10  -6      18162.53      18053.45      1439.99 o                         
  24  10  -6      31095.03      33674.50      1780.10 o                         
  26  10  -6       2198.67       2255.95      1415.01 o                         
  28  10  -6      74458.78      72224.46      2879.61 o                         
  30  10  -6        240.67       2805.33      1739.90 o                         
  32  10  -6      27697.86      23417.44      2574.83 o                         
  34  10  -6       1188.11       2198.61      2327.65 o                         
   2  12  -6       3482.85       3748.91       625.46 o                         
   4  12  -6     336020.16     341152.74      4405.93 o                         
   6  12  -6      10796.17      11208.56       806.88 o                         
   8  12  -6     116550.23     116275.83      1832.73 o                         
  10  12  -6      38245.84      35158.09      1062.08 o                         
  12  12  -6      35948.98      35649.41      1164.45 o                         
  14  12  -6      13196.94      12958.83      1021.14 o                         
  16  12  -6      32234.24      35839.24      1344.63 o                         
  18  12  -6       8081.70       6123.39       951.94 o                         
  20  12  -6      25602.21      25912.39      1747.53 o                         
  22  12  -6       3837.30       1595.79      1210.10 o                         
  24  12  -6      33152.74      36577.29      2044.71 o                         
  26  12  -6      23000.67      22759.02      1807.56 o                         
  28  12  -6      21673.53      22942.03      2601.99 o                         
  30  12  -6       5302.81       6882.64      1885.29 o                         
  32  12  -6      42701.71      43329.13      2999.21 o                         
  34  12  -6       1579.27      -1250.81      2246.64 o                         
   0  14  -6      47930.58      44062.06      1906.71 o                         
   2  14  -6     140611.66     147085.87      2335.34 o                         
   4  14  -6      26247.56      27429.23      1214.79 o                         
   6  14  -6     205384.47     192162.73      2793.67 o                         
   8  14  -6      92544.03      92263.50      1737.18 o                         
  10  14  -6      29384.31      27351.59      1156.89 o                         
  12  14  -6     224547.45     223221.41      3258.40 o                         
  14  14  -6      17722.77      17711.49      1014.42 o                         
  16  14  -6     100841.30     100071.82      2101.73 o                         
  18  14  -6     144763.54     139746.98      2491.85 o                         
  20  14  -6       4470.91       4201.21      1090.38 o                         
  22  14  -6      20742.25      21667.32      1623.09 o                         
  24  14  -6      64693.35      61566.97      2405.38 o                         
  26  14  -6       1686.86       5400.10      1567.42 o                         
  28  14  -6      53215.57      52296.79      2677.68 o                         
  30  14  -6      34512.24      34956.33      2548.00 o                         
  32  14  -6      13043.45      14230.67      2365.34 o                         
   2  16  -6        296.13       2253.38       709.34 o                         
   4  16  -6      25714.53      22713.09      1018.12 o                         
   6  16  -6      39732.17      40624.40      1073.65 o                         
   8  16  -6      33627.90      31441.03      1079.93 o                         
  10  16  -6     136148.35     131825.39      2238.81 o                         
  12  16  -6      43335.81      41573.95      1339.85 o                         
  14  16  -6     139655.25     140894.51      2403.67 o                         
  16  16  -6       2468.62       2228.91       783.89 o                         
  18  16  -6      31555.28      31479.22      1325.54 o                         
  20  16  -6      12955.88      13108.71      1494.73 o                         
  22  16  -6     123029.99     130150.86      3457.83 o                         
  24  16  -6      21260.47      20677.21      2031.86 o                         
  26  16  -6     128331.02     127339.66      3474.05 o                         
  28  16  -6      11628.82       9587.19      1837.10 o                         
  30  16  -6      16145.63      15897.99      2190.45 o                         
  32  16  -6       6143.81       3242.59      2090.21 o                         
   0  18  -6     130448.65     131896.50      3442.93 o                         
   2  18  -6      60700.60      60219.57      1566.01 o                         
   4  18  -6      94442.50      93914.51      1972.80 o                         
   6  18  -6     109963.45     107403.07      2078.30 o                         
   8  18  -6       2131.87       1394.56       663.35 o                         
  10  18  -6      32820.84      29116.37      1109.32 o                         
  12  18  -6      39349.03      41082.53      1396.32 o                         
  14  18  -6      47958.72      48030.20      1561.53 o                         
  16  18  -6      97052.37      97073.28      2437.13 o                         
  18  18  -6      21960.10      23338.32      1569.27 o                         
  20  18  -6      27988.10      31611.67      2152.30 o                         
  22  18  -6      64054.84      62821.20      2376.31 o                         
  24  18  -6        456.16        815.60      1455.42 o                         
  26  18  -6      34003.26      35633.79      2492.10 o                         
  28  18  -6       9231.94       7251.36      1728.53 o                         
  30  18  -6      23826.20      19715.82      2555.64 o                         
  32  18  -6      18379.25      16833.80      2614.43 o                         
   2  20  -6     257718.04     267334.32      4117.08 o                         
   4  20  -6     102289.51     105473.35      2201.26 o                         
   6  20  -6      59049.05      60225.15      1670.05 o                         
   8  20  -6      65843.97      68732.91      1722.09 o                         
  10  20  -6      18643.65      20296.19      1263.78 o                         
  12  20  -6      20264.37      19892.58      1086.83 o                         
  14  20  -6      83415.32      86780.50      2101.05 o                         
  16  20  -6      25165.97      25501.47      1588.07 o                         
  18  20  -6      15898.39      13055.52      1487.24 o                         
  20  20  -6       6239.40       6982.27      1346.77 o                         
  22  20  -6      40507.92      38761.38      2027.40 o                         
  24  20  -6      17668.40      21186.43      2000.54 o                         
  26  20  -6      26753.84      24191.38      2131.67 o                         
  28  20  -6       8135.50       6154.23      1990.38 o                         
  30  20  -6      30328.09      23797.31      2723.51 o                         
  32  20  -6          5.06      -2235.09      2235.09 o                         
   0  22  -6      30501.92      33586.39      2535.31 o                         
   2  22  -6      35679.40      35380.90      1535.94 o                         
   4  22  -6      24390.64      24293.32      1233.41 o                         
   6  22  -6      54738.53      59405.99      1817.99 o                         
   8  22  -6       4019.73       4282.44       962.02 o                         
  10  22  -6      58982.97      55801.09      1707.52 o                         
  12  22  -6        847.09         54.00       885.52 o                         
  14  22  -6      31091.75      35681.69      1708.46 o                         
  16  22  -6      24664.69      23791.87      2091.31 o                         
  18  22  -6      43619.78      42069.95      2070.98 o                         
  20  22  -6       2058.48       3100.96      1366.26 o                         
  22  22  -6      42062.98      40612.51      2371.10 o                         
  24  22  -6      13717.90      10872.30      1935.10 o                         
  26  22  -6      34862.89      34200.92      2697.31 o                         
  28  22  -6       5276.15       1282.12      2008.06 o                         
  30  22  -6      12494.05       9362.58      2458.21 o                         
   2  24  -6     132841.48     134345.28      2808.70 o                         
   4  24  -6      10919.07       9335.41      1138.85 o                         
   6  24  -6      16500.48      14234.56      1222.77 o                         
   8  24  -6      24973.29      27455.95      1513.05 o                         
  10  24  -6      19150.37      20061.27      1281.42 o                         
  12  24  -6       8069.65       7598.52      1124.11 o                         
  14  24  -6      20349.23      19958.96      1707.77 o                         
  16  24  -6      43123.63      41918.07      2350.03 o                         
  18  24  -6      17621.50      16324.03      1842.84 o                         
  20  24  -6      54429.36      58727.88      2775.39 o                         
  22  24  -6      15954.07      16418.03      1922.20 o                         
  24  24  -6      35524.68      36876.25      2897.90 o                         
  26  24  -6       6196.90       2193.72      1920.64 o                         
  28  24  -6       8512.60       5254.55      2181.14 o                         
  30  24  -6       9324.52       6511.10      2542.68 o                         
   0  26  -6     188145.48     198404.81      6215.82 o                         
   2  26  -6       2809.12       3955.06      1044.73 o                         
   4  26  -6      94231.25      94804.45      2536.40 o                         
   6  26  -6       8252.70       6518.97      1325.32 o                         
   8  26  -6      18209.40      19212.19      1438.31 o                         
  10  26  -6      10496.73      11391.95      1254.32 o                         
  12  26  -6      44957.51      46115.42      2191.98 o                         
  14  26  -6        147.06        332.60      1246.20 o                         
  16  26  -6      31398.11      34126.76      2160.94 o                         
  18  26  -6      30575.11      31499.27      2058.34 o                         
  20  26  -6      18633.69      14942.89      1871.46 o                         
  22  26  -6      28446.50      28039.92      2282.11 o                         
  24  26  -6      23103.39      24390.66      2592.70 o                         
  26  26  -6        322.82       -629.46      1913.36 o                         
  28  26  -6      16864.77      13663.04      2646.43 o                         
  30  26  -6       3726.80       3498.01      7645.14 o                         
   2  28  -6      42477.89      39422.34      1863.07 o                         
   4  28  -6      14321.64      14207.95      1303.17 o                         
   6  28  -6      13820.58      12692.25      1280.56 o                         
   8  28  -6      72941.18      74706.45      2371.62 o                         
  10  28  -6      13114.86      12174.21      1298.64 o                         
  12  28  -6       9195.79       8808.30      1436.10 o                         
  14  28  -6      18747.16      19601.03      1919.36 o                         
  16  28  -6      29086.31      30130.31      1952.67 o                         
  18  28  -6      20950.46      22439.76      1907.29 o                         
  20  28  -6     111089.94     122287.91      3618.06 o                         
  22  28  -6       8286.42       6014.97      1717.18 o                         
  24  28  -6      73994.84      75774.35      4346.07 o                         
  26  28  -6       1637.71       2493.44      2282.01 o                         
  28  28  -6       5501.43       4622.47      2578.67 o                         
   0  30  -6     345679.49     359182.53      8433.66 o                         
   2  30  -6      19632.88      22116.33      1612.21 o                         
   4  30  -6      36615.55      39438.88      1980.30 o                         
   6  30  -6      28486.02      30487.05      1833.38 o                         
   8  30  -6      14735.81      12088.14      1442.26 o                         
  10  30  -6      13552.25      15284.62      1590.73 o                         
  12  30  -6      38903.05      38218.78      2382.61 o                         
  14  30  -6        528.51        338.42      1294.50 o                         
  16  30  -6      17185.45      17149.51      1779.57 o                         
  18  30  -6       7483.53       6414.82      1650.51 o                         
  20  30  -6       2007.35       2353.29      1620.79 o                         
  22  30  -6       8699.99       6648.12      1797.15 o                         
  24  30  -6       4985.91       3750.48      2165.71 o                         
  26  30  -6      18274.50      16370.12      2914.96 o                         
  28  30  -6       9782.14       4328.63      3141.04 o                         
   2  32  -6      67341.65      64675.98      3661.47 o                         
   4  32  -6      11120.59      10484.92      1578.68 o                         
   6  32  -6      25437.81      25714.12      1795.67 o                         
   8  32  -6      65142.64      69616.90      2444.43 o                         
  10  32  -6       6433.64       4569.51      1436.36 o                         
  12  32  -6      67658.54      71833.63      2569.88 o                         
  14  32  -6      13699.03      16244.20      1686.96 o                         
  16  32  -6      49983.79      47852.37      2759.63 o                         
  18  32  -6      22516.93      19404.10      1913.72 o                         
  20  32  -6      31832.30      30748.20      2441.36 o                         
  22  32  -6      25250.02      21188.45      2329.27 o                         
  24  32  -6      29867.97      26782.39      2877.58 o                         
  26  32  -6       1990.74       2014.79      2510.12 o                         
   0  34  -6      34709.24      37273.29      3400.76 o                         
   2  34  -6      15051.75      15192.42      1691.18 o                         
   4  34  -6       8173.53       6077.79      1443.44 o                         
   6  34  -6      13912.86      12090.71      1544.23 o                         
   8  34  -6      11933.62      11030.58      1656.69 o                         
  10  34  -6      14422.88      16478.50      1754.54 o                         
  12  34  -6      24223.98      25181.42      1892.80 o                         
  14  34  -6      47687.10      46589.21      2295.02 o                         
  16  34  -6      25824.97      26765.15      2090.67 o                         
  18  34  -6      26707.28      25999.37      2112.55 o                         
  20  34  -6      12080.54      13244.29      1941.60 o                         
  22  34  -6       3747.61       2056.81      2224.34 o                         
  24  34  -6        911.97       -892.51      2282.91 o                         
   2  36  -6      11463.20       9320.04      1842.20 o                         
   4  36  -6      50292.78      54957.70      2918.17 o                         
   6  36  -6       3966.38       3590.16      1640.01 o                         
   8  36  -6      22738.75      20935.74      1938.07 o                         
  10  36  -6      43203.12      47233.58      3227.12 o                         
  12  36  -6       9868.26       8460.22      1618.02 o                         
  14  36  -6      23542.45      21370.72      1941.73 o                         
  16  36  -6       4685.72       3445.02      1659.72 o                         
  18  36  -6      15790.85      21207.72      2109.77 o                         
  20  36  -6       7212.63       7606.02      2072.18 o                         
  22  36  -6        703.30      -1897.38      2109.07 o                         
  24  36  -6      11357.44       9536.45      2873.99 o                         
   0  38  -6       1635.64      -1086.90      2260.93 o                         
   2  38  -6      21798.35      24634.29      2454.11 o                         
   4  38  -6       1101.17        398.22      1854.45 o                         
   6  38  -6      99775.50     104695.38      3782.85 o                         
   8  38  -6       1244.60      -1654.98      1654.98 o                         
  10  38  -6      44170.03      50856.55      2530.71 o                         
  12  38  -6       1548.16       2485.72      1577.82 o                         
  14  38  -6       5886.93       4703.57      1666.59 o                         
  16  38  -6       6246.55       6826.61      1846.06 o                         
  18  38  -6       1539.11       1953.86      1898.24 o                         
  20  38  -6       8014.56       8064.48      2156.09 o                         
  22  38  -6        109.71      -2176.10      2176.10 o                         
   2  40  -6      24776.43      18912.69      2723.44 o                         
   4  40  -6      26663.74      26605.87      2951.99 o                         
   6  40  -6       9952.39      10490.12      2106.76 o                         
   8  40  -6      36919.85      38785.50      2667.26 o                         
  10  40  -6      79646.00      92844.83      3419.72 o                         
  12  40  -6      17745.75      19602.81      2136.63 o                         
  14  40  -6      35382.50      40217.28      2413.43 o                         
  16  40  -6       1518.14       -284.57      1820.10 o                         
  18  40  -6      11686.57       8654.58      2391.13 o                         
  20  40  -6       2044.74       3022.77      2288.47 o                         
   0  42  -6      13068.67       8911.94      3602.96 o                         
   2  42  -6       9646.07       4029.47      2381.39 o                         
   4  42  -6      11971.72       9721.81      2562.36 o                         
   6  42  -6      44582.04      45835.52      3516.79 o                         
   8  42  -6      13541.54       8845.65      2279.92 o                         
  10  42  -6      20974.64      22355.01      2304.35 o                         
  12  42  -6      40270.02      45131.31      3101.83 o                         
  14  42  -6       3930.82       3185.06      2187.13 o                         
  16  42  -6      17547.76      16492.57      2628.31 o                         
  18  42  -6       4703.44       5867.62      2623.91 o                         
   2  44  -6      41019.13      37204.80      3428.64 o                         
   4  44  -6      42647.03      43804.01      3560.85 o                         
   6  44  -6      10338.10       7527.78      2660.27 o                         
   8  44  -6      19969.38      25199.82      2542.54 o                         
  10  44  -6       4490.52       1181.50      1957.46 o                         
  12  44  -6       4209.18       5895.60      2150.72 o                         
  14  44  -6      12429.81      11227.70      2467.02 o                         
  16  44  -6       2995.67       1109.80      2495.96 o                         
   0  46  -6      16192.66      20782.64      4388.53 o                         
   2  46  -6       9042.68       6201.70      2703.84 o                         
   4  46  -6      14653.97      12459.11      2858.53 o                         
   6  46  -6      28185.43      26776.71      3316.83 o                         
   8  46  -6       2634.37       1361.12      2288.33 o                         
  10  46  -6      16488.67      14709.58      2393.01 o                         
  12  46  -6      19649.49      21237.51      2688.94 o                         
   2  48  -6       1985.11       1374.72      2703.01 o                         
   4  48  -6       3641.36       1855.39      2717.82 o                         
   6  48  -6        860.87      -2458.21      2581.20 o                         
   8  48  -6      11371.35       7888.64      2469.47 o                         
   1   1  -5     154853.06     159358.33      1661.18 o                         
   3   1  -5      90480.72      96838.79      1171.69 o                         
   5   1  -5      44776.59      50462.66       908.38 o                         
   7   1  -5       6305.75       8319.39       587.44 o                         
   9   1  -5     110373.03     122524.64      1716.43 o                         
  11   1  -5      42206.18      41624.98      1137.20 o                         
  13   1  -5      99994.60      99555.63      1711.22 o                         
  15   1  -5     233519.96     232011.65      3032.23 o                         
  17   1  -5     245809.05     251617.62      3442.70 o                         
  19   1  -5     168915.28     166447.40      2599.25 o                         
  21   1  -5      57290.07      59350.50      1798.89 o                         
  23   1  -5      13025.08      13169.62      1145.85 o                         
  25   1  -5      70156.73      70465.58      1999.88 o                         
  27   1  -5       9305.27      11077.86      1423.42 o                         
  29   1  -5      50396.39      59542.12      3321.89 o                         
  31   1  -5      27575.37      32940.21      2885.18 o                         
  33   1  -5      27108.44      29565.26      3369.12 o                         
  35   1  -5      14330.01      19220.95      2857.76 o                         
   1   3  -5     184429.65     188159.34      1973.44 o                         
   3   3  -5      11696.13      20029.78       628.69 o                         
   5   3  -5      35631.49      35319.84       756.84 o                         
   7   3  -5      17830.43      22706.02       734.75 o                         
   9   3  -5      17523.61      23205.69       849.74 o                         
  11   3  -5      21456.43      23794.24       915.07 o                         
  13   3  -5      27396.62      30745.44      1038.58 o                         
  15   3  -5      53917.09      56515.51      1413.20 o                         
  17   3  -5      72768.66      74921.82      1876.41 o                         
  19   3  -5      10723.87      13497.62      1020.75 o                         
  21   3  -5      54102.70      53808.10      1610.87 o                         
  23   3  -5      17060.78      19346.21      1420.69 o                         
  25   3  -5      43534.23      48133.16      2060.35 o                         
  27   3  -5      44406.21      46798.57      2086.85 o                         
  29   3  -5       9007.37       9971.21      1941.59 o                         
  31   3  -5       8267.16      14745.19      2394.77 o                         
  33   3  -5      37514.91      43440.18      3271.93 o                         
  35   3  -5      40761.19      33241.04      3267.67 o                         
   1   5  -5      49838.26      51136.49       862.02 o                         
   3   5  -5      61064.95      71134.21      1023.23 o                         
   5   5  -5     226767.88     237700.59      2299.37 o                         
   7   5  -5      30506.51      34409.96       854.40 o                         
   9   5  -5      98624.64      96746.84      1432.13 o                         
  11   5  -5     104997.92     107644.14      1673.41 o                         
  13   5  -5     110614.72     109806.51      1867.75 o                         
  15   5  -5     183340.58     181222.33      2802.18 o                         
  17   5  -5     232761.23     227327.99      3372.23 o                         
  19   5  -5     194575.33     191940.57      2973.51 o                         
  21   5  -5       5923.27       5574.12       877.85 o                         
  23   5  -5      47831.47      45701.75      1760.27 o                         
  25   5  -5        591.05        994.20      1111.86 o                         
  27   5  -5      17016.90      15468.83      1621.49 o                         
  29   5  -5      12760.43      14263.21      2054.22 o                         
  31   5  -5      37850.78      34981.12      3066.80 o                         
  33   5  -5      21165.76      19536.22      2672.71 o                         
  35   5  -5       9419.48      12144.29      2677.29 o                         
   1   7  -5      62301.34      67706.84       997.95 o                         
   3   7  -5      85034.14      87002.10      1179.66 o                         
   5   7  -5      78143.79      88204.19      1436.73 o                         
   7   7  -5     138631.74     146439.27      1814.06 o                         
   9   7  -5      65366.19      64688.80      1181.76 o                         
  11   7  -5      12876.59      13594.44       765.11 o                         
  13   7  -5     158339.05     157847.02      2377.73 o                         
  15   7  -5      48445.89      48905.14      1288.47 o                         
  17   7  -5      89709.49      84965.29      1854.75 o                         
  19   7  -5      19379.41      19551.64      1182.17 o                         
  21   7  -5       9931.18       9043.07       988.42 o                         
  23   7  -5      36334.92      36776.69      1716.88 o                         
  25   7  -5      16452.86      15958.30      1424.38 o                         
  27   7  -5      13833.61      16506.19      1635.03 o                         
  29   7  -5      27480.12      28231.40      2676.04 o                         
  31   7  -5       3052.77       7857.95      1951.23 o                         
  33   7  -5       3232.20       1084.27      2106.72 o                         
  35   7  -5      24275.34      21717.91      2845.34 o                         
   1   9  -5      94837.04     110474.34      1608.66 o                         
   3   9  -5      25838.94      30120.35       989.37 o                         
   5   9  -5      72382.33      77213.81      1374.05 o                         
   7   9  -5      40359.05      41268.63       988.52 o                         
   9   9  -5      96336.18      98945.47      1503.36 o                         
  11   9  -5      54093.29      47184.02      1166.72 o                         
  13   9  -5      29820.41      30837.01      1101.99 o                         
  15   9  -5     174575.05     171796.99      2593.10 o                         
  17   9  -5      33125.13      32989.41      1286.40 o                         
  19   9  -5     110149.48     105680.03      2188.38 o                         
  21   9  -5      29067.12      29336.49      1557.82 o                         
  23   9  -5       1799.67        298.42       944.14 o                         
  25   9  -5      32400.80      31905.31      1846.32 o                         
  27   9  -5     119343.83     128170.74      3195.78 o                         
  29   9  -5      30501.00      28557.68      2178.07 o                         
  31   9  -5     118921.62     122972.92      4020.45 o                         
  33   9  -5        586.90       -707.04      1990.56 o                         
  35   9  -5      19434.69      15421.81      2718.26 o                         
   1  11  -5      11095.21      10378.65       639.21 o                         
   3  11  -5     108389.98     115671.37      1722.62 o                         
   5  11  -5     103443.21     103425.37      1688.45 o                         
   7  11  -5     344058.84     336586.99      3694.84 o                         
   9  11  -5      53330.42      52105.68      1094.77 o                         
  11  11  -5      57042.96      51171.09      1227.87 o                         
  13  11  -5      17824.66      21073.44       993.54 o                         
  15  11  -5      26999.60      29147.77      1435.03 o                         
  17  11  -5      47903.27      47402.13      1495.38 o                         
  19  11  -5      27981.64      28629.16      1266.71 o                         
  21  11  -5      38245.64      39287.01      1518.78 o                         
  23  11  -5        197.19       -183.97      1066.82 o                         
  25  11  -5       8493.44       8475.75      1456.70 o                         
  27  11  -5      67384.41      73722.26      2580.74 o                         
  29  11  -5      36672.20      34656.11      2218.66 o                         
  31  11  -5      26416.53      31090.64      2548.59 o                         
  33  11  -5      31144.26      30828.18      2720.06 o                         
  35  11  -5      27254.03      28912.44      2884.29 o                         
   1  13  -5      32329.00      34411.22      1139.43 o                         
   3  13  -5      21471.61      22658.32       813.58 o                         
   5  13  -5     225704.83     232563.74      3072.45 o                         
   7  13  -5      49389.87      49764.15      1161.51 o                         
   9  13  -5     123516.11     117568.86      1771.10 o                         
  11  13  -5      42231.16      39726.74      1186.42 o                         
  13  13  -5     126460.49     123811.56      2129.26 o                         
  15  13  -5      33735.11      31863.12      1228.78 o                         
  17  13  -5      38573.20      38420.28      1432.46 o                         
  19  13  -5      51135.90      49400.80      1466.24 o                         
  21  13  -5     102114.43     102196.81      2608.14 o                         
  23  13  -5      17702.95      20116.39      1815.05 o                         
  25  13  -5      15205.46      15456.34      1640.09 o                         
  27  13  -5      21581.42      23274.00      1944.44 o                         
  29  13  -5      28283.45      30423.93      2170.92 o                         
  31  13  -5      27749.83      25273.26      2415.60 o                         
  33  13  -5       1644.73       3395.32      2027.49 o                         
   1  15  -5      68424.13      68893.23      1511.65 o                         
   3  15  -5      33937.54      34579.50      1074.00 o                         
   5  15  -5     183588.66     176609.21      2409.40 o                         
   7  15  -5     102604.24      99314.30      1879.01 o                         
   9  15  -5     134827.25     130161.10      2235.29 o                         
  11  15  -5      79729.44      78555.37      1600.97 o                         
  13  15  -5      14475.30      14731.71       831.99 o                         
  15  15  -5      55077.58      52176.08      1472.35 o                         
  17  15  -5      18509.33      16605.15       906.80 o                         
  19  15  -5      14064.64      12863.75      1010.04 o                         
  21  15  -5      24415.81      27819.99      1887.41 o                         
  23  15  -5      15107.40      13658.03      1460.17 o                         
  25  15  -5       6271.57       5560.84      1454.24 o                         
  27  15  -5      76486.93      76418.63      2780.50 o                         
  29  15  -5      66311.57      68562.58      2922.28 o                         
  31  15  -5      42951.99      39601.08      3565.86 o                         
  33  15  -5      43439.73      40796.07      2870.19 o                         
   1  17  -5     104434.42     106971.06      1964.74 o                         
   3  17  -5      11657.88      14381.51       900.55 o                         
   5  17  -5       6374.48       7776.74       719.45 o                         
   7  17  -5      79254.05      82671.65      1649.90 o                         
   9  17  -5     154240.65     154091.04      2272.47 o                         
  11  17  -5      14734.63      18780.27      1059.95 o                         
  13  17  -5     323174.06     311146.61      4341.02 o                         
  15  17  -5       4612.40       5481.16       930.21 o                         
  17  17  -5      75112.29      72228.73      1971.94 o                         
  19  17  -5      25551.71      25238.90      1429.53 o                         
  21  17  -5      25880.60      29569.57      1961.76 o                         
  23  17  -5       2903.36       2276.51      1259.78 o                         
  25  17  -5      47751.42      45979.70      2316.91 o                         
  27  17  -5      22959.55      28859.17      2257.54 o                         
  29  17  -5     109028.90     112500.13      3252.35 o                         
  31  17  -5       6696.25       9021.88      1954.28 o                         
  33  17  -5       9952.65      10514.35      2377.82 o                         
   1  19  -5      31354.27      31130.76      1268.17 o                         
   3  19  -5      50177.63      49726.07      1413.59 o                         
   5  19  -5     209642.71     213879.10      3369.65 o                         
   7  19  -5      75393.48      71909.46      1662.22 o                         
   9  19  -5      61190.95      64211.26      1609.46 o                         
  11  19  -5     131350.25     132600.20      2349.58 o                         
  13  19  -5     104213.91     104800.29      2289.65 o                         
  15  19  -5      30465.75      30357.53      1410.18 o                         
  17  19  -5       3720.02       4030.35      1022.88 o                         
  19  19  -5      16946.09      16508.53      1461.10 o                         
  21  19  -5      12710.03      13448.88      1469.19 o                         
  23  19  -5      29859.23      29882.77      1846.16 o                         
  25  19  -5      12948.65      12319.15      1693.46 o                         
  27  19  -5      30429.72      31344.03      2112.88 o                         
  29  19  -5        984.33        483.84      1490.73 o                         
  31  19  -5       5916.71       5470.95      1874.99 o                         
  33  19  -5      10222.21      12855.48      2634.48 o                         
   1  21  -5       7332.13       6378.24       882.40 o                         
   3  21  -5      14123.27      14744.10      1185.21 o                         
   5  21  -5      16917.99      16802.22      1155.89 o                         
   7  21  -5      12461.99      12412.55      1004.57 o                         
   9  21  -5      15164.96      18242.91      1077.91 o                         
  11  21  -5      51406.78      54033.48      1825.25 o                         
  13  21  -5      55024.15      54078.60      1718.68 o                         
  15  21  -5      31194.22      32953.57      1472.78 o                         
  17  21  -5      88651.20      91784.71      2543.18 o                         
  19  21  -5      12798.57      13525.36      1526.43 o                         
  21  21  -5      77723.73      80832.06      2529.76 o                         
  23  21  -5       2292.05       -167.33      1262.52 o                         
  25  21  -5      23691.93      26043.23      2011.64 o                         
  27  21  -5       2968.77       1334.67      1531.95 o                         
  29  21  -5       6273.22       4686.84      1830.50 o                         
  31  21  -5      13824.40      12579.16      2293.99 o                         
   1  23  -5      20283.90      20434.47      1200.09 o                         
   3  23  -5      65190.88      67422.08      1896.10 o                         
   5  23  -5      42376.14      39326.26      1605.10 o                         
   7  23  -5      29531.57      30763.09      1361.59 o                         
   9  23  -5        688.38        406.55       760.87 o                         
  11  23  -5      59520.92      59170.53      1787.10 o                         
  13  23  -5      44249.04      42788.52      1785.82 o                         
  15  23  -5      12794.03      11140.07      1237.27 o                         
  17  23  -5       7811.64       7620.26      1434.59 o                         
  19  23  -5      23480.22      20924.54      1649.84 o                         
  21  23  -5       5510.76       4299.40      1373.14 o                         
  23  23  -5      14212.73      17282.16      1745.59 o                         
  25  23  -5      42064.01      44204.23      2549.60 o                         
  27  23  -5      27180.70      25182.45      2163.04 o                         
  29  23  -5      24730.80      21430.28      2377.03 o                         
  31  23  -5       4913.81       6382.63      2293.06 o                         
   1  25  -5      18303.18      19414.59      1158.28 o                         
   3  25  -5       5127.14       5235.99       974.34 o                         
   5  25  -5       6699.41       6482.67      1038.61 o                         
   7  25  -5      31959.12      32150.44      1464.41 o                         
   9  25  -5        976.28        793.26       819.14 o                         
  11  25  -5      44433.85      46056.40      1709.96 o                         
  13  25  -5      27708.09      25448.97      1423.37 o                         
  15  25  -5     143461.48     140320.88      3200.49 o                         
  17  25  -5      45224.55      42594.10      1881.62 o                         
  19  25  -5      92023.63      95090.35      2645.68 o                         
  21  25  -5      61101.61      60747.26      2541.03 o                         
  23  25  -5      51438.68      49397.19      3423.16 o                         
  25  25  -5       3075.48       2268.61      1840.68 o                         
  27  25  -5      36447.72      33636.56      2853.57 o                         
  29  25  -5       9819.50       5537.24      2170.54 o                         
  31  25  -5      26998.24      19213.15      2694.67 o                         
   1  27  -5      55619.73      55057.16      1960.99 o                         
   3  27  -5      28075.68      28722.45      1588.41 o                         
   5  27  -5      29484.40      28339.35      1487.41 o                         
   7  27  -5       3214.81       3074.33       976.03 o                         
   9  27  -5       5602.21       5881.98      1334.08 o                         
  11  27  -5      73540.85      74092.91      2104.02 o                         
  13  27  -5      19858.65      17422.14      1506.13 o                         
  15  27  -5       8780.85       7089.26      1441.34 o                         
  17  27  -5      42928.16      43549.44      2195.54 o                         
  19  27  -5      24559.17      27101.91      1932.87 o                         
  21  27  -5      23163.81      21852.65      1903.53 o                         
  23  27  -5     118084.15     128706.47      3576.89 o                         
  25  27  -5      12663.54      11668.25      2098.79 o                         
  27  27  -5      44139.40      42908.00      3110.73 o                         
  29  27  -5       1759.81        818.05      2129.39 o                         
   1  29  -5      15304.81      14234.10      1409.28 o                         
   3  29  -5      35942.03      33666.09      1958.29 o                         
   5  29  -5       2530.90       3131.55      1141.89 o                         
   7  29  -5      13402.69      12971.09      1165.50 o                         
   9  29  -5      58875.77      63195.99      3042.89 o                         
  11  29  -5       2551.08       2662.34      1223.49 o                         
  13  29  -5      57651.45      60614.05      2264.73 o                         
  15  29  -5      38791.06      38322.97      2018.35 o                         
  17  29  -5      43392.57      44560.17      2274.10 o                         
  19  29  -5      20648.70      17208.19      1786.20 o                         
  21  29  -5      28347.15      30113.04      2349.54 o                         
  23  29  -5      67749.38      75463.01      4150.38 o                         
  25  29  -5      50064.52      45790.88      3144.34 o                         
  27  29  -5       7554.46       7535.32      2432.25 o                         
  29  29  -5       4154.82       2852.89      2264.40 o                         
   1  31  -5      35872.69      37032.16      1904.34 o                         
   3  31  -5      41004.63      42203.21      1955.40 o                         
   5  31  -5      25568.40      31013.23      2255.87 o                         
   7  31  -5      13497.02      13579.23      1449.53 o                         
   9  31  -5        880.40         79.73      1235.05 o                         
  11  31  -5       3484.85       2612.88      1442.35 o                         
  13  31  -5      29464.13      31361.62      1840.19 o                         
  15  31  -5      22021.85      22327.47      1803.50 o                         
  17  31  -5      76568.59      81721.47      2867.05 o                         
  19  31  -5       4010.89       5671.00      1631.45 o                         
  21  31  -5      88724.12      88580.51      3532.87 o                         
  23  31  -5       1780.25       -290.91      1970.77 o                         
  25  31  -5      25479.91      20303.60      2667.24 o                         
  27  31  -5       7932.44       8557.75      2451.66 o                         
   1  33  -5      40159.77      36971.62      1972.06 o                         
   3  33  -5      18796.17      17832.28      1683.95 o                         
   5  33  -5      48551.77      52504.61      2326.20 o                         
   7  33  -5      14118.27      12238.94      1514.46 o                         
   9  33  -5      22066.54      25044.78      1723.82 o                         
  11  33  -5      40655.75      44022.62      2086.96 o                         
  13  33  -5      21360.67      20585.29      1998.52 o                         
  15  33  -5      12672.67      11563.04      1661.99 o                         
  17  33  -5      28553.43      29200.81      2051.48 o                         
  19  33  -5       6001.19       3801.92      1668.26 o                         
  21  33  -5      17775.39      14828.74      2203.29 o                         
  23  33  -5      12689.86      11046.37      2416.81 o                         
  25  33  -5      22543.21      19835.50      2738.44 o                         
  27  33  -5      23794.15      24825.11      3196.36 o                         
   1  35  -5      13835.60      11844.06      1639.22 o                         
   3  35  -5       4700.25       3956.99      1529.43 o                         
   5  35  -5       5172.10       3481.56      1303.11 o                         
   7  35  -5       2694.39       3180.64      1374.18 o                         
   9  35  -5       5162.78       5227.91      1376.91 o                         
  11  35  -5      10784.81       8413.16      1491.03 o                         
  13  35  -5       6804.74       4728.44      1474.22 o                         
  15  35  -5       8878.50       9584.62      1664.95 o                         
  17  35  -5      37574.50      32232.74      2171.96 o                         
  19  35  -5       7898.73       5567.05      1702.07 o                         
  21  35  -5      16541.12      16966.97      2344.99 o                         
  23  35  -5       3725.88       1162.41      2390.71 o                         
  25  35  -5      28616.01      28744.30      3315.14 o                         
   1  37  -5      20797.79      19510.37      2476.40 o                         
   3  37  -5        304.59        673.79      1951.61 o                         
   5  37  -5       1574.19       1236.55      1832.42 o                         
   7  37  -5      13863.98      15081.48      1825.48 o                         
   9  37  -5      24669.52      21260.65      1883.41 o                         
  11  37  -5      17776.47      15586.69      1700.01 o                         
  13  37  -5       4019.17       3741.27      1549.20 o                         
  15  37  -5      25043.83      22989.82      2030.14 o                         
  17  37  -5        155.64       -224.27      1585.51 o                         
  19  37  -5      28641.98      33069.79      2665.59 o                         
  21  37  -5       2730.31       1754.41      2068.41 o                         
  23  37  -5      11334.12       9266.44      2871.05 o                         
   1  39  -5      10237.52       7912.49      2217.42 o                         
   3  39  -5       3953.13        872.14      1979.80 o                         
   5  39  -5      17720.59      17962.63      2271.48 o                         
   7  39  -5      18398.50      17801.18      2149.68 o                         
   9  39  -5      44906.18      48717.27      2554.57 o                         
  11  39  -5       6612.64       6068.58      1718.39 o                         
  13  39  -5       9052.37       9617.06      1841.98 o                         
  15  39  -5       5166.22        841.13      1699.54 o                         
  17  39  -5       2017.26       -829.58      1843.55 o                         
  19  39  -5       8767.81       7014.18      2248.00 o                         
  21  39  -5       8140.01       5513.02      2263.76 o                         
  23  39  -5      10387.08      13772.06      2821.21 o                         
   1  41  -5       3378.06       2393.24      2339.28 o                         
   3  41  -5      12517.81      15799.27      2591.27 o                         
   5  41  -5      28302.09      30011.43      2899.83 o                         
   7  41  -5      66837.29      73276.51      3622.04 o                         
   9  41  -5      42242.31      47346.28      2720.58 o                         
  11  41  -5      12305.38      12200.53      1925.38 o                         
  13  41  -5       5614.01       5670.43      1822.75 o                         
  15  41  -5        571.25       -953.64      1903.71 o                         
  17  41  -5       5417.90       1169.18      2103.69 o                         
  19  41  -5       7951.42       7359.90      2314.96 o                         
  21  41  -5      11833.05       8256.63      2683.42 o                         
   1  43  -5      17036.61      14434.03      2939.41 o                         
   3  43  -5      25977.58      20612.97      2863.48 o                         
   5  43  -5        509.50      -2165.36      2165.36 o                         
   7  43  -5      12356.63      12254.46      2361.19 o                         
   9  43  -5      21615.64      21032.08      2240.86 o                         
  11  43  -5      78671.87      90610.34      3521.98 o                         
  13  43  -5      13426.81      13677.40      2312.89 o                         
  15  43  -5      33982.68      33921.94      2872.62 o                         
  17  43  -5       4443.52       1791.27      2205.81 o                         
  19  43  -5       1785.55       3780.12      2362.50 o                         
   1  45  -5       1933.85        990.47      2432.97 o                         
   3  45  -5       4062.08       1705.83      2470.63 o                         
   5  45  -5      31467.13      27432.82      3110.28 o                         
   7  45  -5      72409.47      82804.75      4395.65 o                         
   9  45  -5      48696.27      54249.99      3880.84 o                         
  11  45  -5      29634.22      31400.45      2758.66 o                         
  13  45  -5      10275.72       9199.32      2362.02 o                         
  15  45  -5       7771.62       4238.55      2512.24 o                         
  17  45  -5        206.41      -1565.75      2417.45 o                         
   1  47  -5       1359.77       1758.28      2515.18 o                         
   3  47  -5       1966.38        665.88      2497.69 o                         
   5  47  -5       4240.30        601.10      2986.73 o                         
   7  47  -5       5619.00        364.68      2351.45 o                         
   9  47  -5      16907.23      18255.31      2567.83 o                         
  11  47  -5       6288.63       6451.00      2283.37 o                         
  13  47  -5        796.19        259.45      2217.58 o                         
   1  49  -5       1235.25       1725.30      3249.01 o                         
   3  49  -5        285.46      -2434.68      2434.68 o                         
   5  49  -5       2057.03      -2535.77      2535.77 o                         
   7  49  -5        570.14      -2388.13      2388.13 o                         
   9  49  -5       3552.31      -1227.17      2326.38 o                         
   1  51  -5       3308.39      -2589.83      2589.83 o                         
   0   0  -4    1558208.06    1673804.44     26060.92 o                         
   4   0  -4     217280.89     221054.14      3442.74 o                         
   8   0  -4     188950.76     199896.91      3089.14 o                         
  12   0  -4     117980.52     111154.51      2117.30 o                         
  16   0  -4     487392.42     483605.74      7636.10 o                         
  20   0  -4      62261.10      67175.78      2305.62 o                         
  24   0  -4      47304.88      46258.29      2734.48 o                         
  28   0  -4      85002.65      94574.02      4403.43 o                         
  32   0  -4      11539.13       8515.52      3156.47 o                         
  36   0  -4      15424.51      17696.90      4046.81 o                         
   2   2  -4      77547.06      81596.44      1046.71 o                         
   4   2  -4     229416.43     225599.20      2265.12 o                         
   6   2  -4      84214.90      79955.17      1123.69 o                         
   8   2  -4     427070.50     423835.14      3914.80 o                         
  10   2  -4      22930.87      24245.02       717.74 o                         
  12   2  -4     102137.80     104087.75      1507.60 o                         
  14   2  -4      84224.15      77264.70      1291.59 o                         
  16   2  -4     207224.39     208854.40      2554.88 o                         
  18   2  -4      29219.82      28212.90      1087.74 o                         
  20   2  -4     114481.77     114594.96      2052.68 o                         
  22   2  -4       5614.68       6681.54       930.62 o                         
  24   2  -4      25361.27      26118.07      1465.68 o                         
  26   2  -4      30065.97      30214.05      1699.11 o                         
  28   2  -4      48635.11      55061.98      2658.53 o                         
  30   2  -4       4292.78       3964.25      1776.57 o                         
  32   2  -4      33296.52      33719.55      2944.49 o                         
  34   2  -4       7556.99       7347.50      2340.02 o                         
  36   2  -4       6819.95       3993.46      2383.34 o                         
   0   4  -4     362864.39     370120.23      4766.12 o                         
   2   4  -4     180970.51     183040.73      1870.79 o                         
   4   4  -4     149678.37     144272.24      1518.36 o                         
   6   4  -4     153905.79     149161.20      1592.45 o                         
   8   4  -4     110959.78     108511.98      1220.05 o                         
  10   4  -4     191383.71     196909.49      1940.10 o                         
  12   4  -4      32824.69      29263.24       857.41 o                         
  14   4  -4       7163.92       7529.39       632.65 o                         
  16   4  -4      86481.44      86471.86      1593.99 o                         
  18   4  -4      76954.70      75532.12      1611.89 o                         
  20   4  -4      12813.04      12310.08       846.62 o                         
  22   4  -4      17271.71      19343.22      1112.85 o                         
  24   4  -4      16467.79      19637.56      1429.04 o                         
  26   4  -4      43537.64      42356.49      1929.81 o                         
  28   4  -4      14106.52      18562.10      1825.32 o                         
  30   4  -4      29767.49      27217.44      2371.47 o                         
  32   4  -4      25754.91      27843.88      2734.96 o                         
  34   4  -4      12373.09      11545.93      2513.41 o                         
  36   4  -4      14611.16      12755.42      2622.02 o                         
   2   6  -4     106752.80     103158.97      1255.36 o                         
   4   6  -4       1169.32       2318.88       400.28 o                         
   6   6  -4     121449.20     126061.90      1333.93 o                         
   8   6  -4       6222.16       4526.92       436.71 o                         
  10   6  -4      62971.59      64805.20      1067.30 o                         
  12   6  -4      45491.70      46773.41      1065.19 o                         
  14   6  -4      10730.90      11890.33       709.84 o                         
  16   6  -4      82881.39      81034.28      1578.20 o                         
  18   6  -4      55139.84      55657.88      1610.91 o                         
  20   6  -4      27302.26      30468.75      1167.99 o                         
  22   6  -4       6201.09       4760.58       887.97 o                         
  24   6  -4        668.79       1371.06      1083.38 o                         
  26   6  -4       4605.47       6405.93      1188.46 o                         
  28   6  -4        179.40       -967.77      1377.89 o                         
  30   6  -4       7792.52       8292.90      1945.80 o                         
  32   6  -4       2231.96       4276.59      1950.07 o                         
  34   6  -4      19278.18      19913.26      2622.65 o                         
  36   6  -4      10662.38      12203.54      2679.29 o                         
   0   8  -4      61044.09      62902.75      1468.10 o                         
   2   8  -4      11857.50      17854.35       582.98 o                         
   4   8  -4        186.18       -130.49       382.44 o                         
   6   8  -4      93228.46      93456.98      1109.58 o                         
   8   8  -4      19329.95      22193.03       642.18 o                         
  10   8  -4      88539.68      81996.54      1298.64 o                         
  12   8  -4      32180.83      32892.16       972.32 o                         
  14   8  -4      40541.90      35848.14      1061.94 o                         
  16   8  -4       4749.14       5119.52       679.08 o                         
  18   8  -4      50513.18      53008.84      1323.89 o                         
  20   8  -4       7230.21       7983.54       767.85 o                         
  22   8  -4      26925.26      27100.41      1371.73 o                         
  24   8  -4       4950.58       5555.44      1048.12 o                         
  26   8  -4      44419.06      47687.82      2174.43 o                         
  28   8  -4       5455.96       4565.84      1513.04 o                         
  30   8  -4      12206.03      16646.47      2106.78 o                         
  32   8  -4      10464.77      14679.28      2169.35 o                         
  34   8  -4       6061.81       7503.14      2230.86 o                         
  36   8  -4      14499.15       9826.05      2452.00 o                         
   2  10  -4     587218.09     575709.79      5394.52 o                         
   4  10  -4      28852.68      30232.63       732.55 o                         
   6  10  -4     194973.31     197725.80      1998.52 o                         
   8  10  -4      16482.46      19755.45       680.95 o                         
  10  10  -4     154193.53     147769.25      2051.60 o                         
  12  10  -4      28869.62      29523.11      1027.23 o                         
  14  10  -4     315681.97     314358.07      3904.66 o                         
  16  10  -4       7148.56       7973.33       733.75 o                         
  18  10  -4     173359.98     163749.47      2372.26 o                         
  20  10  -4        355.92       -696.71       696.71 o                         
  22  10  -4       1243.57       1609.54       845.37 o                         
  24  10  -4       1002.93          9.73      1073.81 o                         
  26  10  -4      20578.21      21779.30      1619.15 o                         
  28  10  -4      17109.36      12731.79      1746.16 o                         
  30  10  -4      27412.86      32845.73      2643.01 o                         
  32  10  -4        956.34       -444.97      1734.66 o                         
  34  10  -4      45344.05      46051.59      3113.33 o                         
  36  10  -4       5043.65       4118.88      2272.76 o                         
   0  12  -4     409630.77     422977.89      5853.02 o                         
   2  12  -4      86531.19      80462.55      1294.83 o                         
   4  12  -4     109901.43     114496.78      1487.88 o                         
   6  12  -4     429731.78     408337.10      4599.71 o                         
   8  12  -4      30154.84      35582.08       874.16 o                         
  10  12  -4     386123.94     367055.90      4282.68 o                         
  12  12  -4     129655.25     133215.99      2014.64 o                         
  14  12  -4     130576.93     118959.63      1969.30 o                         
  16  12  -4      69856.38      68741.09      1483.85 o                         
  18  12  -4     100916.46      93577.49      1831.01 o                         
  20  12  -4       6723.26       6735.36       905.22 o                         
  22  12  -4      47152.23      45722.17      1534.55 o                         
  24  12  -4      35151.58      34123.15      1860.81 o                         
  26  12  -4       8518.13       8006.13      1315.07 o                         
  28  12  -4       6336.22       4531.25      1596.71 o                         
  30  12  -4       7484.63       8926.99      1839.70 o                         
  32  12  -4      19194.52      15778.66      2151.14 o                         
  34  12  -4       7681.84       7014.86      2112.98 o                         
   2  14  -4     413351.10     414456.13      4716.81 o                         
   4  14  -4     469999.81     464800.64      5332.45 o                         
   6  14  -4       6950.70       7283.23       652.32 o                         
   8  14  -4     342778.45     333828.88      3900.25 o                         
  10  14  -4      76959.28      71251.23      1391.65 o                         
  12  14  -4     144795.06     138734.23      2114.56 o                         
  14  14  -4     183061.84     183217.12      2707.36 o                         
  16  14  -4      76487.50      75274.90      1668.90 o                         
  18  14  -4      99528.15     106088.94      1934.47 o                         
  20  14  -4      54472.56      54683.48      1603.76 o                         
  22  14  -4       1142.22       1558.73       905.07 o                         
  24  14  -4       3092.73       2660.45      1324.12 o                         
  26  14  -4      12225.47      12180.02      1574.09 o                         
  28  14  -4       2116.38       3950.88      1416.88 o                         
  30  14  -4      24174.31      24487.80      2263.48 o                         
  32  14  -4       6453.45       4577.19      1956.76 o                         
  34  14  -4      16378.16      15758.78      2389.01 o                         
   0  16  -4     603726.96     595176.91      9566.10 o                         
   2  16  -4      29238.85      32134.65      1134.96 o                         
   4  16  -4     200903.33     186654.59      2869.22 o                         
   6  16  -4     128998.14     133801.88      2132.11 o                         
   8  16  -4      35836.58      38050.30      1176.75 o                         
  10  16  -4      61904.57      61572.62      1379.52 o                         
  12  16  -4     199085.35     184771.46      2727.63 o                         
  14  16  -4       4463.75       3558.30       721.30 o                         
  16  16  -4     196636.66     191058.50      4520.79 o                         
  18  16  -4      64232.52      64506.11      2044.68 o                         
  20  16  -4       2302.94       3786.54       956.98 o                         
  22  16  -4         19.17       -971.44      1028.82 o                         
  24  16  -4      26751.05      27810.86      1703.55 o                         
  26  16  -4       1529.85      -1232.75      1232.75 o                         
  28  16  -4      15940.22      18968.11      1775.25 o                         
  30  16  -4      10753.63      10551.22      1878.23 o                         
  32  16  -4      19428.07      20311.01      2305.82 o                         
  34  16  -4      21123.37      15621.90      2483.86 o                         
   2  18  -4      40863.31      43823.60      1378.09 o                         
   4  18  -4     486887.98     482581.70      6166.35 o                         
   6  18  -4      30885.05      32240.17      1135.94 o                         
   8  18  -4     130081.61     122105.54      2080.08 o                         
  10  18  -4       2028.81       1974.24       667.81 o                         
  12  18  -4     113246.19     107491.03      2164.29 o                         
  14  18  -4       4457.04       4169.51       750.17 o                         
  16  18  -4     139598.17     129835.47      2763.96 o                         
  18  18  -4      31508.92      34205.55      1811.16 o                         
  20  18  -4      41930.13      48961.87      2079.90 o                         
  22  18  -4       7520.35       7973.26      1302.66 o                         
  24  18  -4       1184.06       1442.92      1192.50 o                         
  26  18  -4       2469.38       2950.28      1450.24 o                         
  28  18  -4       5956.23       3905.05      1496.49 o                         
  30  18  -4       1033.35       2323.57      1691.42 o                         
  32  18  -4      15408.21      13845.33      2174.68 o                         
  34  18  -4       2514.87       4467.27      2237.38 o                         
   0  20  -4     246882.95     259241.99      5468.72 o                         
   2  20  -4      56721.96      55332.48      1538.26 o                         
   4  20  -4     126671.54     123242.02      2361.17 o                         
   6  20  -4      22976.86      26217.59      1218.66 o                         
   8  20  -4      87935.44      88067.65      1760.56 o                         
  10  20  -4      38865.71      35438.37      1528.30 o                         
  12  20  -4      16395.03      15838.65       997.63 o                         
  14  20  -4      62276.34      60521.63      1600.79 o                         
  16  20  -4      22271.76      22976.29      1312.00 o                         
  18  20  -4      27541.16      31661.02      2008.62 o                         
  20  20  -4      38524.49      36672.93      1700.55 o                         
  22  20  -4       2703.48       1844.78      1191.91 o                         
  24  20  -4        394.54      -1246.47      1259.64 o                         
  26  20  -4      18764.48      16503.31      1977.21 o                         
  28  20  -4        290.87      -1308.45      1476.81 o                         
  30  20  -4      13464.45      12601.53      2011.08 o                         
  32  20  -4       3916.60       3547.95      2029.42 o                         
  34  20  -4       4294.03       3016.23      2321.41 o                         
   2  22  -4      26875.58      24811.88      1282.45 o                         
   4  22  -4       9179.33       9076.11       907.53 o                         
   6  22  -4      16362.49      15540.79      1010.38 o                         
   8  22  -4     158772.89     157548.10      2428.63 o                         
  10  22  -4       4360.90       3425.79       866.81 o                         
  12  22  -4       5739.41       6094.68       928.84 o                         
  14  22  -4       4235.54       3246.35       868.64 o                         
  16  22  -4      14710.00      14939.95      1267.67 o                         
  18  22  -4        735.87       -723.34      1070.14 o                         
  20  22  -4      25748.76      28546.68      1764.47 o                         
  22  22  -4        484.32       -534.86      1164.46 o                         
  24  22  -4      44844.87      45257.30      2913.51 o                         
  26  22  -4      17260.27      14375.26      1733.14 o                         
  28  22  -4      78367.67      75843.22      3002.18 o                         
  30  22  -4        282.60        713.74      1754.31 o                         
  32  22  -4      16565.45      14344.64      2502.07 o                         
   0  24  -4     304184.14     302402.36      6907.88 o                         
   2  24  -4      41933.39      42524.25      1672.85 o                         
   4  24  -4      75506.42      70876.62      1793.99 o                         
   6  24  -4      86518.78      80322.73      1957.91 o                         
   8  24  -4      87596.29      86951.89      2005.52 o                         
  10  24  -4      86494.97      83807.37      2012.47 o                         
  12  24  -4      90197.76      86512.57      2103.68 o                         
  14  24  -4       3207.94       1416.24       966.79 o                         
  16  24  -4      24561.06      26116.54      1411.12 o                         
  18  24  -4      26734.90      25783.96      1814.94 o                         
  20  24  -4      11487.94      10527.25      1395.10 o                         
  22  24  -4      63090.67      62850.72      2846.56 o                         
  24  24  -4      25937.73      33099.27      2434.57 o                         
  26  24  -4      21233.54      22172.93      1919.65 o                         
  28  24  -4       3291.25       3521.17      1838.66 o                         
  30  24  -4      14379.49      12961.74      2272.90 o                         
  32  24  -4        600.83       -690.85      2240.30 o                         
   2  26  -4     368800.84     366184.97      5859.08 o                         
   4  26  -4      29635.50      29190.87      1427.77 o                         
   6  26  -4     121275.61     125631.32      2658.64 o                         
   8  26  -4      52463.00      52263.89      1679.88 o                         
  10  26  -4     137605.12     132153.72      2663.49 o                         
  12  26  -4       5392.88       5335.73      1055.01 o                         
  14  26  -4     128536.14     131482.29      2794.37 o                         
  16  26  -4      22491.79      21312.85      1679.90 o                         
  18  26  -4      28414.29      28404.86      1680.13 o                         
  20  26  -4       4216.01       4904.52      1297.26 o                         
  22  26  -4      35225.24      36862.94      1955.11 o                         
  24  26  -4       7408.09       9572.56      1917.27 o                         
  26  26  -4      41584.14      41000.42      2811.13 o                         
  28  26  -4      18826.46      17414.81      2399.99 o                         
  30  26  -4      14684.57      14211.49      2640.79 o                         
  32  26  -4       4651.68      -1915.36      3751.73 o                         
   0  28  -4      32492.34      37702.45      2198.24 o                         
   2  28  -4     160290.32     164782.92      2968.87 o                         
   4  28  -4       8662.30       9631.33      1107.11 o                         
   6  28  -4     336053.26     333475.95      5569.01 o                         
   8  28  -4       2700.89       4099.75      1032.01 o                         
  10  28  -4     177580.69     174417.76      3105.85 o                         
  12  28  -4      17943.46      16161.63      1260.84 o                         
  14  28  -4       5164.09       5780.18      1284.23 o                         
  16  28  -4      28059.15      26408.65      1793.54 o                         
  18  28  -4      69467.88      73537.32      2593.82 o                         
  20  28  -4       4704.23       3032.33      1407.17 o                         
  22  28  -4      68681.42      72141.89      2705.51 o                         
  24  28  -4       7590.23       6546.74      2092.02 o                         
  26  28  -4      58940.61      57036.02      4797.63 o                         
  28  28  -4      10613.95      12554.88      2480.64 o                         
  30  28  -4      47305.59      44856.29      3520.38 o                         
   2  30  -4      43407.85      44785.72      1669.92 o                         
   4  30  -4     104903.01     115480.15      2794.98 o                         
   6  30  -4      56750.80      58609.27      2150.46 o                         
   8  30  -4     115722.26     120998.51      3170.89 o                         
  10  30  -4      25839.06      26103.84      1457.10 o                         
  12  30  -4      20929.62      21697.88      1613.82 o                         
  14  30  -4      19977.20      18113.68      1981.69 o                         
  16  30  -4      23243.49      25370.11      2554.60 o                         
  18  30  -4       1700.07       2073.06      1424.67 o                         
  20  30  -4      11726.19      10742.12      1656.29 o                         
  22  30  -4       1545.42       1263.54      1590.83 o                         
  24  30  -4      26099.47      22278.20      2572.51 o                         
  26  30  -4      19870.74      16981.55      2711.64 o                         
  28  30  -4      28262.86      26256.74      2940.72 o                         
  30  30  -4      20372.16      22186.16      3625.20 o                         
   0  32  -4      68765.85      68276.96      2910.84 o                         
   2  32  -4       6025.77       5172.67      1080.64 o                         
   4  32  -4      22287.84      23736.89      1592.42 o                         
   6  32  -4      19563.39      21826.18      1577.14 o                         
   8  32  -4      11535.38      11123.66      1435.22 o                         
  10  32  -4      41317.07      40207.11      1941.00 o                         
  12  32  -4       2814.81       2739.77      1283.49 o                         
  14  32  -4      56761.55      55601.85      2470.21 o                         
  16  32  -4      38456.87      38827.26      2600.62 o                         
  18  32  -4      50125.85      55706.84      2521.67 o                         
  20  32  -4       7971.00       8819.94      1618.93 o                         
  22  32  -4      11419.03       9460.05      2138.12 o                         
  24  32  -4       2321.13       1979.20      2217.42 o                         
  26  32  -4       1617.58        353.36      2265.23 o                         
  28  32  -4      10766.03       7251.03      2520.82 o                         
   2  34  -4      18804.47      18462.24      1521.15 o                         
   4  34  -4       1569.18        125.13      1224.81 o                         
   6  34  -4       3509.67       5132.71      1403.76 o                         
   8  34  -4      13130.37      13978.10      1561.97 o                         
  10  34  -4       7796.12       5966.91      1384.91 o                         
  12  34  -4       1773.61       1158.02      1330.40 o                         
  14  34  -4      24468.46      23673.77      1765.76 o                         
  16  34  -4      25561.44      25274.87      1970.49 o                         
  18  34  -4      19915.58      18063.81      1912.40 o                         
  20  34  -4      18226.57      17944.00      2566.63 o                         
  22  34  -4      11248.50      12415.45      2284.64 o                         
  24  34  -4       3954.69       2461.68      2364.21 o                         
  26  34  -4       3624.70       3859.18      2546.64 o                         
  28  34  -4       8919.33       5078.63      4579.19 o                         
   0  36  -4       3010.41       4360.30      2023.09 o                         
   2  36  -4       1013.31        244.23      1187.42 o                         
   4  36  -4      20319.27      21503.70      1876.65 o                         
   6  36  -4      15403.58      13138.73      1651.61 o                         
   8  36  -4      25113.54      23568.37      1928.73 o                         
  10  36  -4      19745.57      21454.37      1735.40 o                         
  12  36  -4      25697.11      26442.23      1931.34 o                         
  14  36  -4      33116.66      38270.31      2180.72 o                         
  16  36  -4      11462.82      11625.70      1757.01 o                         
  18  36  -4       1164.07        665.84      1708.74 o                         
  20  36  -4       3628.43       2422.19      2056.10 o                         
  22  36  -4       4855.42       1413.93      2070.50 o                         
  24  36  -4       5303.92       1243.40      2639.18 o                         
  26  36  -4       4564.09       1002.57      2548.15 o                         
   2  38  -4      28686.62      33842.95      2275.80 o                         
   4  38  -4      14162.40      12970.48      1804.04 o                         
   6  38  -4         88.01       -759.70      1419.34 o                         
   8  38  -4      77857.75      90136.50      2963.37 o                         
  10  38  -4       5078.42       4279.88      1440.47 o                         
  12  38  -4      94630.44     112415.47      3060.69 o                         
  14  38  -4       4357.12       2724.93      1545.31 o                         
  16  38  -4      20655.12      23224.23      2242.52 o                         
  18  38  -4        126.44      -1599.53      1780.86 o                         
  20  38  -4      14368.26      12680.00      2373.13 o                         
  22  38  -4       1016.40         37.50      2366.29 o                         
  24  38  -4       4152.25       5423.51      2669.85 o                         
   0  40  -4      21274.84      26457.38      3757.35 o                         
   2  40  -4      11260.91      11012.78      2276.24 o                         
   4  40  -4      27634.76      30049.03      2581.09 o                         
   6  40  -4      32072.76      35986.49      2297.39 o                         
   8  40  -4       8493.68      10213.60      1736.92 o                         
  10  40  -4      65446.07      75775.42      3206.26 o                         
  12  40  -4      18237.77      22334.58      1881.33 o                         
  14  40  -4      22220.01      22597.64      2159.70 o                         
  16  40  -4       7244.53       6350.16      1939.90 o                         
  18  40  -4       3556.09       1181.49      2029.22 o                         
  20  40  -4        279.90       -658.46      2039.46 o                         
  22  40  -4      15595.15      15429.76      2728.22 o                         
   2  42  -4      36881.54      37926.27      3079.47 o                         
   4  42  -4      10499.33      11651.89      2423.23 o                         
   6  42  -4       5457.38       5352.28      2068.94 o                         
   8  42  -4      12238.26      14069.45      2116.90 o                         
  10  42  -4      18218.82      17971.02      1982.27 o                         
  12  42  -4        659.80        337.11      1613.53 o                         
  14  42  -4      35598.19      35389.46      2453.57 o                         
  16  42  -4       7509.86       6290.54      2194.76 o                         
  18  42  -4      15483.92      13159.94      2991.08 o                         
  20  42  -4      25762.45      27202.00      2814.89 o                         
   0  44  -4      19468.54      18140.83      4862.37 o                         
   2  44  -4       5511.74       2044.93      2279.67 o                         
   4  44  -4      28414.75      30321.80      2902.82 o                         
   6  44  -4      61948.93      59973.52      3948.54 o                         
   8  44  -4       9049.08       7462.33      2062.05 o                         
  10  44  -4      15372.03      16061.73      2132.42 o                         
  12  44  -4        901.28      -1866.09      1866.09 o                         
  14  44  -4      22526.98      23697.44      2390.80 o                         
  16  44  -4       8239.63       4878.68      2271.48 o                         
  18  44  -4      41329.42      39593.38      3125.94 o                         
   2  46  -4      20217.68      17590.11      2955.29 o                         
   4  46  -4        791.60      -1760.50      2302.13 o                         
   6  46  -4      21954.93      22468.87      2718.98 o                         
   8  46  -4         62.45      -1860.96      1860.96 o                         
  10  46  -4       4917.93       3794.97      2067.86 o                         
  12  46  -4       2461.42       -713.20      1972.88 o                         
  14  46  -4       1454.39       5152.01      2392.21 o                         
  16  46  -4       2851.17       3648.56      2465.33 o                         
   0  48  -4       1092.75       -298.90      5683.83 o                         
   2  48  -4        703.50      -1636.61      2371.48 o                         
   4  48  -4       3228.60       1305.89      2429.55 o                         
   6  48  -4       1148.91       1324.41      2309.34 o                         
   8  48  -4         62.79      -2093.58      2093.58 o                         
  10  48  -4       4544.06       5743.23      2269.97 o                         
  12  48  -4       1929.52       2394.04      2154.77 o                         
  14  48  -4       1632.83       -441.52      2455.35 o                         
   2  50  -4      10079.64       8699.66      2747.80 o                         
   4  50  -4       3735.02       1525.62      2472.09 o                         
   6  50  -4       9140.65       6169.63      2547.35 o                         
   8  50  -4      19933.50      18033.23      2736.17 o                         
  10  50  -4      10595.19       9401.33      2611.41 o                         
   0  52  -4      42750.09      39073.11      5048.19 o                         
   2  52  -4       1136.13       2638.00      2703.00 o                         
   1   1  -3     498018.85     540246.13      4807.59 o                         
   3   1  -3     229134.70     249877.47      2484.51 o                         
   5   1  -3      69836.41      69353.25      1061.65 o                         
   7   1  -3     139481.23     125295.93      1489.62 o                         
   9   1  -3      25885.84      22900.39       629.94 o                         
  11   1  -3     219356.92     216877.92      2061.12 o                         
  13   1  -3     280630.31     282865.39      2941.38 o                         
  15   1  -3      26449.69      29655.60       918.24 o                         
  17   1  -3      68215.95      75562.87      1496.14 o                         
  19   1  -3      14572.82      14875.29       754.31 o                         
  21   1  -3       2343.18       1980.09       918.89 o                         
  23   1  -3       5714.92       5288.76      1037.38 o                         
  25   1  -3       2785.34       4773.66      1195.14 o                         
  27   1  -3       2114.42       1596.17      1339.06 o                         
  29   1  -3      49831.49      57202.27      2575.43 o                         
  31   1  -3      13319.65      10333.30      3058.63 o                         
  33   1  -3      36884.47      35313.44      3304.42 o                         
  35   1  -3        515.73       2737.91      2072.96 o                         
  37   1  -3       3163.53       4538.09      2463.66 o                         
   1   3  -3     364195.90     397485.97      3637.01 o                         
   3   3  -3      10551.85      13313.81       480.93 o                         
   5   3  -3      17939.09      23095.87       588.10 o                         
   7   3  -3      74938.80      71881.30       922.07 o                         
   9   3  -3       9518.92       9820.37       465.21 o                         
  11   3  -3     182043.69     166142.41      1654.62 o                         
  13   3  -3     149551.53     132732.71      1762.16 o                         
  15   3  -3     294462.29     280830.78      3450.36 o                         
  17   3  -3      70046.23      63351.56      1270.97 o                         
  19   3  -3      36933.94      35442.55      1133.97 o                         
  21   3  -3       2436.31       1896.69       758.31 o                         
  23   3  -3      25190.26      23295.47      1389.00 o                         
  25   3  -3      14236.08      14854.15      1263.30 o                         
  27   3  -3      17103.38      16455.88      1500.48 o                         
  29   3  -3       7292.97      10461.94      1857.75 o                         
  31   3  -3       8770.41      10870.43      2022.06 o                         
  33   3  -3      11530.00      14369.41      2328.16 o                         
  35   3  -3       4491.60       5253.45      2281.28 o                         
  37   3  -3       6739.47       1342.63      2337.75 o                         
   1   5  -3      40548.51      37772.91       674.43 o                         
   3   5  -3     540192.24     547447.56      4751.11 o                         
   5   5  -3     120719.45     113814.48      1195.65 o                         
   7   5  -3     182029.99     169070.70      1664.67 o                         
   9   5  -3      81641.26      81042.77      1044.53 o                         
  11   5  -3      79129.38      77719.77      1086.11 o                         
  13   5  -3     226440.97     232454.23      2845.98 o                         
  15   5  -3      62380.59      61921.77      1247.67 o                         
  17   5  -3      35148.53      34113.29      1035.49 o                         
  19   5  -3      16845.64      18056.99       914.81 o                         
  21   5  -3      52347.42      51310.40      1387.19 o                         
  23   5  -3      64466.07      65742.22      2021.26 o                         
  25   5  -3      12847.92      15468.50      1456.72 o                         
  27   5  -3      12481.02      15677.05      1483.73 o                         
  29   5  -3      16640.93      16059.30      2000.91 o                         
  31   5  -3      28398.28      23539.32      2304.08 o                         
  33   5  -3      20361.66      16614.65      2386.58 o                         
  35   5  -3       1942.07       1370.31      2189.09 o                         
  37   5  -3       9835.77       6751.02      2504.49 o                         
   1   7  -3     390246.40     395254.46      3704.69 o                         
   3   7  -3     454971.55     476427.60      4224.74 o                         
   5   7  -3      67792.66      65289.48       850.99 o                         
   7   7  -3      46905.36      46311.56       788.75 o                         
   9   7  -3      19694.21      23499.62       647.77 o                         
  11   7  -3      79715.15      76779.20      1225.82 o                         
  13   7  -3      17662.32      21066.58       856.11 o                         
  15   7  -3      24782.11      26437.36       920.90 o                         
  17   7  -3      40477.29      41903.85      1168.62 o                         
  19   7  -3        126.89        797.03       666.13 o                         
  21   7  -3      19924.80      21296.40       968.93 o                         
  23   7  -3      11869.83      12615.16      1031.13 o                         
  25   7  -3      62296.06      62105.70      2849.71 o                         
  27   7  -3       3176.44       4861.30      1464.23 o                         
  29   7  -3       7335.82       9425.50      1854.22 o                         
  31   7  -3        272.05       2971.41      1746.31 o                         
  33   7  -3       6579.81       4281.10      1910.62 o                         
  35   7  -3       5320.28       3823.41      2153.35 o                         
  37   7  -3      16575.67      18434.61      2864.04 o                         
   1   9  -3     266773.95     259168.82      2777.25 o                         
   3   9  -3     230601.79     226828.06      2469.42 o                         
   5   9  -3      40087.82      37633.37       761.44 o                         
   7   9  -3      15925.10      17774.13       575.63 o                         
   9   9  -3        677.12       1846.29       418.70 o                         
  11   9  -3       8392.80      12037.89       665.18 o                         
  13   9  -3      24452.17      22952.71       842.33 o                         
  15   9  -3      22605.77      23119.55       858.62 o                         
  17   9  -3      72101.72      69577.11      1512.65 o                         
  19   9  -3      58098.74      59610.33      1530.56 o                         
  21   9  -3      93180.33      93450.01      1905.78 o                         
  23   9  -3      23280.37      24688.38      1160.85 o                         
  25   9  -3      14747.54      15618.12      1486.66 o                         
  27   9  -3      24404.19      26015.00      2245.26 o                         
  29   9  -3       1156.21       1303.21      1539.14 o                         
  31   9  -3      15642.33      17269.97      2039.57 o                         
  33   9  -3        644.10       1053.42      1776.04 o                         
  35   9  -3       7044.31       8011.76      2391.19 o                         
   1  11  -3      61468.84      57112.81       957.59 o                         
   3  11  -3     120064.22     109439.31      1507.33 o                         
   5  11  -3      96259.48      94662.80      1362.35 o                         
   7  11  -3      99430.65      96585.37      1222.01 o                         
   9  11  -3      16765.88      17067.13       632.23 o                         
  11  11  -3       8085.37      11253.86       618.50 o                         
  13  11  -3      33737.25      32236.95       926.99 o                         
  15  11  -3      63205.35      64071.75      1386.32 o                         
  17  11  -3     236457.82     222755.36      3152.26 o                         
  19  11  -3     235532.13     236975.24      3302.78 o                         
  21  11  -3     143131.11     139416.90      2332.94 o                         
  23  11  -3     123598.91     123257.59      2216.25 o                         
  25  11  -3      32561.88      34750.70      1827.83 o                         
  27  11  -3      38392.47      40391.08      2396.44 o                         
  29  11  -3       3854.09       4351.97      1660.57 o                         
  31  11  -3      14833.36      13676.81      2021.36 o                         
  33  11  -3       8635.87       9082.59      2016.28 o                         
  35  11  -3      12265.55      12050.70      2504.37 o                         
   1  13  -3     416096.78     380291.09      3758.61 o                         
   3  13  -3     402918.38     371717.51      3998.67 o                         
   5  13  -3     325667.72     333873.29      3496.15 o                         
   7  13  -3      32054.79      33138.66       782.55 o                         
   9  13  -3      29626.68      31355.52       907.52 o                         
  11  13  -3      54616.50      52746.37      1152.03 o                         
  13  13  -3     202013.46     200615.86      2832.12 o                         
  15  13  -3     196327.03     197630.29      2983.09 o                         
  17  13  -3     166757.86     163377.33      2542.51 o                         
  19  13  -3      25023.66      26595.24      1112.82 o                         
  21  13  -3          4.94       1557.64       738.37 o                         
  23  13  -3      22787.36      23634.12      1204.87 o                         
  25  13  -3      46838.88      45954.62      2049.28 o                         
  27  13  -3      46617.31      48114.45      2413.50 o                         
  29  13  -3      15875.00      15883.04      1756.49 o                         
  31  13  -3       6009.33       7691.83      1878.33 o                         
  33  13  -3       2243.84        292.20      1799.76 o                         
  35  13  -3      12414.53      10981.77      2474.82 o                         
   1  15  -3     219740.08     221427.33      2292.52 o                         
   3  15  -3     277972.32     277260.51      2996.79 o                         
   5  15  -3     364355.95     348481.48      3602.75 o                         
   7  15  -3      85789.99      79072.24      1380.31 o                         
   9  15  -3      32214.72      27698.82       935.56 o                         
  11  15  -3      61974.45      60302.39      1358.96 o                         
  13  15  -3      28231.30      28384.92      1044.01 o                         
  15  15  -3     121295.06     116187.44      2201.87 o                         
  17  15  -3     341701.15     328415.14      4462.82 o                         
  19  15  -3     290934.26     284628.68      4225.80 o                         
  21  15  -3     202763.50     201785.49      2998.54 o                         
  23  15  -3      15619.80      15651.92      1601.32 o                         
  25  15  -3      34541.98      31856.93      1834.36 o                         
  27  15  -3       6687.35       5472.66      1446.88 o                         
  29  15  -3       7775.10       3730.85      1476.81 o                         
  31  15  -3        916.42       -538.37      1607.90 o                         
  33  15  -3      21755.28      15970.18      2434.76 o                         
  35  15  -3       2786.31        803.16      2200.34 o                         
   1  17  -3      57284.11      53344.71      1148.36 o                         
   3  17  -3     240447.69     231553.50      2851.45 o                         
   5  17  -3      77712.63      71995.92      1384.60 o                         
   7  17  -3      83136.37      81941.16      1504.97 o                         
   9  17  -3      20031.82      19603.74       844.56 o                         
  11  17  -3       5020.40       5088.79       708.25 o                         
  13  17  -3      74725.08      70101.21      1579.39 o                         
  15  17  -3      60250.33      60506.49      1999.01 o                         
  17  17  -3      45282.27      46312.89      1511.74 o                         
  19  17  -3      85924.46      87983.52      2013.68 o                         
  21  17  -3      55392.02      52854.11      1606.38 o                         
  23  17  -3       4962.94       5114.86      1302.34 o                         
  25  17  -3      18139.09      18199.95      1644.54 o                         
  27  17  -3       2687.52       1646.83      1346.66 o                         
  29  17  -3      32279.11      33960.66      2106.61 o                         
  31  17  -3       1934.05       -610.46      1616.21 o                         
  33  17  -3       3020.61       2462.41      2092.89 o                         
  35  17  -3       3637.74       1116.25      2285.69 o                         
   1  19  -3      80444.03      69245.61      1233.21 o                         
   3  19  -3      56059.56      63478.14      1490.60 o                         
   5  19  -3      45107.00      43661.64      1157.61 o                         
   7  19  -3      48510.02      47691.99      1290.72 o                         
   9  19  -3      77045.75      74465.14      1508.34 o                         
  11  19  -3      47628.66      46138.45      1271.29 o                         
  13  19  -3      50498.81      52004.51      1610.32 o                         
  15  19  -3      61068.56      59772.97      1602.58 o                         
  17  19  -3     114807.57     112767.80      2324.33 o                         
  19  19  -3      16913.65      17570.55      1205.58 o                         
  21  19  -3      50537.06      50885.28      1633.07 o                         
  23  19  -3       1643.74       1821.07      1108.10 o                         
  25  19  -3      12084.19       9806.10      1528.37 o                         
  27  19  -3      14381.26      15339.90      1665.91 o                         
  29  19  -3       8253.08       7797.42      1679.85 o                         
  31  19  -3       2144.43       -192.09      1835.56 o                         
  33  19  -3      19937.83      20100.57      2500.87 o                         
  35  19  -3       6632.96       1548.59      3032.29 o                         
   1  21  -3      72716.62      74496.83      1429.68 o                         
   3  21  -3      89627.05      88867.76      1663.84 o                         
   5  21  -3      13251.56      15874.07       850.84 o                         
   7  21  -3       2195.47       1798.19       699.78 o                         
   9  21  -3      33708.08      33739.33      1168.02 o                         
  11  21  -3      78103.49      76018.80      1715.55 o                         
  13  21  -3      10856.81      11830.50       907.82 o                         
  15  21  -3     180554.00     180678.95      2983.61 o                         
  17  21  -3      49081.29      47630.65      1712.39 o                         
  19  21  -3      41851.70      45838.82      1755.73 o                         
  21  21  -3      37458.94      37238.31      2223.49 o                         
  23  21  -3       8399.55       8186.19      1280.38 o                         
  25  21  -3        950.68       1897.51      1387.36 o                         
  27  21  -3       7083.51       3661.88      1491.38 o                         
  29  21  -3      14386.27      15855.16      2077.94 o                         
  31  21  -3       1407.83        210.96      1844.54 o                         
  33  21  -3       9410.75       8018.88      2269.96 o                         
   1  23  -3      48241.57      45716.56      1287.23 o                         
   3  23  -3      67087.27      66250.56      1603.29 o                         
   5  23  -3      10667.41       8709.63       934.62 o                         
   7  23  -3      31376.44      33226.93      1330.52 o                         
   9  23  -3     278325.77     272305.98      3837.35 o                         
  11  23  -3      40745.32      41142.44      1443.37 o                         
  13  23  -3     144269.83     135884.84      2528.36 o                         
  15  23  -3      61624.38      65365.95      1878.41 o                         
  17  23  -3      43169.50      43878.08      1721.10 o                         
  19  23  -3      78522.70      73837.04      2133.37 o                         
  21  23  -3       3012.46       3126.98      1189.15 o                         
  23  23  -3      22158.27      23005.51      1529.02 o                         
  25  23  -3      41674.33      41937.78      2198.31 o                         
  27  23  -3       8340.13      11226.81      1899.66 o                         
  29  23  -3      14647.05      11712.23      1943.86 o                         
  31  23  -3       9994.11       6995.37      2187.72 o                         
  33  23  -3      13372.94      12296.06      2742.96 o                         
   1  25  -3      15408.51      15150.29       919.98 o                         
   3  25  -3     102068.06     102702.60      2276.89 o                         
   5  25  -3     177868.53     180607.29      3110.15 o                         
   7  25  -3     334196.67     333021.97      5328.94 o                         
   9  25  -3     268174.04     267627.77      3901.50 o                         
  11  25  -3     167363.27     167500.61      3063.01 o                         
  13  25  -3      67448.26      66478.07      1833.70 o                         
  15  25  -3      51346.23      48910.67      1929.89 o                         
  17  25  -3       9189.78      11513.58      1270.44 o                         
  19  25  -3      22429.11      23303.52      1601.13 o                         
  21  25  -3       6087.61       5755.60      1283.40 o                         
  23  25  -3       9216.75       8305.19      1404.09 o                         
  25  25  -3       4331.50       2802.44      1628.99 o                         
  27  25  -3      28681.18      30384.43      2763.06 o                         
  29  25  -3       2142.76       2103.45      1988.57 o                         
  31  25  -3      29651.82      32970.73      3127.54 o                         
  33  25  -3       2550.24        343.23      2367.13 o                         
   1  27  -3     132933.65     139981.36      2585.74 o                         
   3  27  -3      71057.66      68492.72      1938.46 o                         
   5  27  -3     121687.40     122503.00      2473.19 o                         
   7  27  -3     246172.30     245192.94      4164.53 o                         
   9  27  -3     155430.40     163767.07      2890.15 o                         
  11  27  -3     329144.93     336271.41      4928.93 o                         
  13  27  -3      41116.35      41635.44      1905.67 o                         
  15  27  -3      82727.37      83638.80      3396.80 o                         
  17  27  -3      12504.25       9208.57      1396.36 o                         
  19  27  -3       3139.29        766.41      1253.55 o                         
  21  27  -3        295.50        -82.56      1189.61 o                         
  23  27  -3      41823.88      45581.12      2599.53 o                         
  25  27  -3       6608.27       7771.68      1921.86 o                         
  27  27  -3      21766.36      23499.72      2614.39 o                         
  29  27  -3        517.48        165.76      2128.89 o                         
  31  27  -3       9526.82       7941.84      2611.17 o                         
   1  29  -3      54066.30      54477.62      1737.44 o                         
   3  29  -3      90203.62      87616.57      2298.03 o                         
   5  29  -3      18182.52      16003.21      1267.04 o                         
   7  29  -3      48505.82      46615.47      1915.89 o                         
   9  29  -3     116834.22     121081.55      2488.91 o                         
  11  29  -3      40934.10      38562.83      1612.41 o                         
  13  29  -3     131922.41     134640.10      2742.39 o                         
  15  29  -3      99168.45     101792.51      2820.69 o                         
  17  29  -3      37029.88      35770.51      1741.11 o                         
  19  29  -3      16575.92      16644.38      1717.81 o                         
  21  29  -3      11296.28       8756.99      1569.18 o                         
  23  29  -3       6419.22       6254.00      1929.39 o                         
  25  29  -3      32115.36      31337.31      3393.19 o                         
  27  29  -3       6999.28       4085.22      2194.56 o                         
  29  29  -3      22570.22      25132.59      2862.87 o                         
  31  29  -3      19541.19      17514.26      3213.61 o                         
   1  31  -3     161806.69     168110.90      3479.80 o                         
   3  31  -3      47550.66      51216.61      1932.96 o                         
   5  31  -3     209810.54     207771.03      3986.37 o                         
   7  31  -3      62475.35      64286.64      2184.44 o                         
   9  31  -3     101046.29     102406.54      2557.33 o                         
  11  31  -3      66941.46      67656.71      2088.75 o                         
  13  31  -3       4726.31       5916.89      1372.93 o                         
  15  31  -3      29506.69      29457.09      1794.64 o                         
  17  31  -3      16019.32      14229.97      1671.10 o                         
  19  31  -3       6586.66       3941.03      1485.33 o                         
  21  31  -3      16437.82      15040.88      2163.47 o                         
  23  31  -3       1602.07       1254.78      1934.98 o                         
  25  31  -3       6405.96       4412.73      2269.09 o                         
  27  31  -3       3850.11       4771.85      2242.13 o                         
  29  31  -3       7488.55       6616.56      2485.40 o                         
   1  33  -3      12959.35      11476.10      1559.23 o                         
   3  33  -3      48385.35      51755.42      2017.51 o                         
   5  33  -3      33394.06      35373.48      1806.59 o                         
   7  33  -3      83214.85      93130.51      3206.34 o                         
   9  33  -3      38549.54      42973.95      2139.16 o                         
  11  33  -3      21556.90      23713.05      1732.89 o                         
  13  33  -3      63497.87      65755.22      2837.82 o                         
  15  33  -3      11187.04      12109.85      1530.13 o                         
  17  33  -3       8456.96       8020.90      1755.68 o                         
  19  33  -3      30246.35      30183.38      2296.49 o                         
  21  33  -3       8494.63       6303.48      1970.57 o                         
  23  33  -3        852.63       2426.86      2167.53 o                         
  25  33  -3      23344.58      22199.22      2855.50 o                         
  27  33  -3        234.72        913.41      2226.34 o                         
  29  33  -3      10464.61       9890.25      2760.49 o                         
   1  35  -3      38064.97      39462.15      2066.46 o                         
   3  35  -3       4751.22       2553.06      1284.73 o                         
   5  35  -3       2004.97       1922.69      1225.25 o                         
   7  35  -3      12091.69       9999.61      1605.01 o                         
   9  35  -3      19183.99      19001.44      1661.66 o                         
  11  35  -3      46952.10      51165.54      2246.20 o                         
  13  35  -3      11085.33      10983.17      1544.14 o                         
  15  35  -3      23960.17      24532.29      1941.65 o                         
  17  35  -3       8356.07       8627.24      1692.99 o                         
  19  35  -3      19633.26      21769.29      2346.02 o                         
  21  35  -3      13867.25      14927.56      2668.27 o                         
  23  35  -3      43919.06      41779.64      3269.54 o                         
  25  35  -3       6455.47       4629.82      2781.03 o                         
  27  35  -3       3813.16        441.39      2366.29 o                         
   1  37  -3      34186.09      36490.54      1976.20 o                         
   3  37  -3      25826.77      25469.94      1787.60 o                         
   5  37  -3      55985.61      58343.15      2319.63 o                         
   7  37  -3       5451.79       5338.77      1460.84 o                         
   9  37  -3      27157.38      28242.25      1891.86 o                         
  11  37  -3      10165.61       8052.49      1453.28 o                         
  13  37  -3       2972.80        479.50      1293.09 o                         
  15  37  -3       2027.81       1135.28      1452.28 o                         
  17  37  -3       4416.80       6426.41      1783.27 o                         
  19  37  -3       1996.00        470.50      1930.09 o                         
  21  37  -3      45249.39      48223.17      3159.92 o                         
  23  37  -3       1756.92       3350.58      2373.82 o                         
  25  37  -3      16537.83       9980.47      2701.64 o                         
   1  39  -3      36776.61      34535.94      2231.62 o                         
   3  39  -3      59425.63      64942.66      2666.79 o                         
   5  39  -3      21367.95      25988.88      2104.42 o                         
   7  39  -3       2576.17       2684.42      1475.28 o                         
   9  39  -3       3854.76       3434.54      1492.87 o                         
  11  39  -3      25019.63      25873.69      1852.06 o                         
  13  39  -3      19218.60      20280.66      1774.73 o                         
  15  39  -3      17321.60      19333.86      2108.99 o                         
  17  39  -3      21848.97      23395.73      2370.63 o                         
  19  39  -3      34112.27      33307.95      2690.62 o                         
  21  39  -3      21676.08      22458.06      2686.77 o                         
  23  39  -3        278.95       -946.28      2440.83 o                         
  25  39  -3      13164.09      10504.53      2854.87 o                         
   1  41  -3       2381.99       1980.87      1538.55 o                         
   3  41  -3      44715.14      47712.69      3013.68 o                         
   5  41  -3      16787.84      17962.15      1861.92 o                         
   7  41  -3      56194.93      58167.06      2565.98 o                         
   9  41  -3       7970.75       8596.99      1678.41 o                         
  11  41  -3       2205.40       1888.90      1401.06 o                         
  13  41  -3       7745.37       7414.18      1697.89 o                         
  15  41  -3      35801.32      36722.73      2547.80 o                         
  17  41  -3      22811.04      22860.85      2481.16 o                         
  19  41  -3     104740.91     131095.49      5341.17 o                         
  21  41  -3      29690.61      28844.80      2751.16 o                         
  23  41  -3      30570.56      26519.75      3337.89 o                         
   1  43  -3      25326.44      22656.28      2178.18 o                         
   3  43  -3      14838.94      14368.00      2002.41 o                         
   5  43  -3      67388.74      77456.90      4269.39 o                         
   7  43  -3       1547.47       -986.59      1605.12 o                         
   9  43  -3      13109.88       9844.08      1730.47 o                         
  11  43  -3      15349.83      14056.26      1799.58 o                         
  13  43  -3        402.51      -1318.46      1612.41 o                         
  15  43  -3       3398.11       1346.27      1862.24 o                         
  17  43  -3       9323.25      10923.77      2294.48 o                         
  19  43  -3       4900.68       7351.97      2271.49 o                         
  21  43  -3       4929.48       4245.87      2407.22 o                         
   1  45  -3      15146.01      10553.58      2422.85 o                         
   3  45  -3      11713.73       8309.66      2362.41 o                         
   5  45  -3        938.43      -1242.98      1983.37 o                         
   7  45  -3      10470.29       5126.66      2179.77 o                         
   9  45  -3       5481.29       4458.68      1841.00 o                         
  11  45  -3      11614.41      11543.00      2078.99 o                         
  13  45  -3      14714.95      17049.85      2206.03 o                         
  15  45  -3      23527.18      25017.64      2629.98 o                         
  17  45  -3      22732.72      29998.82      3244.28 o                         
  19  45  -3      24627.53      22649.41      2818.43 o                         
   1  47  -3       5917.22       4787.62      2372.68 o                         
   3  47  -3       7881.83       4125.42      2351.16 o                         
   5  47  -3       4308.11       7670.70      2324.02 o                         
   7  47  -3       1819.65       -159.53      2017.98 o                         
   9  47  -3       3806.93       2938.79      1916.09 o                         
  11  47  -3       2915.43        619.28      1966.52 o                         
  13  47  -3      24751.07      20722.38      3272.67 o                         
  15  47  -3       3429.33       2765.57      2433.98 o                         
  17  47  -3      25188.47      20092.82      2859.20 o                         
   1  49  -3        188.42      -2294.87      2294.87 o                         
   3  49  -3       8796.24       4268.24      2339.43 o                         
   5  49  -3       1875.38       1444.31      2178.95 o                         
   7  49  -3      11627.78      11725.90      2279.70 o                         
   9  49  -3       2489.14        -77.87      2180.59 o                         
  11  49  -3      12876.26      12467.77      2352.36 o                         
  13  49  -3       4384.28       3900.99      2380.92 o                         
   1  51  -3        275.12      -2129.45      2479.02 o                         
   3  51  -3      17289.21      14846.73      2564.61 o                         
   5  51  -3      18419.97      18481.14      2640.10 o                         
   7  51  -3      16208.10      17679.55      2535.60 o                         
   9  51  -3      35391.32      40857.04      3200.09 o                         
   1  53  -3       2446.56       4110.04      2922.00 o                         
   2   0  -2     722531.64     714566.95      8767.77 o                         
   6   0  -2     512020.50     510900.99      6390.54 o                         
  10   0  -2      91092.70      97153.52      1642.52 o                         
  14   0  -2      42802.45      39806.41      1431.77 o                         
  18   0  -2      65019.31      63923.82      2154.86 o                         
  22   0  -2      95825.68      94332.67      4890.59 o                         
  26   0  -2     180060.84     185066.45      5871.07 o                         
  30   0  -2      69462.19      82453.24      4231.83 o                         
  34   0  -2      27678.65      34332.69      4326.19 o                         
   0   2  -2     116654.24     142822.29      1977.26 o                         
   2   2  -2      59709.57      64617.19       764.39 o                         
   4   2  -2      19026.71      17495.84       537.82 o                         
   6   2  -2      75428.74      77586.80       950.61 o                         
   8   2  -2      83766.93      71636.83       917.24 o                         
  10   2  -2      31844.80      34209.75       673.80 o                         
  12   2  -2       3688.18       3297.83       408.49 o                         
  14   2  -2      53268.39      52322.10      1056.39 o                         
  16   2  -2      14166.02      18687.04       797.42 o                         
  18   2  -2     111533.81     107713.56      1938.31 o                         
  20   2  -2      39228.29      39049.98      1581.47 o                         
  22   2  -2       8531.76       9115.33      1143.63 o                         
  24   2  -2      19896.48      20169.35      1656.83 o                         
  26   2  -2      78712.34      84455.14      2725.80 o                         
  28   2  -2       8108.04       8998.62      1551.97 o                         
  30   2  -2     144632.45     148883.29      3901.44 o                         
  32   2  -2      24728.50      28399.07      2407.90 o                         
  34   2  -2      51162.33      54285.92      3604.95 o                         
  36   2  -2      12454.03      12649.65      2742.47 o                         
   2   4  -2      10512.09      18518.84       446.06 o                         
   4   4  -2     128363.89     133677.23      1299.56 o                         
   6   4  -2     186140.48     176465.34      1706.48 o                         
   8   4  -2       8485.41      10132.86       459.19 o                         
  10   4  -2     181387.18     159840.54      1782.51 o                         
  12   4  -2      22983.08      23548.58       681.97 o                         
  14   4  -2     512415.74     493637.22      5407.52 o                         
  16   4  -2     136602.18     131529.22      1953.29 o                         
  18   4  -2      29638.34      28805.21      1166.83 o                         
  20   4  -2       8487.61       8954.56       812.23 o                         
  22   4  -2      19338.94      19081.99      1293.51 o                         
  24   4  -2      35116.07      34781.32      1921.04 o                         
  26   4  -2      78861.02      81405.46      2679.83 o                         
  28   4  -2      76591.09      84068.99      2754.36 o                         
  30   4  -2     107207.88     112225.94      3578.20 o                         
  32   4  -2      71049.23      76459.84      3270.07 o                         
  34   4  -2      15274.55      21344.53      2759.81 o                         
  36   4  -2       1267.61       4274.76      2482.71 o                         
   0   6  -2     291765.23     268907.05      3781.15 o                         
   2   6  -2      43514.65      45044.53       736.82 o                         
   4   6  -2     266638.47     252066.85      2234.69 o                         
   6   6  -2     104808.64     102861.64      1235.69 o                         
   8   6  -2      15501.58      18408.93       641.64 o                         
  10   6  -2      84657.07      74286.42      1097.57 o                         
  12   6  -2      33906.95      34904.40       800.99 o                         
  14   6  -2     142767.92     142583.24      2045.29 o                         
  16   6  -2       6439.78       8498.38       878.55 o                         
  18   6  -2      12099.11      13109.00       789.74 o                         
  20   6  -2      66713.06      68315.41      1626.73 o                         
  22   6  -2      32798.40      34890.12      1339.59 o                         
  24   6  -2      51155.46      51596.38      1856.37 o                         
  26   6  -2       6562.22       9000.78      1250.74 o                         
  28   6  -2      27931.11      31684.17      2233.22 o                         
  30   6  -2       4002.55       7951.14      1811.71 o                         
  32   6  -2      16512.38      14149.98      2133.15 o                         
  34   6  -2       2937.42       2757.15      2212.89 o                         
  36   6  -2      14767.66      14550.03      2777.37 o                         
   2   8  -2     136513.65     132829.97      1609.16 o                         
   4   8  -2      75715.62      76698.12      1031.05 o                         
   6   8  -2      40636.11      41858.94       750.52 o                         
   8   8  -2     114727.73     107634.75      1332.19 o                         
  10   8  -2      44339.12      45296.75       871.49 o                         
  12   8  -2     164385.74     163086.22      2036.96 o                         
  14   8  -2     189798.09     186739.19      2540.07 o                         
  16   8  -2     110685.60     110763.54      1960.49 o                         
  18   8  -2      47820.99      42462.45      1268.65 o                         
  20   8  -2      76669.73      74238.90      1552.36 o                         
  22   8  -2      40559.56      37580.10      1539.34 o                         
  24   8  -2      43837.94      44081.20      1726.65 o                         
  26   8  -2        395.57        415.42      1224.42 o                         
  28   8  -2       8036.51       7882.13      1447.52 o                         
  30   8  -2      76367.32      77115.19      3128.08 o                         
  32   8  -2       1124.85       4694.99      1915.61 o                         
  34   8  -2      57963.47      61816.27      3531.67 o                         
  36   8  -2       3503.13       6249.14      2370.71 o                         
   0  10  -2     241157.80     236105.89      3128.67 o                         
   2  10  -2     296909.09     278032.56      2868.40 o                         
   4  10  -2     461809.68     437524.17      4245.75 o                         
   6  10  -2       4043.75       6059.91       572.31 o                         
   8  10  -2     191094.98     191477.52      2102.00 o                         
  10  10  -2      18821.07      19783.88       774.23 o                         
  12  10  -2     243393.14     238847.78      2911.89 o                         
  14  10  -2       4323.13       4565.92       647.88 o                         
  16  10  -2      34018.47      34729.68      1058.64 o                         
  18  10  -2       3621.90       4350.81       698.93 o                         
  20  10  -2      90132.01      91892.95      1709.25 o                         
  22  10  -2      51644.30      49444.64      1489.86 o                         
  24  10  -2      39197.91      38335.29      1498.07 o                         
  26  10  -2      43817.08      47586.56      2107.83 o                         
  28  10  -2       4193.76       3720.31      1303.63 o                         
  30  10  -2      30197.61      33143.20      2297.67 o                         
  32  10  -2      43385.66      41265.17      2756.41 o                         
  34  10  -2       7679.90      10634.23      2259.53 o                         
  36  10  -2      60837.92      67042.83      3835.50 o                         
   2  12  -2     226104.85     220483.67      2252.60 o                         
   4  12  -2     188012.13     181762.49      2014.86 o                         
   6  12  -2      39036.29      37198.78       773.21 o                         
   8  12  -2      26961.67      28267.18       712.17 o                         
  10  12  -2     143324.99     140041.39      1826.71 o                         
  12  12  -2     204702.96     191107.57      2586.44 o                         
  14  12  -2      36096.39      35021.74      1124.33 o                         
  16  12  -2     301939.92     279016.62      3655.35 o                         
  18  12  -2      13103.19      13827.03       852.08 o                         
  20  12  -2     270807.82     264787.49      3486.64 o                         
  22  12  -2       8113.45       7576.53       828.16 o                         
  24  12  -2      25867.07      24629.74      1307.82 o                         
  26  12  -2       3156.05       2014.47      1237.70 o                         
  28  12  -2      74562.63      77549.84      2604.45 o                         
  30  12  -2       5197.55       9049.00      1743.79 o                         
  32  12  -2      87810.93      88403.93      3480.82 o                         
  34  12  -2      11563.21      14589.44      2463.61 o                         
  36  12  -2       8044.77      10832.90      2583.50 o                         
   0  14  -2      65389.23      58570.66      1207.30 o                         
   2  14  -2       9977.90       9990.53       519.16 o                         
   4  14  -2      71471.26      67215.57      1069.39 o                         
   6  14  -2      53220.93      46946.30      1013.22 o                         
   8  14  -2     106054.29     100773.32      1335.32 o                         
  10  14  -2       6764.61       6442.37       740.30 o                         
  12  14  -2     107354.24     103547.09      1824.09 o                         
  14  14  -2     142208.15     138349.82      2182.84 o                         
  16  14  -2       6201.89       5247.47       767.65 o                         
  18  14  -2     257655.63     251667.40      3267.85 o                         
  20  14  -2      60873.39      58999.00      1642.09 o                         
  22  14  -2      66691.82      67316.98      1566.15 o                         
  24  14  -2      39906.08      43392.91      1595.58 o                         
  26  14  -2       9246.65      10744.99      1481.58 o                         
  28  14  -2      41223.39      44388.23      2474.75 o                         
  30  14  -2      67970.44      65419.10      3547.46 o                         
  32  14  -2      10480.01      10678.02      1944.91 o                         
  34  14  -2      32624.30      33646.66      2926.66 o                         
  36  14  -2      28436.86      32436.36      2992.91 o                         
   2  16  -2      59784.57      52624.24       938.62 o                         
   4  16  -2      85719.61      81696.36      1200.82 o                         
   6  16  -2     101511.83     109795.28      1563.85 o                         
   8  16  -2      12449.24      13023.13       672.75 o                         
  10  16  -2      83353.24      84069.52      1405.74 o                         
  12  16  -2       3995.75       4813.41       718.23 o                         
  14  16  -2      18572.33      20975.39      1091.42 o                         
  16  16  -2      23404.19      24142.96      1094.34 o                         
  18  16  -2       5955.41       7234.60       876.58 o                         
  20  16  -2      10908.97      11572.88       917.67 o                         
  22  16  -2     164693.01     167964.64      2779.96 o                         
  24  16  -2      16766.77      18495.11      1568.77 o                         
  26  16  -2      57453.24      52201.79      2294.09 o                         
  28  16  -2      26787.63      30380.58      2036.39 o                         
  30  16  -2      12513.62      12669.99      1879.17 o                         
  32  16  -2       8824.49       6379.82      1990.76 o                         
  34  16  -2      72605.90      71930.24      3548.14 o                         
  36  16  -2       3167.09       4182.32      2371.31 o                         
   0  18  -2     487266.78     473768.31      5995.74 o                         
   2  18  -2     101259.11     106280.10      1418.96 o                         
   4  18  -2     108902.21     111021.16      1567.73 o                         
   6  18  -2     190310.60     207890.08      2867.79 o                         
   8  18  -2       2732.61       2383.86       605.10 o                         
  10  18  -2      11329.86      15043.55       830.84 o                         
  12  18  -2      31318.29      33225.61      1166.48 o                         
  14  18  -2     136236.05     131722.05      2458.35 o                         
  16  18  -2      69277.21      62343.38      1683.47 o                         
  18  18  -2     222542.11     218089.92      3333.89 o                         
  20  18  -2      73410.73      71357.80      1721.54 o                         
  22  18  -2       6980.02       5989.90       953.33 o                         
  24  18  -2      14524.10      17378.89      1607.50 o                         
  26  18  -2      19646.87      20345.09      1791.68 o                         
  28  18  -2       6383.94       5177.68      1537.56 o                         
  30  18  -2      49326.73      46095.30      2876.16 o                         
  32  18  -2      29616.50      30967.97      2623.06 o                         
  34  18  -2      14142.44      14963.92      2432.69 o                         
   2  20  -2     442835.67     440110.21      4852.20 o                         
   4  20  -2       5827.15       7040.96       716.97 o                         
   6  20  -2      96563.47      96266.51      1805.11 o                         
   8  20  -2      82933.29      85634.22      1533.64 o                         
  10  20  -2       7885.40       9569.31       805.18 o                         
  12  20  -2     114012.67     108484.06      1929.99 o                         
  14  20  -2       6789.40       6021.20       888.23 o                         
  16  20  -2      26966.82      24556.12      1224.85 o                         
  18  20  -2      22667.21      22865.21      1152.08 o                         
  20  20  -2      39212.54      40915.57      1454.08 o                         
  22  20  -2      28402.75      28299.49      1306.77 o                         
  24  20  -2      53394.89      53051.43      1906.57 o                         
  26  20  -2       8619.08       9078.29      1586.75 o                         
  28  20  -2      54491.79      55565.96      3122.24 o                         
  30  20  -2       2995.06       1654.45      1853.32 o                         
  32  20  -2      10142.17       9331.63      2177.77 o                         
  34  20  -2      12818.02      12894.58      2542.59 o                         
   0  22  -2      49240.35      51560.60      1999.84 o                         
   2  22  -2      59897.40      60041.99      1500.71 o                         
   4  22  -2     106441.55     110596.64      1961.66 o                         
   6  22  -2      82491.26      90174.50      1890.40 o                         
   8  22  -2       3575.51       3957.25       781.36 o                         
  10  22  -2      19909.29      19507.63      1062.41 o                         
  12  22  -2      39093.60      36630.37      1398.55 o                         
  14  22  -2       3205.17       2029.36       809.65 o                         
  16  22  -2      74023.42      71640.57      2025.68 o                         
  18  22  -2      28787.06      28346.61      1509.63 o                         
  20  22  -2      43644.45      41989.97      1709.90 o                         
  22  22  -2      27326.67      24484.78      1559.71 o                         
  24  22  -2      17058.17      14476.94      1694.45 o                         
  26  22  -2     103854.60     107141.61      3822.44 o                         
  28  22  -2      19264.61      20666.29      2105.23 o                         
  30  22  -2      70181.13      69339.50      3691.58 o                         
  32  22  -2      20208.11      19666.85      2504.24 o                         
  34  22  -2       2154.81       1454.30      2193.28 o                         
   2  24  -2      55208.31      55140.16      1489.17 o                         
   4  24  -2      19284.15      19071.04      1022.48 o                         
   6  24  -2      47975.85      47135.78      1424.76 o                         
   8  24  -2      91401.15      90693.60      2011.21 o                         
  10  24  -2     155312.99     161375.04      2704.66 o                         
  12  24  -2      24962.84      26224.01      1329.90 o                         
  14  24  -2       2034.03       2445.77       917.33 o                         
  16  24  -2       2382.75       4951.06      1133.66 o                         
  18  24  -2      20462.58      19251.05      1450.95 o                         
  20  24  -2      37524.16      39174.45      2342.06 o                         
  22  24  -2      17710.80      20648.85      1523.10 o                         
  24  24  -2      27252.44      24351.72      1957.81 o                         
  26  24  -2      35703.99      38346.98      2931.64 o                         
  28  24  -2      45525.98      49951.88      2851.69 o                         
  30  24  -2       4553.45       5090.95      2070.71 o                         
  32  24  -2      12923.68      15098.93      2374.76 o                         
   0  26  -2       6901.86       5442.29      1288.22 o                         
   2  26  -2       6198.10       5941.13       961.71 o                         
   4  26  -2      79654.79      79216.67      1782.98 o                         
   6  26  -2      16411.64      15879.72      1082.81 o                         
   8  26  -2     176275.73     178001.65      3032.74 o                         
  10  26  -2       4204.18       4777.82       928.07 o                         
  12  26  -2     140203.93     142540.41      2773.54 o                         
  14  26  -2      23153.55      22504.30      1404.43 o                         
  16  26  -2      17548.41      19039.20      1324.92 o                         
  18  26  -2       7174.97       5637.12      1305.30 o                         
  20  26  -2      27366.46      26981.76      1646.83 o                         
  22  26  -2       2801.88       1516.97      1300.87 o                         
  24  26  -2     103816.78     119650.88      3701.29 o                         
  26  26  -2      13279.19      11732.28      2053.60 o                         
  28  26  -2      34988.88      34254.17      2775.19 o                         
  30  26  -2      13493.63      14325.10      2516.95 o                         
  32  26  -2       4459.84       2992.67      2548.15 o                         
   2  28  -2      60919.10      64337.18      2285.45 o                         
   4  28  -2     145338.29     148582.69      2811.77 o                         
   6  28  -2      20718.73      20586.54      1232.59 o                         
   8  28  -2     183710.91     186453.16      3068.71 o                         
  10  28  -2      12575.05      17567.04      1213.89 o                         
  12  28  -2       8165.31       8082.85      1043.68 o                         
  14  28  -2      33437.06      35994.36      1829.23 o                         
  16  28  -2      46517.11      44423.23      2309.41 o                         
  18  28  -2      17503.66      17976.63      1595.17 o                         
  20  28  -2      43413.37      45331.39      2145.41 o                         
  22  28  -2       5878.35       7651.07      1835.50 o                         
  24  28  -2      22428.73      23508.60      2261.87 o                         
  26  28  -2        579.09       -328.97      1830.89 o                         
  28  28  -2      46295.46      56584.84      3814.70 o                         
  30  28  -2       3412.22       1800.86      2642.28 o                         
  32  28  -2      23447.83      17707.64      3063.47 o                         
   0  30  -2      40194.26      38254.95      2318.03 o                         
   2  30  -2       2731.18       2323.33      1037.78 o                         
   4  30  -2      27907.37      31550.52      1625.09 o                         
   6  30  -2      70931.13      76912.28      2152.87 o                         
   8  30  -2      68698.19      68982.96      1977.12 o                         
  10  30  -2      49921.65      52534.00      1912.87 o                         
  12  30  -2     254629.57     257554.03      4130.99 o                         
  14  30  -2      14831.39      15020.14      1424.59 o                         
  16  30  -2      66907.20      64217.47      2205.09 o                         
  18  30  -2      12192.08      10864.27      1492.51 o                         
  20  30  -2       1923.65       3401.82      1566.18 o                         
  22  30  -2      35415.56      33301.94      2493.33 o                         
  24  30  -2      80889.54      91008.24      4109.01 o                         
  26  30  -2      17046.97      21193.49      2614.43 o                         
  28  30  -2      44614.52      42320.60      3417.01 o                         
  30  30  -2      20960.87      17038.59      3167.88 o                         
   2  32  -2      94534.67      94479.26      2652.10 o                         
   4  32  -2      62592.46      67175.78      2200.85 o                         
   6  32  -2      24269.17      22525.70      1424.25 o                         
   8  32  -2     147349.15     155424.49      3008.22 o                         
  10  32  -2      32015.34      31668.23      1592.87 o                         
  12  32  -2      85111.51      87776.84      2262.82 o                         
  14  32  -2      27036.57      25560.58      1682.05 o                         
  16  32  -2       2754.81       1652.46      1177.72 o                         
  18  32  -2      10191.47       8499.31      1474.37 o                         
  20  32  -2      10420.73       7972.42      1918.24 o                         
  22  32  -2      32153.63      31541.56      2600.79 o                         
  24  32  -2      18735.86      15611.84      2535.03 o                         
  26  32  -2      25178.50      28266.04      2846.50 o                         
  28  32  -2       6625.16       5641.62      2394.48 o                         
  30  32  -2        415.42       1797.32      2756.39 o                         
   0  34  -2      74775.39      82534.82      4087.88 o                         
   2  34  -2      17218.67      15248.13      1501.99 o                         
   4  34  -2       2522.13       4917.01      1254.40 o                         
   6  34  -2      18745.87      20848.71      1416.31 o                         
   8  34  -2       6762.73       7618.68      1218.83 o                         
  10  34  -2      11119.51       8425.40      1402.53 o                         
  12  34  -2      15252.27      18025.46      1507.05 o                         
  14  34  -2        734.04       -495.54      1211.36 o                         
  16  34  -2      57619.91      65986.83      2415.66 o                         
  18  34  -2      13606.81       8799.34      1783.68 o                         
  20  34  -2      15996.08      14954.97      2169.28 o                         
  22  34  -2      14314.98      17606.23      2337.35 o                         
  24  34  -2       8159.03       4980.19      2329.17 o                         
  26  34  -2      20371.96      13658.47      2583.71 o                         
  28  34  -2      14166.78      11600.64      2676.26 o                         
   2  36  -2      53290.19      55108.02      3166.90 o                         
   4  36  -2       2230.25       3278.74      1268.97 o                         
   6  36  -2      11378.25      11992.64      1438.97 o                         
   8  36  -2      10361.69      11535.87      1434.50 o                         
  10  36  -2       9063.57       8104.21      1399.60 o                         
  12  36  -2      31722.85      33246.45      1810.68 o                         
  14  36  -2       7673.22       8980.08      1426.33 o                         
  16  36  -2       7307.30       6224.52      1781.75 o                         
  18  36  -2       1226.79       1286.14      1839.41 o                         
  20  36  -2       3947.87       2265.82      1940.30 o                         
  22  36  -2      15941.06      18987.78      2422.18 o                         
  24  36  -2      12735.70       9348.28      2641.58 o                         
  26  36  -2       7566.79       7180.68      2563.35 o                         
  28  36  -2      19416.01      18395.78      2921.94 o                         
   0  38  -2       6625.64       9785.03      3482.57 o                         
   2  38  -2        249.57       -819.85      1286.70 o                         
   4  38  -2      20678.49      15999.19      1693.05 o                         
   6  38  -2      46186.01      47540.25      2934.66 o                         
   8  38  -2       4473.47       1082.40      1257.33 o                         
  10  38  -2       2747.07       1629.21      1330.81 o                         
  12  38  -2       2961.14       3790.94      1266.92 o                         
  14  38  -2      66386.00      79274.10      2814.01 o                         
  16  38  -2       1128.44       -845.49      1523.69 o                         
  18  38  -2      77098.12      92768.15      3778.55 o                         
  20  38  -2         93.67      -1029.93      1899.16 o                         
  22  38  -2      25980.36      25586.51      2934.34 o                         
  24  38  -2       1185.29        998.20      2469.79 o                         
  26  38  -2       1020.49        -49.48      2461.61 o                         
   2  40  -2      71023.22      70893.89      3314.28 o                         
   4  40  -2       1457.02       1082.00      1357.22 o                         
   6  40  -2      28653.90      29057.34      2249.77 o                         
   8  40  -2       5888.55       7411.80      1403.52 o                         
  10  40  -2      68006.57      73152.94      2992.66 o                         
  12  40  -2       6798.22       5977.85      1452.82 o                         
  14  40  -2      21292.31      24280.79      2329.74 o                         
  16  40  -2      11818.32      13905.63      2134.28 o                         
  18  40  -2       5914.49       3994.32      1992.12 o                         
  20  40  -2       5102.72       4229.52      2164.82 o                         
  22  40  -2      31232.27      30656.18      3206.02 o                         
  24  40  -2        154.18        -91.22      2483.60 o                         
   0  42  -2        256.28      -1777.98      2144.90 o                         
   2  42  -2       5814.82       3536.63      1640.60 o                         
   4  42  -2      12435.69      10104.83      1626.82 o                         
   6  42  -2      56881.41      60836.29      2679.39 o                         
   8  42  -2       5005.98       3207.83      1400.96 o                         
  10  42  -2      16175.77      14033.02      1719.58 o                         
  12  42  -2       9825.18       8413.21      1647.98 o                         
  14  42  -2      10671.06       9300.45      1841.94 o                         
  16  42  -2        163.41      -1841.91      1841.91 o                         
  18  42  -2      17138.66      14530.00      2309.78 o                         
  20  42  -2      16277.68      16276.32      2486.20 o                         
  22  42  -2      48855.04      49353.17      3737.43 o                         
   2  44  -2      40759.40      41020.17      2563.20 o                         
   4  44  -2       4227.34       3404.07      1686.32 o                         
   6  44  -2      16092.47      13661.36      1765.21 o                         
   8  44  -2       4623.33       3947.32      1492.46 o                         
  10  44  -2       4965.06       3339.14      1529.99 o                         
  12  44  -2      14272.33      12378.95      1868.47 o                         
  14  44  -2       6026.55       4035.14      1941.15 o                         
  16  44  -2      21836.17      22114.51      2367.03 o                         
  18  44  -2      16786.19      16298.11      2470.36 o                         
  20  44  -2      24864.97      26567.65      2801.93 o                         
   0  46  -2      40003.69      44411.76      3899.60 o                         
   2  46  -2        102.03        837.04      1720.01 o                         
   4  46  -2      61325.04      67869.84      3616.53 o                         
   6  46  -2      12971.30      11223.61      1890.24 o                         
   8  46  -2      11700.17      11053.55      1822.08 o                         
  10  46  -2       7008.20       5767.95      1737.41 o                         
  12  46  -2       7698.28       8607.61      1886.47 o                         
  14  46  -2       9099.84       9181.23      2157.97 o                         
  16  46  -2       6232.36       4877.12      2143.14 o                         
  18  46  -2       1406.01        831.42      2118.32 o                         
   2  48  -2      14019.73      12473.28      2219.96 o                         
   4  48  -2       8591.71       6912.84      2348.96 o                         
   6  48  -2       1346.94      -1943.85      1943.85 o                         
   8  48  -2       6759.43       5297.90      2021.01 o                         
  10  48  -2       5578.22       2129.55      1992.50 o                         
  12  48  -2          7.71        658.18      2168.82 o                         
  14  48  -2        193.59      -2066.31      2257.80 o                         
  16  48  -2       5163.50       6387.42      2466.88 o                         
   0  50  -2      26365.85      28926.39      4129.03 o                         
   2  50  -2       4202.84        608.62      1956.55 o                         
   4  50  -2       8769.01       9619.45      2275.37 o                         
   6  50  -2        855.61       2268.49      2129.90 o                         
   8  50  -2      16948.66      17313.71      2386.80 o                         
  10  50  -2       1205.53        911.55      2209.39 o                         
  12  50  -2       3378.20       2196.81      2306.10 o                         
   2  52  -2       3694.78       3617.50      2091.17 o                         
   4  52  -2       7567.21       6790.81      2530.38 o                         
   6  52  -2      11859.45      12837.48      2292.20 o                         
   8  52  -2      16847.15      17288.69      2783.84 o                         
   1   1  -1     292162.56     294777.85      8553.91 o                         
   3   1  -1     953692.30     989219.47      8315.46 o                         
   5   1  -1     216383.58     207877.08      1883.03 o                         
   7   1  -1     313388.64     282755.32      2725.29 o                         
   9   1  -1     537481.69     522994.37      4640.36 o                         
  11   1  -1      75838.78      72963.50      1085.80 o                         
  13   1  -1     876664.67     870351.30      8097.97 o                         
  15   1  -1      65719.65      65208.66      1652.20 o                         
  17   1  -1     647070.11     658534.67      8597.21 o                         
  19   1  -1      28168.37      31242.26      1418.77 o                         
  21   1  -1     170308.04     175622.12      3350.70 o                         
  23   1  -1      19865.66      23134.94      1526.99 o                         
  25   1  -1      17271.08      19571.57      1585.00 o                         
  27   1  -1       2696.51       3660.54      1295.73 o                         
  29   1  -1      53091.80      62218.59      2630.12 o                         
  31   1  -1       5401.34       5131.77      1694.67 o                         
  33   1  -1      66015.43      76670.17      5643.79 o                         
  35   1  -1       2316.09       2985.16      2319.27 o                         
  37   1  -1      22300.69      21848.35      3025.99 o                         
   1   3  -1     280251.20     284088.88      3207.13 o                         
   3   3  -1     415165.94     406277.43      3499.02 o                         
   5   3  -1       5671.40       8138.99       348.27 o                         
   7   3  -1      10024.05      12243.23       501.09 o                         
   9   3  -1     124626.18     113419.31      1327.59 o                         
  11   3  -1      65449.10      53495.29       897.40 o                         
  13   3  -1     132926.50     126943.01      1608.62 o                         
  15   3  -1     188359.18     183218.17      2679.28 o                         
  17   3  -1     136257.85     127133.45      2226.46 o                         
  19   3  -1      21762.71      23428.00      1128.67 o                         
  21   3  -1     199886.44     202021.12      3756.49 o                         
  23   3  -1      52878.38      55791.16      2060.36 o                         
  25   3  -1      17952.72      19838.51      1576.91 o                         
  27   3  -1       8966.77       7466.62      1437.56 o                         
  29   3  -1      58973.29      64935.83      2780.31 o                         
  31   3  -1      19073.55      18676.97      2195.68 o                         
  33   3  -1      74322.46      78657.51      5800.75 o                         
  35   3  -1      22978.92      23725.99      2902.08 o                         
  37   3  -1      34760.93      35326.54      3401.72 o                         
   1   5  -1      47047.04      40527.52       588.69 o                         
   3   5  -1      76975.61      80406.75       901.49 o                         
   5   5  -1      85005.93      89025.76      1111.88 o                         
   7   5  -1      27361.77      25511.20       598.49 o                         
   9   5  -1      13811.48      14539.34       525.70 o                         
  11   5  -1     123228.68     114056.36      1368.09 o                         
  13   5  -1     301322.53     301078.67      2954.00 o                         
  15   5  -1      42157.43      47842.33      1177.01 o                         
  17   5  -1     121649.77     118501.58      2015.32 o                         
  19   5  -1      83615.96      81670.77      1700.22 o                         
  21   5  -1      86311.35      86271.12      1930.62 o                         
  23   5  -1      85175.44      84774.00      2206.65 o                         
  25   5  -1      31662.68      31611.04      1918.00 o                         
  27   5  -1       4543.89       3145.97      1504.38 o                         
  29   5  -1      28918.07      28020.20      2212.49 o                         
  31   5  -1      48846.20      57009.69      3851.07 o                         
  33   5  -1      22624.83      23247.35      2451.53 o                         
  35   5  -1      25143.05      23519.96      2915.76 o                         
  37   5  -1       2158.30       6178.03      2583.99 o                         
   1   7  -1     468503.15     444487.65      4018.14 o                         
   3   7  -1      89856.83      99364.17      1184.03 o                         
   5   7  -1     130887.72     111568.58      1224.39 o                         
   7   7  -1     362620.15     356821.56      3565.74 o                         
   9   7  -1     237018.93     220105.22      2216.62 o                         
  11   7  -1      13348.45      13377.18       532.68 o                         
  13   7  -1     175812.39     174335.53      2027.52 o                         
  15   7  -1      53847.75      51399.70      1252.31 o                         
  17   7  -1      11116.51      11458.56       885.34 o                         
  19   7  -1      57628.74      57743.24      1526.21 o                         
  21   7  -1      65858.24      62839.18      1660.25 o                         
  23   7  -1      20344.95      22551.78      1254.85 o                         
  25   7  -1       7752.26       8524.36      1212.81 o                         
  27   7  -1      16155.57      16955.82      2903.33 o                         
  29   7  -1       1636.59       3791.85      1694.55 o                         
  31   7  -1       6231.70      10677.32      2044.68 o                         
  33   7  -1       3324.65       6311.69      2394.10 o                         
  35   7  -1         99.70       5589.19      2388.04 o                         
  37   7  -1      12059.52      10878.39      3768.57 o                         
   1   9  -1     287242.67     252825.49      2307.67 o                         
   3   9  -1     261692.34     231111.64      2279.70 o                         
   5   9  -1     198742.78     191338.00      1862.88 o                         
   7   9  -1      76367.17      73429.98      1038.23 o                         
   9   9  -1     102860.51     103712.41      1351.47 o                         
  11   9  -1      77944.95      75075.16      1141.65 o                         
  13   9  -1      91954.51      92896.54      1350.20 o                         
  15   9  -1      54781.21      52976.25      1172.16 o                         
  17   9  -1       9972.78       9796.89       723.05 o                         
  19   9  -1      41589.74      41410.29      1304.46 o                         
  21   9  -1      25329.19      27099.60      1177.56 o                         
  23   9  -1      30687.18      31071.29      1301.96 o                         
  25   9  -1      37220.83      35989.17      1514.76 o                         
  27   9  -1      65017.10      68920.74      2768.92 o                         
  29   9  -1      62788.35      60383.15      3026.64 o                         
  31   9  -1      47857.46      53914.28      2864.86 o                         
  33   9  -1       7209.96       8183.69      2059.89 o                         
  35   9  -1       7056.58       8199.45      2259.27 o                         
  37   9  -1       1129.38        606.31      2331.75 o                         
   1  11  -1     114197.80      96189.64      1134.63 o                         
   3  11  -1     328929.78     313921.60      3041.75 o                         
   5  11  -1      52891.43      53164.37       878.18 o                         
   7  11  -1      44238.49      37025.41       726.56 o                         
   9  11  -1     121510.18     114134.20      1393.49 o                         
  11  11  -1     112498.75     110731.94      1475.44 o                         
  13  11  -1     147616.01     136076.12      1952.55 o                         
  15  11  -1      24096.63      25975.99       859.68 o                         
  17  11  -1      12530.48      12237.92       747.08 o                         
  19  11  -1     143998.28     141253.11      2315.13 o                         
  21  11  -1       3231.11       3351.95       863.51 o                         
  23  11  -1     156358.65     155303.18      2771.74 o                         
  25  11  -1      20655.93      20438.01      1396.91 o                         
  27  11  -1      88071.47      92743.87      2882.85 o                         
  29  11  -1      50842.46      52163.25      2643.11 o                         
  31  11  -1      36724.29      38324.05      2747.47 o                         
  33  11  -1      34391.30      36205.55      2757.29 o                         
  35  11  -1      13160.21      11469.92      2342.92 o                         
  37  11  -1       1316.84        806.20      2409.91 o                         
   1  13  -1     694511.61     681865.22      5948.83 o                         
   3  13  -1      70081.83      67135.75      1078.67 o                         
   5  13  -1      81720.82      81679.63      1166.44 o                         
   7  13  -1     136170.84     120575.92      1374.13 o                         
   9  13  -1     182720.03     171442.01      1859.95 o                         
  11  13  -1     166981.12     160654.78      2015.57 o                         
  13  13  -1     270434.48     259029.85      3351.29 o                         
  15  13  -1      27451.16      26914.42       946.82 o                         
  17  13  -1      32936.82      31351.97      1080.85 o                         
  19  13  -1      78246.11      77506.95      1607.03 o                         
  21  13  -1      70428.50      75266.68      1822.66 o                         
  23  13  -1      27667.51      27942.64      1354.77 o                         
  25  13  -1      43120.05      46165.22      2111.00 o                         
  27  13  -1      28476.89      29428.53      1878.97 o                         
  29  13  -1      22529.89      23385.58      2391.42 o                         
  31  13  -1      15977.69      17321.08      2168.89 o                         
  33  13  -1       1712.06       3386.41      1964.98 o                         
  35  13  -1      11128.89      10685.57      2359.55 o                         
  37  13  -1      12144.45       9137.12      2733.84 o                         
   1  15  -1      18605.45      20230.68       654.19 o                         
   3  15  -1      23132.39      24856.27       759.82 o                         
   5  15  -1      98326.35      86013.33      1313.54 o                         
   7  15  -1       5046.77       9185.89       557.02 o                         
   9  15  -1     177652.19     174381.86      2048.26 o                         
  11  15  -1     124892.41     118443.62      1685.69 o                         
  13  15  -1      35011.36      39199.87      1034.56 o                         
  15  15  -1     108098.44     111240.96      2013.09 o                         
  17  15  -1     146764.53     135866.37      2206.96 o                         
  19  15  -1       2517.57       1864.51       701.65 o                         
  21  15  -1     238695.90     234507.36      4149.19 o                         
  23  15  -1       4704.64       4680.68      1082.78 o                         
  25  15  -1      43219.94      43865.96      2120.96 o                         
  27  15  -1      33593.77      32792.03      2309.54 o                         
  29  15  -1      53613.74      62965.31      3031.69 o                         
  31  15  -1      47345.17      47291.30      2884.54 o                         
  33  15  -1      42784.39      44296.27      2853.30 o                         
  35  15  -1       7364.60      10565.72      2316.39 o                         
   1  17  -1      96149.35      81808.55      1183.39 o                         
   3  17  -1      74292.74      65554.95      1162.53 o                         
   5  17  -1      47149.54      48048.66      1089.58 o                         
   7  17  -1      63054.56      65337.98      1152.34 o                         
   9  17  -1      92484.86      89400.05      1422.19 o                         
  11  17  -1      27073.72      30050.06      1001.88 o                         
  13  17  -1      98204.89      96955.60      2085.21 o                         
  15  17  -1      35254.58      34813.50      1208.19 o                         
  17  17  -1      15194.50      14541.21       938.19 o                         
  19  17  -1     104494.90     103318.52      2125.50 o                         
  21  17  -1      24280.24      26131.07      1295.84 o                         
  23  17  -1       5555.39       5643.73      1150.40 o                         
  25  17  -1      30606.54      30126.64      1866.16 o                         
  27  17  -1      11254.19      11072.55      1579.81 o                         
  29  17  -1     129074.41     131767.01      3760.63 o                         
  31  17  -1      30401.85      27226.38      2676.01 o                         
  33  17  -1      15553.20      18288.23      2420.14 o                         
  35  17  -1       5156.73       2586.75      2052.65 o                         
   1  19  -1     257964.24     261113.24      2792.51 o                         
   3  19  -1      28624.18      26533.26       846.40 o                         
   5  19  -1      64529.61      60281.05      1402.39 o                         
   7  19  -1     184498.35     183764.11      2465.60 o                         
   9  19  -1      53128.10      46837.60      1194.22 o                         
  11  19  -1     330850.46     320747.50      4421.37 o                         
  13  19  -1      70422.75      67953.37      1598.58 o                         
  15  19  -1     207837.82     203898.19      3433.03 o                         
  17  19  -1      54513.80      53758.97      1494.92 o                         
  19  19  -1       6392.72       6056.04       992.15 o                         
  21  19  -1      49286.94      50113.61      1704.27 o                         
  23  19  -1       5390.66       5538.41      1204.30 o                         
  25  19  -1      27691.00      27672.12      1702.32 o                         
  27  19  -1      21759.63      22030.73      1795.16 o                         
  29  19  -1       8219.36       6047.85      1688.85 o                         
  31  19  -1       6754.46       7281.30      1980.47 o                         
  33  19  -1      11439.52       8963.60      2352.72 o                         
  35  19  -1       5147.33       7662.04      2236.44 o                         
   1  21  -1     112661.62     111372.27      1721.87 o                         
   3  21  -1      42066.41      45550.11      1209.29 o                         
   5  21  -1       8964.95       8575.05       796.42 o                         
   7  21  -1      31171.11      33667.74      1210.33 o                         
   9  21  -1      32574.16      31683.41      1180.61 o                         
  11  21  -1      14243.10      13678.37       942.21 o                         
  13  21  -1      63649.44      67113.35      1731.81 o                         
  15  21  -1      68016.72      62843.40      2064.95 o                         
  17  21  -1      36924.22      37480.92      1528.36 o                         
  19  21  -1      96684.55      94113.85      3545.52 o                         
  21  21  -1      90645.47      86226.50      2134.51 o                         
  23  21  -1      25986.97      23189.48      1617.55 o                         
  25  21  -1      18108.21      15384.55      1531.89 o                         
  27  21  -1       1548.36        516.85      1566.40 o                         
  29  21  -1       4468.33       3189.22      1694.04 o                         
  31  21  -1      31316.53      32357.20      2669.93 o                         
  33  21  -1      16071.96      13836.91      2402.75 o                         
  35  21  -1       6794.59       4889.23      2263.61 o                         
   1  23  -1       8859.59       8993.39       764.91 o                         
   3  23  -1      35400.26      35441.00      1158.93 o                         
   5  23  -1       7234.30       5825.32       806.43 o                         
   7  23  -1      97559.33      96739.67      1906.78 o                         
   9  23  -1      49099.42      51161.05      1322.06 o                         
  11  23  -1        433.56       -242.81       719.94 o                         
  13  23  -1      65235.14      63234.70      1846.70 o                         
  15  23  -1       8867.33       8323.76      1043.92 o                         
  17  23  -1      33566.35      32522.89      1574.76 o                         
  19  23  -1      34361.14      34279.25      2147.73 o                         
  21  23  -1       6713.06       4703.12      1420.19 o                         
  23  23  -1       9692.76       8806.33      1288.60 o                         
  25  23  -1      13179.35      12830.72      1924.84 o                         
  27  23  -1       2260.33       2301.46      1635.20 o                         
  29  23  -1      18552.49      16222.92      2080.51 o                         
  31  23  -1      19689.87      19772.28      2427.48 o                         
  33  23  -1       9657.85       7603.28      2289.60 o                         
   1  25  -1      34687.16      33950.55      1501.72 o                         
   3  25  -1      84766.17      84165.69      1739.44 o                         
   5  25  -1      96971.15      88964.56      1832.07 o                         
   7  25  -1     165874.10     162635.48      2510.05 o                         
   9  25  -1     115048.86     110056.15      2028.67 o                         
  11  25  -1      63259.32      61829.31      1637.09 o                         
  13  25  -1      14376.63      14354.04      1174.00 o                         
  15  25  -1      70782.63      68410.34      1970.64 o                         
  17  25  -1      13068.00      11937.01      1349.95 o                         
  19  25  -1      37294.75      34082.36      2047.67 o                         
  21  25  -1      13652.28      16606.01      2002.80 o                         
  23  25  -1       5099.00       1511.72      1692.55 o                         
  25  25  -1      36295.58      38620.99      3098.51 o                         
  27  25  -1      10982.44      10806.58      2176.94 o                         
  29  25  -1       1894.89       2110.69      1904.16 o                         
  31  25  -1      10296.50       7731.48      2551.01 o                         
  33  25  -1       7426.23       6497.23      2456.09 o                         
   1  27  -1     155208.18     151142.15      2720.98 o                         
   3  27  -1       7183.68       8363.52       940.97 o                         
   5  27  -1     291935.28     292824.57      3964.85 o                         
   7  27  -1       3694.12       2584.46       809.46 o                         
   9  27  -1     110261.33     111123.46      2060.50 o                         
  11  27  -1      73453.73      70337.38      2031.42 o                         
  13  27  -1       7557.80       6788.86      1085.78 o                         
  15  27  -1      62454.67      63893.70      2023.44 o                         
  17  27  -1      23480.80      25390.75      1803.75 o                         
  19  27  -1      14696.39      17462.61      1637.86 o                         
  21  27  -1      15283.47      15366.96      2167.60 o                         
  23  27  -1      10685.82      13515.39      1924.61 o                         
  25  27  -1      26877.30      28701.34      2332.62 o                         
  27  27  -1      14519.63      13055.07      2667.82 o                         
  29  27  -1       3179.65        545.23      1918.82 o                         
  31  27  -1      21893.41      20219.34      2773.12 o                         
  33  27  -1        579.28       -656.61      2598.51 o                         
   1  29  -1      41483.64      41049.18      1664.09 o                         
   3  29  -1      19555.00      17399.80      1205.76 o                         
   5  29  -1      57713.64      58386.54      1674.00 o                         
   7  29  -1      15349.47      15120.37      1081.12 o                         
   9  29  -1      69229.85      69930.41      1721.02 o                         
  11  29  -1      23961.05      24288.96      1273.63 o                         
  13  29  -1      21578.72      20966.82      1409.45 o                         
  15  29  -1      12008.23      13065.39      1282.34 o                         
  17  29  -1      25446.91      23149.52      1585.61 o                         
  19  29  -1      25421.99      22223.19      1800.09 o                         
  21  29  -1       9254.33       7963.19      2036.01 o                         
  23  29  -1      30925.59      35541.61      2793.30 o                         
  25  29  -1      78366.54      81708.67      4402.15 o                         
  27  29  -1       2205.76       1611.52      1950.88 o                         
  29  29  -1      36020.79      30325.34      2846.79 o                         
  31  29  -1      29838.60      26464.36      3263.78 o                         
   1  31  -1     100599.62     109447.20      2605.48 o                         
   3  31  -1       7187.08       5163.32      1098.39 o                         
   5  31  -1     120206.56     118416.06      2359.11 o                         
   7  31  -1       5369.52       4881.83       965.22 o                         
   9  31  -1      64328.45      65319.22      1786.37 o                         
  11  31  -1      13924.12      13099.70      1099.11 o                         
  13  31  -1       1273.58        951.09      1123.81 o                         
  15  31  -1      31502.42      29869.91      1837.54 o                         
  17  31  -1      87692.33      89912.55      2796.96 o                         
  19  31  -1      13484.31      13725.45      1960.79 o                         
  21  31  -1      79592.71      91591.88      3863.39 o                         
  23  31  -1      25508.41      27296.86      2596.00 o                         
  25  31  -1      55076.00      55828.56      5087.46 o                         
  27  31  -1      19663.27      16656.39      2692.31 o                         
  29  31  -1       3245.26       4229.68      2543.42 o                         
  31  31  -1        360.98       2173.80      2631.75 o                         
   1  33  -1     115591.57     127793.00      3048.45 o                         
   3  33  -1      90169.14      92238.55      3462.18 o                         
   5  33  -1      58377.50      63266.95      1940.07 o                         
   7  33  -1      23282.69      26179.75      1375.84 o                         
   9  33  -1      12062.66      14024.80      1178.73 o                         
  11  33  -1      12017.83       9736.84      1072.16 o                         
  13  33  -1      21480.64      20398.92      1555.44 o                         
  15  33  -1      15826.79      14098.77      1820.84 o                         
  17  33  -1      13757.96      12208.41      1688.03 o                         
  19  33  -1       8612.29       7767.37      1910.68 o                         
  21  33  -1      15220.31      11898.73      2337.51 o                         
  23  33  -1       3126.93       4904.11      2215.03 o                         
  25  33  -1       9545.61       8826.97      2371.33 o                         
  27  33  -1       7757.44       3734.92      2510.90 o                         
  29  33  -1      13976.84      14255.29      2912.51 o                         
   1  35  -1       1047.11       2343.08      1328.40 o                         
   3  35  -1       3482.94       3756.52      1272.98 o                         
   5  35  -1       8808.43       9830.03      1209.30 o                         
   7  35  -1      10222.54      13204.86      1326.49 o                         
   9  35  -1       7729.94       7096.17      1160.83 o                         
  11  35  -1       8589.37       6985.17      1252.89 o                         
  13  35  -1       1747.48       1758.61      1213.03 o                         
  15  35  -1       7539.81       8367.95      1559.27 o                         
  17  35  -1       8471.05       7666.64      1709.68 o                         
  19  35  -1      28103.28      27905.16      2493.04 o                         
  21  35  -1      10091.06      10602.18      2330.08 o                         
  23  35  -1      22838.13      22788.94      2880.25 o                         
  25  35  -1      25345.26      27197.49      2890.92 o                         
  27  35  -1       4570.00       6428.87      2629.74 o                         
  29  35  -1      35763.39      35834.02      4517.65 o                         
   1  37  -1      31275.50      32034.97      2080.66 o                         
   3  37  -1      16743.29      19467.61      1610.05 o                         
   5  37  -1      69743.13      69194.69      2265.74 o                         
   7  37  -1      16354.71      14220.80      1460.84 o                         
   9  37  -1      32212.23      31884.06      1741.57 o                         
  11  37  -1      21455.97      21712.98      1472.67 o                         
  13  37  -1       7475.67       8227.21      1381.87 o                         
  15  37  -1       3102.56       2869.26      1501.30 o                         
  17  37  -1       2698.49       3876.16      1917.86 o                         
  19  37  -1       1857.06        957.65      2074.86 o                         
  21  37  -1      19166.67      28387.78      2889.58 o                         
  23  37  -1        576.92        473.37      2234.88 o                         
  25  37  -1      29169.50      24982.45      2851.34 o                         
  27  37  -1       4952.77       8013.98      2859.89 o                         
   1  39  -1      27194.97      25334.35      2047.45 o                         
   3  39  -1      24484.08      24065.32      1694.96 o                         
   5  39  -1      10989.37      10383.60      1504.23 o                         
   7  39  -1       7792.31       5403.13      1353.06 o                         
   9  39  -1      15074.60      20718.74      1605.01 o                         
  11  39  -1      36729.36      36540.13      1805.47 o                         
  13  39  -1      20721.86      22265.08      1841.83 o                         
  15  39  -1      29838.83      35814.36      2299.38 o                         
  17  39  -1       5470.15       7293.87      2076.00 o                         
  19  39  -1      11727.20      11235.66      2490.63 o                         
  21  39  -1      28073.02      28619.21      3058.95 o                         
  23  39  -1      12523.55       9845.13      2617.01 o                         
  25  39  -1      15430.93      14307.95      2804.02 o                         
   1  41  -1       6282.27       6911.37      1606.69 o                         
   3  41  -1       4343.98       6071.38      1445.16 o                         
   5  41  -1      18482.88      18942.48      1708.45 o                         
   7  41  -1      53874.12      58668.41      3197.03 o                         
   9  41  -1      39932.87      40713.39      2023.40 o                         
  11  41  -1       7887.33       8552.40      1511.46 o                         
  13  41  -1       3777.63       4605.12      1592.50 o                         
  15  41  -1       9057.32       9346.71      2075.68 o                         
  17  41  -1       6416.62       4845.62      1985.04 o                         
  19  41  -1      30652.87      30459.62      3104.06 o                         
  21  41  -1      27979.48      29473.79      3151.29 o                         
  23  41  -1      18306.34      16396.52      2928.32 o                         
   1  43  -1      34984.18      38962.97      2131.74 o                         
   3  43  -1      11080.07       7449.14      1624.43 o                         
   5  43  -1      11031.72      12417.74      1662.65 o                         
   7  43  -1      36795.77      42269.37      2179.03 o                         
   9  43  -1       2654.80        665.10      1382.26 o                         
  11  43  -1      72754.94      79364.16      2662.23 o                         
  13  43  -1       7666.28       8944.57      1835.16 o                         
  15  43  -1      18303.89      15902.86      2221.26 o                         
  17  43  -1       2742.45       3191.58      2049.81 o                         
  19  43  -1       2796.50       5671.44      2401.98 o                         
  21  43  -1       3647.04       4527.58      2628.91 o                         
  23  43  -1      22525.31      25855.45      3258.60 o                         
   1  45  -1      12079.85      11105.71      1729.26 o                         
   3  45  -1      27227.08      24400.28      1947.66 o                         
   5  45  -1      10216.94      13170.58      1737.71 o                         
   7  45  -1      36713.03      35091.63      2080.67 o                         
   9  45  -1      37005.26      39022.72      2238.53 o                         
  11  45  -1       6661.93       6094.12      1576.03 o                         
  13  45  -1      34048.25      28212.95      2664.45 o                         
  15  45  -1       3412.63       2263.50      1981.89 o                         
  17  45  -1       5010.91       5672.62      2115.34 o                         
  19  45  -1      14903.18      12927.38      2702.35 o                         
  21  45  -1        303.13      -1458.14      2432.62 o                         
   1  47  -1       1011.58        385.89      1488.04 o                         
   3  47  -1       2350.77      -1361.21      1516.38 o                         
   5  47  -1       1511.37       2078.62      1576.20 o                         
   7  47  -1       1209.49       -138.44      1532.40 o                         
   9  47  -1       3977.07       4592.64      1584.17 o                         
  11  47  -1        397.60       1491.31      1681.70 o                         
  13  47  -1      14725.65      14739.74      2293.95 o                         
  15  47  -1       3211.08       4092.82      2109.78 o                         
  17  47  -1      18675.31      20423.37      2603.93 o                         
   1  49  -1       1362.57       2400.68      1618.60 o                         
   3  49  -1       3379.82       4022.45      1761.28 o                         
   5  49  -1      21369.02      19800.89      2053.40 o                         
   7  49  -1       3167.52       3458.91      1716.36 o                         
   9  49  -1      13042.59      13218.58      1931.37 o                         
  11  49  -1       8082.13       8215.62      2013.77 o                         
  13  49  -1       1624.07       3226.84      2160.56 o                         
  15  49  -1      15792.14      15364.71      2480.46 o                         
   1  51  -1       8270.77       8030.40      2554.08 o                         
   3  51  -1       3747.69       2175.89      2378.74 o                         
   5  51  -1      20602.68      13703.26      2571.13 o                         
   7  51  -1      20885.86      16039.51      2467.26 o                         
   9  51  -1       4029.16       4259.09      2421.52 o                         
  11  51  -1      13696.59      16421.04      3017.61 o                         
   1  53  -1       8122.12       7596.02      2655.49 o                         
   3  53  -1      28837.79      26071.34      3194.15 o                         
   5  53  -1        663.32       3064.19      2416.85 o                         
   7  53  -1       4836.25       5731.35      2572.21 o                         
   4   0   0    3535750.56    4297096.44     54665.52 o                         
   8   0   0     206083.90     222108.33      3279.63 o                         
  12   0   0    2451498.80    2470536.58     30709.97 o                         
  16   0   0     978573.92     925256.79     16408.72 o                         
  20   0   0      14376.12      24831.47      1805.10 o                         
  24   0   0      29554.01      36955.10      2873.25 o                         
  28   0   0        837.67       2543.01      1790.04 o                         
  32   0   0        362.51      -1181.05      2713.89 o                         
  36   0   0      29129.56      24711.62      6763.98 o                         
   2   2   0    1638520.88    1695834.70     20747.39 o                         
   4   2   0     483459.45     459042.70      4346.72 o                         
   6   2   0      62076.38      53984.26       768.88 o                         
   8   2   0    2262247.14    2313433.45     20595.71 o                         
  10   2   0     157614.96     148006.01      1677.76 o                         
  12   2   0     648906.68     660881.28      6222.16 o                         
  14   2   0     270125.30     292076.46      3255.61 o                         
  16   2   0      89727.61      85856.13      1621.79 o                         
  18   2   0       2153.46       2961.01       799.92 o                         
  20   2   0     442356.56     422075.37      6122.23 o                         
  22   2   0       6378.19       7435.00      1147.45 o                         
  24   2   0     260062.51     256521.79      4730.96 o                         
  26   2   0      12036.63      18074.69      1731.88 o                         
  28   2   0      35403.21      32692.26      2111.52 o                         
  30   2   0         52.44       2120.06      1387.42 o                         
  32   2   0         26.56       -856.93      1598.40 o                         
  34   2   0        849.14       -457.94      2129.19 o                         
  36   2   0       1030.97       1034.89      2352.48 o                         
  38   2   0        518.36       -138.32      2613.50 o                         
   0   4   0    2259449.56    2324440.44     32438.70 o                         
   2   4   0      70018.64      74085.16       780.73 o                         
   4   4   0     208306.98     190001.75      1815.47 o                         
   6   4   0        336.17       1124.90       329.04 o                         
   8   4   0     191748.66     196298.61      2136.51 o                         
  10   4   0      27278.80      24246.90       703.76 o                         
  12   4   0      30130.61      37374.73       825.37 o                         
  14   4   0     121884.36     125257.75      1712.65 o                         
  16   4   0     143782.14     150889.07      2257.30 o                         
  18   4   0      36473.87      33554.68      1186.57 o                         
  20   4   0      11959.08      18914.02      1317.45 o                         
  22   4   0     146102.83     137947.78      2861.54 o                         
  24   4   0      24959.31      27268.68      1834.05 o                         
  26   4   0     148961.79     152949.92      3473.62 o                         
  28   4   0        178.31        873.67      1349.97 o                         
  30   4   0      44557.56      42398.15      2513.94 o                         
  32   4   0         18.95       -330.03      1664.46 o                         
  34   4   0       7768.39       4298.40      2233.85 o                         
  36   4   0      10383.27       2303.90      2376.56 o                         
  38   4   0        413.00       1568.21      2470.40 o                         
   2   6   0     233891.86     252024.72      2490.54 o                         
   4   6   0     195782.89     159205.39      1488.13 o                         
   6   6   0     436911.39     404989.69      3824.34 o                         
   8   6   0     104025.03      93069.20      1179.81 o                         
  10   6   0     175407.24     172299.95      1946.06 o                         
  12   6   0       8545.92      11699.95       608.14 o                         
  14   6   0     134052.90     126970.71      1802.03 o                         
  16   6   0        194.76       1177.13       632.54 o                         
  18   6   0       2768.40        548.19       682.45 o                         
  20   6   0      16416.90      17021.66      1103.49 o                         
  22   6   0      26074.41      29711.56      1351.87 o                         
  24   6   0       1116.35       2183.82       949.88 o                         
  26   6   0      10698.83      13248.83      1222.26 o                         
  28   6   0      13944.84      13118.12      1598.34 o                         
  30   6   0       2390.42       1750.35      1574.31 o                         
  32   6   0       7553.97       7463.35      1895.31 o                         
  34   6   0        872.30       1607.34      2350.77 o                         
  36   6   0        451.03        914.24      2272.17 o                         
  38   6   0       2075.42       1313.76      2884.61 o                         
   0   8   0     897108.90     809918.78      9802.10 o                         
   2   8   0      10686.13      19582.07       531.58 o                         
   4   8   0       2614.36       3407.03       327.18 o                         
   6   8   0     557157.44     548643.37      4647.56 o                         
   8   8   0      15173.82      17072.10       588.41 o                         
  10   8   0      16873.49      16182.51       699.04 o                         
  12   8   0     225395.86     231209.39      2499.33 o                         
  14   8   0      46812.80      55476.87      1246.77 o                         
  16   8   0      89842.62      88545.88      1752.92 o                         
  18   8   0      11260.65      10298.80       887.97 o                         
  20   8   0       1470.09       1573.29       767.26 o                         
  22   8   0      31388.05      33951.86      1509.79 o                         
  24   8   0       3058.72       1428.49       960.08 o                         
  26   8   0      33877.83      36630.52      1877.12 o                         
  28   8   0        705.18         89.65      1340.85 o                         
  30   8   0      10711.72      11190.39      2634.17 o                         
  32   8   0       1546.77       4703.94      2267.06 o                         
  34   8   0      21245.08      23251.28      2449.23 o                         
  36   8   0        485.63       3574.47      2329.75 o                         
   2  10   0     552750.01     530887.78      5160.92 o                         
   4  10   0      58971.29      70738.91       947.79 o                         
   6  10   0      26976.95      25748.76       626.89 o                         
   8  10   0      37826.62      39245.05       704.89 o                         
  10  10   0     508982.88     462197.26      4579.24 o                         
  12  10   0       9262.55       8777.95       597.54 o                         
  14  10   0     379225.86     346737.60      4349.68 o                         
  16  10   0       5324.05       4810.93       823.80 o                         
  18  10   0      42046.02      38583.41      1303.25 o                         
  20  10   0       1614.85       1704.11       756.84 o                         
  22  10   0      28520.74      26528.17      1263.30 o                         
  24  10   0       5392.69       4076.98      1432.58 o                         
  26  10   0      31086.69      26610.60      1847.63 o                         
  28  10   0       1291.77       -483.25      1271.16 o                         
  30  10   0      30319.92      33894.17      2366.82 o                         
  32  10   0      10949.93       8381.83      1922.05 o                         
  34  10   0       1877.64       3410.13      1908.33 o                         
  36  10   0      13056.27       9608.99      2501.98 o                         
   0  12   0      42524.04      46000.90      1128.64 o                         
   2  12   0     432709.30     375363.86      3797.14 o                         
   4  12   0     169406.29     149539.04      1654.86 o                         
   6  12   0     395050.23     311124.87      2827.40 o                         
   8  12   0      37898.87      37692.43       778.73 o                         
  10  12   0     423961.36     377725.12      3762.63 o                         
  12  12   0      99313.54     101876.10      1613.63 o                         
  14  12   0      74670.15      71537.41      1523.35 o                         
  16  12   0      14139.34      12384.07       885.65 o                         
  18  12   0      67809.70      67440.00      1816.15 o                         
  20  12   0      27585.53      28743.08      1371.25 o                         
  22  12   0       5654.17       4282.58      1043.62 o                         
  24  12   0       5806.77       5703.07      1229.99 o                         
  26  12   0      15023.91      12721.50      1803.89 o                         
  28  12   0       2609.55       1104.68      1326.72 o                         
  30  12   0      27307.84      30863.43      2283.90 o                         
  32  12   0      18327.65      18909.33      2251.07 o                         
  34  12   0      19743.10      21607.28      2389.10 o                         
  36  12   0       3076.37         78.98      2107.99 o                         
   2  14   0        129.49        525.57       430.59 o                         
   4  14   0     303429.70     284289.00      3039.92 o                         
   6  14   0       4233.07       5495.84       450.01 o                         
   8  14   0      66310.68      53467.07       954.56 o                         
  10  14   0      54838.27      48753.39       968.11 o                         
  12  14   0     510974.63     503683.89      5676.97 o                         
  14  14   0     408619.69     393509.87      4873.65 o                         
  16  14   0       2888.90       1888.89       733.24 o                         
  18  14   0      60856.11      56260.55      1586.52 o                         
  20  14   0      40980.57      39121.21      1547.45 o                         
  22  14   0      33623.65      30693.33      1586.18 o                         
  24  14   0        629.15        -21.72      1086.48 o                         
  26  14   0      88171.09      85270.06      3053.59 o                         
  28  14   0       2214.91       1646.30      1372.63 o                         
  30  14   0      43813.48      55212.79      3578.59 o                         
  32  14   0       8737.89       6998.31      1807.42 o                         
  34  14   0       4613.62       3953.40      1901.62 o                         
  36  14   0        802.81        218.20      2055.47 o                         
   0  16   0      57682.90      61300.50      1583.11 o                         
   2  16   0       7326.83       8729.95       554.18 o                         
   4  16   0       1398.98       1464.99       478.36 o                         
   6  16   0      14191.21      14689.65       672.40 o                         
   8  16   0      98812.23      87832.04      1272.02 o                         
  10  16   0      59573.56      61338.95      1186.58 o                         
  12  16   0     224740.29     208732.51      2783.75 o                         
  14  16   0       9019.98      11762.84       867.27 o                         
  16  16   0     202768.00     195418.29      3260.85 o                         
  18  16   0      21474.05      20820.56      1067.52 o                         
  20  16   0        246.63       -349.69       850.84 o                         
  22  16   0       1298.25       1050.52      1105.16 o                         
  24  16   0      50398.93      53134.37      2375.54 o                         
  26  16   0       1049.78       1961.30      1525.71 o                         
  28  16   0      95487.65      91524.08      3341.71 o                         
  30  16   0      68883.24      74317.61      3264.56 o                         
  32  16   0      16347.88      17125.83      2130.07 o                         
  34  16   0      55811.61      55946.91      3046.46 o                         
  36  16   0       4419.05       2511.85      2160.25 o                         
   2  18   0     120543.46     114346.97      1511.96 o                         
   4  18   0     266508.15     249884.86      2770.02 o                         
   6  18   0      48534.46      45402.45       997.59 o                         
   8  18   0     130693.82     118877.46      1615.18 o                         
  10  18   0      44979.41      44519.20      1171.24 o                         
  12  18   0     371363.99     358263.28      4913.05 o                         
  14  18   0      78255.24      74967.00      1969.58 o                         
  16  18   0       4496.22       7516.30      1042.07 o                         
  18  18   0       6827.73       6988.34      1057.01 o                         
  20  18   0      12978.50      14239.67      1159.40 o                         
  22  18   0       2607.27       2435.82      1004.24 o                         
  24  18   0      10638.16      10759.22      1442.31 o                         
  26  18   0        676.23        570.13      1403.85 o                         
  28  18   0      10666.02       8854.26      1707.28 o                         
  30  18   0       5185.39       5580.45      1836.75 o                         
  32  18   0      61410.87      67470.33      3096.34 o                         
  34  18   0       4086.11       5660.59      2043.13 o                         
  36  18   0      10662.75       7365.10      2254.82 o                         
   0  20   0     267326.94     250897.85      4155.40 o                         
   2  20   0     148945.27     141291.80      1853.45 o                         
   4  20   0     382404.60     363095.31      3821.45 o                         
   6  20   0     168403.69     158224.00      2127.80 o                         
   8  20   0     207172.56     207313.81      2540.82 o                         
  10  20   0     106156.14     105814.50      1914.47 o                         
  12  20   0      13314.77      17650.16       986.88 o                         
  14  20   0       2436.71       2860.66       686.22 o                         
  16  20   0        191.12       -879.00       879.00 o                         
  18  20   0      14335.61      13806.28      1273.82 o                         
  20  20   0      54812.86      48622.38      1874.43 o                         
  22  20   0      10445.40       9120.14      1309.01 o                         
  24  20   0        115.09       -119.31      1449.99 o                         
  26  20   0      11644.51      10108.66      1770.15 o                         
  28  20   0      90144.17      91848.74      3176.60 o                         
  30  20   0       2487.85       2360.03      1830.00 o                         
  32  20   0      19352.98      18526.11      2243.82 o                         
  34  20   0         54.84         44.15      1970.77 o                         
   2  22   0      17736.01      16497.28       818.71 o                         
   4  22   0       5467.01       5323.99       662.08 o                         
   6  22   0     134730.43     126979.21      1937.76 o                         
   8  22   0     116385.36     112910.24      1880.24 o                         
  10  22   0       7293.83       7810.84       837.54 o                         
  12  22   0        156.96       -225.78       723.41 o                         
  14  22   0      16767.41      18793.98      1134.09 o                         
  16  22   0       2090.61       -865.75       975.25 o                         
  18  22   0       3565.94       1068.14      1028.26 o                         
  20  22   0      34339.18      33192.49      1754.04 o                         
  22  22   0       8609.79       7208.69      1474.56 o                         
  24  22   0      18306.12      14823.39      1647.71 o                         
  26  22   0        980.52        889.46      1387.51 o                         
  28  22   0       8664.07       7076.84      1937.56 o                         
  30  22   0       8756.77       5642.36      2142.52 o                         
  32  22   0      19599.55      18964.29      2311.60 o                         
  34  22   0         29.42      -1395.53      1990.62 o                         
   0  24   0     476783.88     466294.95      7819.73 o                         
   2  24   0       2248.28       2883.00       801.77 o                         
   4  24   0     137996.74     123199.90      1885.55 o                         
   6  24   0      66811.11      63644.66      1407.90 o                         
   8  24   0         11.96       -661.37       661.37 o                         
  10  24   0      24174.49      24215.26      1289.98 o                         
  12  24   0       6245.85       6693.27       911.74 o                         
  14  24   0       6018.58       6577.51       932.70 o                         
  16  24   0      31615.29      26661.39      1492.81 o                         
  18  24   0      29204.25      26987.22      1869.59 o                         
  20  24   0      14552.69      14631.80      1464.81 o                         
  22  24   0      83777.10      93239.17      3153.75 o                         
  24  24   0         45.97          5.50      1423.93 o                         
  26  24   0       2999.94       3733.20      1879.51 o                         
  28  24   0        734.57      -1089.42      1874.03 o                         
  30  24   0       5058.55       5455.37      1978.36 o                         
  32  24   0       2100.84        147.05      1893.34 o                         
  34  24   0         78.27      -1371.84      2021.66 o                         
   2  26   0     734701.79     727705.02      8313.06 o                         
   4  26   0      46353.50      53149.69      1645.54 o                         
   6  26   0      32380.28      30133.58      1091.38 o                         
   8  26   0       3829.91       2467.33       746.72 o                         
  10  26   0      61934.60      61394.23      1625.60 o                         
  12  26   0       1291.41        168.79       902.99 o                         
  14  26   0     130415.55     128691.02      2717.99 o                         
  16  26   0        871.05       1262.59       922.60 o                         
  18  26   0       9517.81       7122.39      1390.62 o                         
  20  26   0      10304.02      10458.59      1548.58 o                         
  22  26   0       5935.35       7354.72      1532.35 o                         
  24  26   0      11346.69       9136.39      1963.64 o                         
  26  26   0      19930.16      22892.65      2389.31 o                         
  28  26   0         36.79       -320.63      1882.62 o                         
  30  26   0       7010.42       4577.91      2050.72 o                         
  32  26   0       2477.03       3744.78      2201.50 o                         
   0  28   0      31861.15      34883.43      1915.64 o                         
   2  28   0        988.05       2558.61       816.16 o                         
   4  28   0        339.68        543.97       722.83 o                         
   6  28   0      97299.01      87937.63      1695.93 o                         
   8  28   0       3047.50       3665.64       808.55 o                         
  10  28   0      52563.87      53519.30      1511.47 o                         
  12  28   0      20996.54      19898.32      1353.60 o                         
  14  28   0       3523.17       2607.76      1101.57 o                         
  16  28   0      18835.16      16010.76      1456.03 o                         
  18  28   0      76376.01      78668.42      2851.60 o                         
  20  28   0        425.32       -500.53      1336.53 o                         
  22  28   0     251873.50     271584.47      6548.00 o                         
  24  28   0       3895.62       6691.66      2114.18 o                         
  26  28   0       1531.25       3855.45      2205.35 o                         
  28  28   0       1136.63        655.76      1996.72 o                         
  30  28   0       6198.76       5446.19      2142.47 o                         
  32  28   0        101.28       -164.87      2220.77 o                         
   2  30   0     265826.18     260314.50      3786.06 o                         
   4  30   0        447.30        478.86       787.86 o                         
   6  30   0       5637.11       5265.60       864.34 o                         
   8  30   0      73550.36      75563.87      1695.81 o                         
  10  30   0       4011.48       3148.39       862.38 o                         
  12  30   0       1845.60       2909.71      1099.95 o                         
  14  30   0      12507.54       8954.34      1338.00 o                         
  16  30   0       4991.93       6270.62      1361.63 o                         
  18  30   0      21667.76      21115.37      1939.42 o                         
  20  30   0      12424.93       8248.91      2081.06 o                         
  22  30   0       9410.58       9284.61      2058.81 o                         
  24  30   0       3423.60       2134.48      2154.19 o                         
  26  30   0         64.05        807.40      2152.59 o                         
  28  30   0        313.65      -2274.94      2274.94 o                         
  30  30   0       1286.32      -2203.12      2329.31 o                         
   0  32   0     141529.12     145868.59      4950.00 o                         
   2  32   0       2002.56       1317.73       921.28 o                         
   4  32   0       3082.01       2506.15       904.09 o                         
   6  32   0        179.54        320.65       827.61 o                         
   8  32   0        355.87       -473.64       816.72 o                         
  10  32   0       6032.48       5608.54       951.97 o                         
  12  32   0       1359.41       2504.83      1148.23 o                         
  14  32   0       7479.33       5716.50      1362.52 o                         
  16  32   0       1125.56      -1272.03      1272.03 o                         
  18  32   0      34200.47      38218.89      2771.52 o                         
  20  32   0       9361.38       5706.56      2044.45 o                         
  22  32   0      10469.09      10220.55      2155.10 o                         
  24  32   0       4717.30       3740.56      2196.63 o                         
  26  32   0        640.99        673.85      2226.94 o                         
  28  32   0      17959.18      16066.45      2875.03 o                         
  30  32   0       5241.62       9214.29      2692.87 o                         
   2  34   0      31337.87      36488.92      1645.01 o                         
   4  34   0      24245.14      26151.46      1354.80 o                         
   6  34   0      41274.65      44601.05      1549.52 o                         
   8  34   0      34418.16      36470.68      1586.44 o                         
  10  34   0      21889.90      22129.87      1301.58 o                         
  12  34   0       5451.69       3781.91      1328.70 o                         
  14  34   0       1495.76       1721.05      1369.38 o                         
  16  34   0       6801.57       5443.02      1476.38 o                         
  18  34   0       1420.88       -462.24      1829.44 o                         
  20  34   0      22586.91      25072.98      2653.12 o                         
  22  34   0         45.52       2916.73      2007.18 o                         
  24  34   0         26.20       -967.82      2136.37 o                         
  26  34   0       1474.51       -472.71      2169.04 o                         
  28  34   0        501.08        143.46      2544.82 o                         
   0  36   0      39730.58      42063.42      2929.30 o                         
   2  36   0       9110.27       8767.64      1218.06 o                         
   4  36   0        553.21         96.16      1070.44 o                         
   6  36   0       2310.19       2696.48      1040.22 o                         
   8  36   0      23037.00      20103.04      1298.55 o                         
  10  36   0       6413.17       5531.11      1252.61 o                         
  12  36   0      17811.46      14574.61      1541.33 o                         
  14  36   0        257.50      -1000.57      1361.66 o                         
  16  36   0      16044.86      15715.76      1869.31 o                         
  18  36   0       5955.92       6103.36      2133.32 o                         
  20  36   0       2483.20       2942.33      2117.62 o                         
  22  36   0        873.59      -1361.65      2019.36 o                         
  24  36   0      12932.43       8910.72      2458.89 o                         
  26  36   0      14553.71      12099.78      2711.03 o                         
  28  36   0      26221.20      22369.56      3309.53 o                         
   2  38   0       8383.14       7482.38      1332.67 o                         
   4  38   0      93199.65      99584.10      2642.20 o                         
   6  38   0       9027.93       8730.62      1343.92 o                         
   8  38   0     116438.81     121216.21      2864.12 o                         
  10  38   0       3535.22       5753.17      1322.89 o                         
  12  38   0      10889.52      12543.12      1543.51 o                         
  14  38   0      13086.81      13143.92      1697.30 o                         
  16  38   0       3611.24       2600.12      2039.89 o                         
  18  38   0      12683.88       9646.39      2370.17 o                         
  20  38   0       8089.72       5108.10      2296.40 o                         
  22  38   0       5426.70       3105.29      2311.75 o                         
  24  38   0        737.09      -2028.29      2248.42 o                         
  26  38   0        953.02       -149.33      2485.75 o                         
   0  40   0      19349.88      15682.47      2173.22 o                         
   2  40   0      54988.96      57428.44      2386.60 o                         
   4  40   0        558.01       1232.73      1269.26 o                         
   6  40   0      62379.29      72475.27      2428.05 o                         
   8  40   0      17344.75      22124.66      1618.03 o                         
  10  40   0      75341.33      85348.75      2520.14 o                         
  12  40   0      43888.79      54979.45      2462.63 o                         
  14  40   0       7375.16       7116.93      1557.10 o                         
  16  40   0      17235.38      15697.07      2499.02 o                         
  18  40   0       2435.92       -540.57      2075.40 o                         
  20  40   0         75.11      -2001.67      2058.25 o                         
  22  40   0      11300.90       8854.02      2544.77 o                         
  24  40   0      39810.00      44944.88      3536.45 o                         
   2  42   0       4675.25       3709.14      1733.85 o                         
   4  42   0      24683.75      30176.96      1849.82 o                         
   6  42   0       5109.53       5019.48      1438.49 o                         
   8  42   0      45390.80      51958.64      2364.15 o                         
  10  42   0      37932.14      41891.28      2052.99 o                         
  12  42   0         30.75      -1260.16      1363.09 o                         
  14  42   0      33514.29      34450.52      2519.45 o                         
  16  42   0          9.08      -1748.75      1748.75 o                         
  18  42   0      19638.27      16506.95      2881.45 o                         
  20  42   0       3655.24       2100.48      2365.94 o                         
  22  42   0       5809.16       3853.13      2560.62 o                         
  24  42   0       4457.63       -305.32      2522.98 o                         
   0  44   0      10013.96      12235.60      2290.85 o                         
   2  44   0      10160.72       8166.53      1523.87 o                         
   4  44   0       4730.49       6133.88      1584.53 o                         
   6  44   0      73598.80      82204.18      2989.19 o                         
   8  44   0       9276.49       7590.56      1564.72 o                         
  10  44   0      13365.88      12773.56      1622.92 o                         
  12  44   0        980.66       1501.38      1479.14 o                         
  14  44   0        720.64       -908.08      1834.55 o                         
  16  44   0       2148.22       3041.10      2002.06 o                         
  18  44   0      24686.54      21389.86      2480.14 o                         
  20  44   0       8626.05       7219.98      2556.04 o                         
  22  44   0       1705.35      -2508.30      2508.30 o                         
   2  46   0       4699.02       3519.71      1497.10 o                         
   4  46   0       1395.30       4111.63      1595.45 o                         
   6  46   0      18447.88      24132.19      1875.38 o                         
   8  46   0         26.45         18.25      1473.72 o                         
  10  46   0      29130.78      30929.29      2004.77 o                         
  12  46   0       1382.98       -506.16      1652.50 o                         
  14  46   0       2403.80       5382.34      2079.43 o                         
  16  46   0       2481.18        234.23      2006.97 o                         
  18  46   0          5.21        678.80      2139.51 o                         
  20  46   0       3824.07       1785.63      2411.54 o                         
   0  48   0       5988.95       5126.22      2461.78 o                         
   2  48   0       3324.61        680.80      1650.32 o                         
   4  48   0          7.84       -661.25      1608.54 o                         
   6  48   0        158.59       1149.02      1670.76 o                         
   8  48   0       3839.90       2577.05      1646.48 o                         
  10  48   0       4268.25       6017.39      1725.91 o                         
  12  48   0         88.34      -1223.48      1930.59 o                         
  14  48   0        323.49       2122.96      2387.23 o                         
  16  48   0         11.59        775.24      2336.61 o                         
   2  50   0      56545.32      63663.65      4453.49 o                         
   4  50   0      13829.04      13758.34      2290.84 o                         
   6  50   0      11056.48      12005.15      2095.15 o                         
   8  50   0      23769.68      26783.28      2353.79 o                         
  10  50   0          0.64        907.33      2160.76 o                         
  12  50   0       6963.98       6776.15      2453.23 o                         
  14  50   0       1779.90       -199.60      2430.41 o                         
   0  52   0     106237.59     148148.68      7388.93 o                         
   2  52   0         14.07        829.31      2040.48 o                         
   4  52   0      34412.84      40522.54      2970.92 o                         
   6  52   0        292.74       2117.92      2039.47 o                         
   8  52   0       8325.69       7195.41      2379.32 o                         
  10  52   0        424.59       2934.87      2821.15 o                         
   2  54   0       3913.51       6917.74      3050.73 o                         
   1   1   1     299100.09     316005.71      5166.96 o                         
   3   1   1     951098.47     985546.34      9620.63 o                         
   5   1   1     216541.08     207510.08      1953.89 o                         
   7   1   1     334882.32     301018.78      2737.54 o                         
   9   1   1     534648.95     522608.79      4727.63 o                         
  11   1   1      79071.87      74193.52      1059.46 o                         
  13   1   1     884801.03     870467.57      7928.13 o                         
  15   1   1      68574.52      65877.91      1218.61 o                         
  17   1   1     672694.68     672996.41      7783.95 o                         
  19   1   1      26337.63      29494.66      1174.11 o                         
  21   1   1     179235.14     181139.89      3184.88 o                         
  23   1   1      19743.45      24148.13      1397.53 o                         
  25   1   1      18115.22      19779.81      1481.65 o                         
  27   1   1       3430.76       2892.83      1412.60 o                         
  29   1   1      51254.49      59818.93      2866.10 o                         
  31   1   1       4809.80       3793.72      1791.73 o                         
  33   1   1      64759.32      67058.06      3707.03 o                         
  35   1   1       2673.23       3830.38      2326.57 o                         
  37   1   1      20790.25      18096.57      2894.50 o                         
   1   3   1     289190.73     287828.29      2750.35 o                         
   3   3   1     410833.75     401995.16      3502.75 o                         
   5   3   1       4314.93       7192.99       348.69 o                         
   7   3   1       7441.80       9036.79       424.28 o                         
   9   3   1     121362.89     110605.26      1315.37 o                         
  11   3   1      64421.08      52847.36       887.61 o                         
  13   3   1     129320.96     124283.48      1589.60 o                         
  15   3   1     188977.37     183451.98      2424.29 o                         
  17   3   1     139161.53     134128.26      2876.16 o                         
  19   3   1      21524.12      22797.40      1110.98 o                         
  21   3   1     194590.10     194463.70      3140.25 o                         
  23   3   1      52198.23      53457.49      1715.33 o                         
  25   3   1      18713.22      17681.17      1407.33 o                         
  27   3   1      10570.46      13304.26      1808.30 o                         
  29   3   1      56913.90      61273.90      2832.89 o                         
  31   3   1      20245.11      20931.91      2293.86 o                         
  33   3   1      73555.25      77372.63      3829.05 o                         
  35   3   1      22513.61      21941.29      2981.05 o                         
  37   3   1      33785.04      40166.69      3509.28 o                         
   1   5   1      45393.13      40121.58       582.45 o                         
   3   5   1      78645.33      83498.82      1002.92 o                         
   5   5   1      82629.68      86538.96      1058.79 o                         
   7   5   1      21588.72      21727.34       643.94 o                         
   9   5   1      12847.01      14694.68       598.09 o                         
  11   5   1     111318.61     103561.67      1434.34 o                         
  13   5   1     289307.79     288105.89      3117.45 o                         
  15   5   1      48707.50      53371.08      1135.87 o                         
  17   5   1     123813.45     120514.34      2024.55 o                         
  19   5   1      80286.97      76036.82      1729.04 o                         
  21   5   1      87112.41      93808.71      2030.09 o                         
  23   5   1      83749.03      83652.48      2009.44 o                         
  25   5   1      32696.37      32378.64      1493.45 o                         
  27   5   1       5318.51       6386.06      1458.78 o                         
  29   5   1      28336.43      26369.65      2122.87 o                         
  31   5   1      45896.59      54613.11      2836.17 o                         
  33   5   1      22922.83      23669.48      2748.36 o                         
  35   5   1      27460.25      25697.80      3033.44 o                         
  37   5   1       3038.04       2813.65      2596.79 o                         
   1   7   1     467249.43     438398.95      4179.08 o                         
   3   7   1      87400.48      96825.38      1149.43 o                         
   5   7   1     133911.11     115083.71      1343.78 o                         
   7   7   1     374644.64     364980.35      3582.34 o                         
   9   7   1     234511.82     218667.09      2536.64 o                         
  11   7   1      14078.11      15295.08       715.44 o                         
  13   7   1     176091.91     176904.79      2546.75 o                         
  15   7   1      49107.48      47151.93      1368.93 o                         
  17   7   1      13857.23      14453.81      1035.52 o                         
  19   7   1      56900.64      54175.49      1539.53 o                         
  21   7   1      68455.02      64842.63      1850.21 o                         
  23   7   1      24208.92      25082.24      1421.08 o                         
  25   7   1       7309.16       6874.44      1180.14 o                         
  27   7   1      18944.48      20805.17      1641.39 o                         
  29   7   1       1108.46       5149.12      1641.25 o                         
  31   7   1       4838.81       3464.41      2390.79 o                         
  33   7   1       2718.91       3869.90      1862.28 o                         
  35   7   1        198.79        266.25      2224.99 o                         
  37   7   1      11359.20       8429.92      2695.41 o                         
   1   9   1     284256.68     252026.51      2403.54 o                         
   3   9   1     245813.60     220960.84      2263.65 o                         
   5   9   1     196870.86     189752.99      2040.59 o                         
   7   9   1      70523.53      65972.53       995.29 o                         
   9   9   1     103159.92     102670.49      1410.06 o                         
  11   9   1      85923.80      85033.66      1335.80 o                         
  13   9   1      85411.60      85634.13      1598.02 o                         
  15   9   1      56137.82      54905.37      1463.04 o                         
  17   9   1       9433.85       7894.96      1002.38 o                         
  19   9   1      40522.44      43285.20      1693.43 o                         
  21   9   1      24540.00      26538.24      1623.19 o                         
  23   9   1      30077.29      31315.58      1571.03 o                         
  25   9   1      37446.89      38082.03      1923.53 o                         
  27   9   1      67772.84      73884.57      2488.65 o                         
  29   9   1      63169.10      63732.01      2760.16 o                         
  31   9   1      52400.35      50589.67      2718.10 o                         
  33   9   1       8108.98      12790.83      2022.01 o                         
  35   9   1       7881.16       8414.83      2172.72 o                         
  37   9   1        918.30        991.70      2362.14 o                         
   1  11   1     115827.67     100432.71      1132.64 o                         
   3  11   1     294872.57     285534.82      2882.03 o                         
   5  11   1      49933.26      49929.90       952.78 o                         
   7  11   1      45897.58      38436.71       821.13 o                         
   9  11   1     110669.32     104580.38      1342.95 o                         
  11  11   1     115189.37     114080.67      1553.86 o                         
  13  11   1     139541.20     134825.08      2353.86 o                         
  15  11   1      20630.85      23524.33      1122.02 o                         
  17  11   1      10720.15       9033.66      1135.44 o                         
  19  11   1     144469.40     142398.43      2931.06 o                         
  21  11   1       2955.06       3261.01      1027.78 o                         
  23  11   1     159249.09     162913.52      3338.72 o                         
  25  11   1      20582.49      17657.36      1515.75 o                         
  27  11   1      87269.56      94806.53      2714.79 o                         
  29  11   1      50751.59      52984.90      3406.33 o                         
  31  11   1      35384.42      38812.90      2373.35 o                         
  33  11   1      32938.81      36118.63      2593.96 o                         
  35  11   1      13054.51      14008.31      2374.70 o                         
  37  11   1       1562.70       2692.32      2402.16 o                         
   1  13   1     684652.00     669931.42      5931.41 o                         
   3  13   1      58569.89      53633.69       911.75 o                         
   5  13   1      91435.22      89387.51      1225.17 o                         
   7  13   1     134915.68     118188.45      1557.89 o                         
   9  13   1     185147.93     173198.79      2090.69 o                         
  11  13   1     157466.46     152657.97      1986.07 o                         
  13  13   1     269214.71     264434.55      3400.17 o                         
  15  13   1      29277.36      32656.43      1203.07 o                         
  17  13   1      34470.95      31603.81      1363.33 o                         
  19  13   1      82771.68      82957.72      2590.05 o                         
  21  13   1      72613.13      74091.75      2132.17 o                         
  23  13   1      25715.19      26939.98      1562.90 o                         
  25  13   1      41882.33      43643.73      2380.28 o                         
  27  13   1      31083.17      35687.33      1953.80 o                         
  29  13   1      23127.94      22615.35      1858.24 o                         
  31  13   1      17312.04      18145.88      2019.80 o                         
  33  13   1       1408.36       4740.92      1870.33 o                         
  35  13   1      11658.78       9130.93      2200.20 o                         
  37  13   1      11661.93       7632.34      2528.71 o                         
   1  15   1      23967.48      25848.42       666.83 o                         
   3  15   1      22459.78      24749.48       675.12 o                         
   5  15   1     101069.50      87987.97      1242.32 o                         
   7  15   1       3863.93       7803.69       570.98 o                         
   9  15   1     168351.02     161384.27      2087.88 o                         
  11  15   1     118821.14     113824.52      1860.88 o                         
  13  15   1      36026.02      39147.71      1282.35 o                         
  15  15   1     113138.64     116098.49      2148.68 o                         
  17  15   1     156225.90     144833.45      2603.48 o                         
  19  15   1       2115.57       2026.33       861.06 o                         
  21  15   1     240072.89     236500.61      4733.41 o                         
  23  15   1       4391.72       2804.26      1225.27 o                         
  25  15   1      44535.20      45551.99      2131.47 o                         
  27  15   1      34582.06      30643.25      1951.14 o                         
  29  15   1      54715.16      64202.22      2556.43 o                         
  31  15   1      47053.27      50175.30      2805.61 o                         
  33  15   1      44479.24      54320.68      2921.38 o                         
  35  15   1       7105.70       8674.98      2200.80 o                         
   1  17   1      96229.72      79110.49      1119.82 o                         
   3  17   1      74373.73      63179.94       976.11 o                         
   5  17   1      55461.13      55574.54      1060.78 o                         
   7  17   1      61669.61      63941.19      1186.88 o                         
   9  17   1      96780.74      89113.29      1568.73 o                         
  11  17   1      30352.60      30793.22      1144.53 o                         
  13  17   1      94074.49      90023.51      1909.97 o                         
  15  17   1      40607.03      41928.17      1574.63 o                         
  17  17   1      13222.99      13668.73      1151.70 o                         
  19  17   1      99708.33      98673.45      2324.07 o                         
  21  17   1      26924.06      28548.55      1502.13 o                         
  23  17   1       4769.33       5164.04      1201.11 o                         
  25  17   1      30079.21      30472.77      1875.05 o                         
  27  17   1      12382.08       8952.12      1461.08 o                         
  29  17   1     131929.44     140472.54      3614.87 o                         
  31  17   1      33803.21      34541.83      2251.20 o                         
  33  17   1      15720.48      16403.77      2183.30 o                         
  35  17   1       5219.52       6134.75      2127.81 o                         
   1  19   1     250772.01     251023.37      2651.98 o                         
   3  19   1      28573.48      26584.03       753.05 o                         
   5  19   1      71302.35      66074.14      1135.59 o                         
   7  19   1     186698.09     185444.90      2553.76 o                         
   9  19   1      50150.98      45463.01      1238.38 o                         
  11  19   1     334454.69     325899.99      4275.04 o                         
  13  19   1      68920.18      65775.32      1854.15 o                         
  15  19   1     211467.46     206033.35      3519.56 o                         
  17  19   1      55851.22      51887.50      1923.18 o                         
  19  19   1       5678.42       5272.09      1125.76 o                         
  21  19   1      54405.88      55451.39      1816.25 o                         
  23  19   1       5419.77       5730.59      1346.93 o                         
  25  19   1      27476.03      30869.95      2225.04 o                         
  27  19   1      23351.84      20322.53      1835.23 o                         
  29  19   1       7754.88       8357.35      1558.79 o                         
  31  19   1       7444.21      10090.04      1884.35 o                         
  33  19   1      10516.82      11838.80      2198.35 o                         
  35  19   1       5426.16       7236.44      2216.61 o                         
   1  21   1     111126.79     109606.71      1618.54 o                         
   3  21   1      44646.82      46529.69      1027.75 o                         
   5  21   1      10884.20      12358.44       689.64 o                         
   7  21   1      34341.97      35384.83       997.61 o                         
   9  21   1      34631.32      33720.75      1139.35 o                         
  11  21   1      17471.99      19003.85      1015.93 o                         
  13  21   1      63517.90      63456.34      1831.48 o                         
  15  21   1      69725.85      68413.01      1917.95 o                         
  17  21   1      34646.58      37674.14      1814.73 o                         
  19  21   1      94336.51      97908.03      2672.77 o                         
  21  21   1      86406.08      87987.47      3084.91 o                         
  23  21   1      25019.82      26437.18      1919.45 o                         
  25  21   1      19260.22      20888.00      1757.67 o                         
  27  21   1       1319.16       -325.88      1424.95 o                         
  29  21   1       3463.11       3647.02      1541.92 o                         
  31  21   1      31437.00      31336.56      2476.92 o                         
  33  21   1      15426.35      13235.60      2236.33 o                         
  35  21   1       7121.13       5796.26      2241.33 o                         
   1  23   1       6606.57       7074.69       694.27 o                         
   3  23   1      34259.35      36700.37      1003.90 o                         
   5  23   1       7774.18       6840.34       655.72 o                         
   7  23   1      97085.15      98164.87      1688.93 o                         
   9  23   1      45018.16      49092.28      1410.90 o                         
  11  23   1        247.79       -788.85       788.85 o                         
  13  23   1      66474.50      69567.74      1793.46 o                         
  15  23   1      10274.05       9743.89      1141.14 o                         
  17  23   1      31808.46      34052.08      1796.70 o                         
  19  23   1      32864.11      34884.60      2012.59 o                         
  21  23   1       5760.93       6089.22      1310.51 o                         
  23  23   1       9293.34      10460.94      1418.63 o                         
  25  23   1      13463.64      11191.36      1667.27 o                         
  27  23   1       2439.96       -923.81      1500.50 o                         
  29  23   1      19388.02      19097.70      2243.37 o                         
  31  23   1      20877.40      20832.81      2318.14 o                         
  33  23   1       9439.06       8683.72      2183.36 o                         
   1  25   1      32911.01      34157.63      1126.98 o                         
   3  25   1      85927.98      82742.86      1522.59 o                         
   5  25   1     101916.65      96729.01      1591.70 o                         
   7  25   1     164838.26     160947.88      2422.92 o                         
   9  25   1     108233.89     101738.07      2057.37 o                         
  11  25   1      68636.66      65981.54      1809.93 o                         
  13  25   1      11824.13      11653.30      1059.03 o                         
  15  25   1      77410.27      72631.25      2171.37 o                         
  17  25   1      11073.16      12004.88      1814.46 o                         
  19  25   1      39957.93      36848.53      2225.53 o                         
  21  25   1      13225.34      14020.28      1745.39 o                         
  23  25   1       6819.27       7208.41      1629.16 o                         
  25  25   1      36980.50      37245.57      2329.32 o                         
  27  25   1      12906.30      11747.78      2013.01 o                         
  29  25   1       1219.69      -1287.68      1792.02 o                         
  31  25   1      11635.79      10213.68      2196.97 o                         
  33  25   1       7279.09       7193.88      2380.27 o                         
   1  27   1     149545.07     142857.84      2464.23 o                         
   3  27   1       9299.11      11309.56       841.19 o                         
   5  27   1     289291.38     285338.15      3693.34 o                         
   7  27   1       3885.74       3236.91       714.69 o                         
   9  27   1     109801.50     111865.35      2174.87 o                         
  11  27   1      67576.73      65404.09      1907.59 o                         
  13  27   1       7511.15       7293.99      1046.30 o                         
  15  27   1      66978.20      71368.35      2024.12 o                         
  17  27   1      24752.53      22788.17      1660.23 o                         
  19  27   1      11008.33      12345.41      1648.20 o                         
  21  27   1      18742.81      13449.54      2093.18 o                         
  23  27   1      11553.34      15116.86      1954.59 o                         
  25  27   1      25875.25      21408.99      2463.04 o                         
  27  27   1      15023.73      13994.07      2239.15 o                         
  29  27   1       3139.93       3608.74      1995.94 o                         
  31  27   1      22573.60      24289.82      2725.33 o                         
  33  27   1        594.97       3163.10      2512.66 o                         
   1  29   1      35820.43      32375.65      1258.71 o                         
   3  29   1      19644.85      16434.72       982.40 o                         
   5  29   1      57948.93      58867.77      1528.63 o                         
   7  29   1      16735.83      15479.39       925.77 o                         
   9  29   1      69464.17      67250.98      1815.54 o                         
  11  29   1      21154.65      19234.50      1265.46 o                         
  13  29   1      20878.75      19766.06      1313.06 o                         
  15  29   1      15247.52      16380.24      1304.60 o                         
  17  29   1      25649.48      24647.59      1676.48 o                         
  19  29   1      30496.31      32076.02      2024.61 o                         
  21  29   1      11714.90      10689.76      1764.40 o                         
  23  29   1      30048.27      29911.05      2818.87 o                         
  25  29   1      76343.17      81443.41      3805.69 o                         
  27  29   1       2337.42       -556.07      2420.43 o                         
  29  29   1      35836.08      35609.41      3154.49 o                         
  31  29   1      32327.16      28570.20      3182.30 o                         
   1  31   1     100176.31     105121.32      2076.59 o                         
   3  31   1       8105.78       8709.92       915.34 o                         
   5  31   1     118586.77     112512.13      2128.61 o                         
   7  31   1       4348.48       4641.32       811.22 o                         
   9  31   1      60401.96      60453.12      1545.89 o                         
  11  31   1      14584.45      13295.96      1429.05 o                         
  13  31   1       2277.22       3281.02      1081.13 o                         
  15  31   1      32660.66      35899.27      1722.65 o                         
  17  31   1      89549.64      92439.73      2782.81 o                         
  19  31   1      12946.64      15983.89      1754.85 o                         
  21  31   1      77330.54      89646.03      3656.54 o                         
  23  31   1      23745.50      22692.13      2696.06 o                         
  25  31   1      53452.74      50125.64      3941.32 o                         
  27  31   1      20875.46      21485.60      2897.47 o                         
  29  31   1       2752.55       2009.66      2385.65 o                         
  31  31   1        238.90      -1917.93      2425.74 o                         
   1  33   1     110682.02     110953.69      2298.59 o                         
   3  33   1      87091.08      89458.15      2129.57 o                         
   5  33   1      57715.82      58797.63      1658.77 o                         
   7  33   1      25508.73      26131.82      1168.01 o                         
   9  33   1      11748.21      10769.42       964.68 o                         
  11  33   1      12614.04      11007.72      1237.78 o                         
  13  33   1      18274.25      19239.71      1580.84 o                         
  15  33   1      15151.29      16608.41      1655.34 o                         
  17  33   1      12511.05      11086.44      1776.24 o                         
  19  33   1       7321.27       8171.38      1996.17 o                         
  21  33   1      14417.51      15363.25      2312.40 o                         
  23  33   1       3398.29       3369.82      2229.91 o                         
  25  33   1      10234.35      11970.93      2641.58 o                         
  27  33   1       8267.08       5769.89      2569.52 o                         
  29  33   1      12696.11      11138.29      2689.88 o                         
   1  35   1        983.38       2068.56       943.58 o                         
   3  35   1       3773.10       3663.76      1005.46 o                         
   5  35   1       9052.22       9515.19      1079.02 o                         
   7  35   1       9146.63       9274.52      1007.19 o                         
   9  35   1       8037.57       5795.80       942.81 o                         
  11  35   1       8161.38       8672.61      1348.99 o                         
  13  35   1       1675.05       1529.47      1329.70 o                         
  15  35   1       8464.88       7019.36      1454.95 o                         
  17  35   1       8575.88       8724.27      1891.95 o                         
  19  35   1      28343.20      26701.72      2515.96 o                         
  21  35   1       9865.82       9228.97      2190.85 o                         
  23  35   1      22608.00      21651.11      2875.95 o                         
  25  35   1      26198.41      23121.21      3041.17 o                         
  27  35   1       5079.96       3676.99      2685.42 o                         
  29  35   1      36844.45      33738.66      3975.12 o                         
   1  37   1      30952.12      33777.88      1551.88 o                         
   3  37   1      15889.75      14508.87      1265.69 o                         
   5  37   1      62477.65      64008.06      2192.34 o                         
   7  37   1      16887.94      14353.06      1394.18 o                         
   9  37   1      33223.84      31812.79      1800.61 o                         
  11  37   1      21377.56      16980.45      1579.62 o                         
  13  37   1       8237.28       6818.73      1459.86 o                         
  15  37   1       3056.90       2920.18      1460.29 o                         
  17  37   1       1912.92       -532.64      1881.21 o                         
  19  37   1       1770.39        381.78      1969.80 o                         
  21  37   1      20490.14      22660.65      2762.55 o                         
  23  37   1        434.59       -824.62      2293.29 o                         
  25  37   1      29723.90      33071.51      3382.34 o                         
  27  37   1       5121.84      10021.99      2929.60 o                         
   1  39   1      29251.41      30761.40      1719.92 o                         
   3  39   1      25517.35      23224.97      1576.45 o                         
   5  39   1      11717.58      12359.07      1444.01 o                         
   7  39   1       7168.36       6260.51      1274.45 o                         
   9  39   1      15981.30      17421.49      1540.68 o                         
  11  39   1      36404.21      40278.43      2236.24 o                         
  13  39   1      20381.01      22941.30      1731.41 o                         
  15  39   1      29693.16      31191.61      2308.09 o                         
  17  39   1       6987.10       5363.21      2266.51 o                         
  19  39   1      10552.89      11223.76      2361.46 o                         
  21  39   1      28470.25      27949.37      3136.96 o                         
  23  39   1      13573.16      12057.87      2883.92 o                         
  25  39   1      14219.24      11827.80      3004.04 o                         
   1  41   1       5879.48       6571.42      1353.46 o                         
   3  41   1       5103.11       3458.92      1280.09 o                         
   5  41   1      17933.12      20534.60      1655.80 o                         
   7  41   1      51435.99      56329.45      2889.61 o                         
   9  41   1      43290.32      50775.80      2172.56 o                         
  11  41   1       7262.62       7639.84      1531.73 o                         
  13  41   1       3649.28       5187.14      1478.71 o                         
  15  41   1       7394.71       8503.95      1849.55 o                         
  17  41   1       7345.82       2978.68      2131.21 o                         
  19  41   1      31400.95      32992.22      2955.01 o                         
  21  41   1      27450.65      22605.32      3111.75 o                         
  23  41   1      17850.79      11898.50      2972.83 o                         
   1  43   1      34913.91      36863.33      1910.27 o                         
   3  43   1       9799.36       8025.03      1472.49 o                         
   5  43   1       9903.35      11540.34      1541.79 o                         
   7  43   1      37413.02      42790.95      2044.51 o                         
   9  43   1       2843.90       1317.78      1398.94 o                         
  11  43   1      71144.26      81169.03      2740.39 o                         
  13  43   1       8299.93       7468.45      1712.50 o                         
  15  43   1      17502.45      18336.36      2129.84 o                         
  17  43   1       3196.81       2283.04      1998.71 o                         
  19  43   1       2980.66       4915.38      2394.88 o                         
  21  43   1       3831.73      -1853.17      2513.05 o                         
  23  43   1      20945.04      18680.05      3403.90 o                         
   1  45   1      12000.35      13192.95      1592.77 o                         
   3  45   1      24446.91      22091.39      2557.77 o                         
   5  45   1       9899.32      10313.66      1603.59 o                         
   7  45   1      36314.98      34630.97      2083.19 o                         
   9  45   1      34844.92      37829.43      2154.56 o                         
  11  45   1       5983.55       6785.80      1763.25 o                         
  13  45   1      32146.11      32041.07      2529.09 o                         
  15  45   1       2642.11       3296.86      2082.13 o                         
  17  45   1       5902.38       5808.85      2303.91 o                         
  19  45   1      15401.71      16661.70      2856.13 o                         
  21  45   1        389.96      -1795.49      2723.66 o                         
   1  47   1        862.20       3815.85      1823.69 o                         
   3  47   1       1797.73       1872.63      1823.10 o                         
   5  47   1       2027.44       2875.18      1670.55 o                         
   7  47   1       1890.45       2661.67      1720.16 o                         
   9  47   1       3776.21       1220.85      1710.58 o                         
  11  47   1        479.16        906.56      1866.27 o                         
  13  47   1      13350.96      13645.64      2398.62 o                         
  15  47   1       3197.58       2437.10      2397.60 o                         
  17  47   1      19116.28      16144.82      2830.84 o                         
   1  49   1       1039.88      -1305.66      1846.49 o                         
   3  49   1       3339.38       4712.46      1982.16 o                         
   5  49   1      21943.92      22123.47      2499.55 o                         
   7  49   1       2783.92       5032.51      2109.33 o                         
   9  49   1      13615.01      12450.22      2262.23 o                         
  11  49   1       8780.58       9200.76      2447.75 o                         
  13  49   1       1710.74       4330.87      2247.29 o                         
  15  49   1      15347.35      15427.16      2828.77 o                         
   1  51   1       9204.04       4674.01      2084.02 o                         
   3  51   1       3693.89       2735.68      2228.31 o                         
   5  51   1      19819.54      21067.75      2589.46 o                         
   7  51   1      20597.08      23809.11      2593.23 o                         
   9  51   1       4220.55       3814.88      2470.99 o                         
  11  51   1      12339.56      12652.90      2973.31 o                         
   1  53   1       8050.66       5863.79      2543.91 o                         
   3  53   1      27918.14      25901.15      3042.39 o                         
   5  53   1        577.62       2137.65      2184.67 o                         
   7  53   1       5195.84       4701.07      2487.75 o                         
   2   0   2     696770.34     681317.08      8751.54 o                         
   6   0   2     521222.83     520488.24      7268.72 o                         
  10   0   2     117107.57     117748.36      1993.32 o                         
  14   0   2      40756.39      39181.14      1396.52 o                         
  18   0   2      62899.74      61726.15      2183.58 o                         
  22   0   2     100726.22      98874.79      2934.80 o                         
  26   0   2     198590.79     189352.02      5609.77 o                         
  30   0   2      75557.39      86114.78      4319.78 o                         
  34   0   2      26572.15      38197.67      4548.41 o                         
   0   2   2     109343.89     134499.25      2066.86 o                         
   2   2   2      53554.53      57457.18       873.68 o                         
   4   2   2      14752.42      13820.02       468.44 o                         
   6   2   2      91272.88      90877.19      1270.14 o                         
   8   2   2      81953.42      69285.78      1105.31 o                         
  10   2   2      25756.49      29070.77       788.17 o                         
  12   2   2       4897.96       5403.14       551.39 o                         
  14   2   2      58675.06      57627.05      1140.71 o                         
  16   2   2      15145.20      18117.22       857.44 o                         
  18   2   2     117963.95     118230.04      2021.07 o                         
  20   2   2      35864.32      33167.52      1217.95 o                         
  22   2   2       6482.87      10072.92      1067.94 o                         
  24   2   2      20445.47      20687.25      1363.11 o                         
  26   2   2      76745.99      82609.64      2539.17 o                         
  28   2   2       8273.80      10929.93      1593.90 o                         
  30   2   2     145408.30     148474.81      4220.60 o                         
  32   2   2      23422.65      24813.53      3304.51 o                         
  34   2   2      54091.30      51843.34      3551.89 o                         
  36   2   2      12097.25       7255.57      2583.87 o                         
   2   4   2       9257.04      15844.40       479.44 o                         
   4   4   2     132785.71     140221.94      1517.35 o                         
   6   4   2     178863.66     171240.00      1817.87 o                         
   8   4   2       8099.98       9429.99       501.88 o                         
  10   4   2     173811.27     153596.98      1753.69 o                         
  12   4   2      23617.69      25535.66       768.74 o                         
  14   4   2     518540.26     496145.06      5432.21 o                         
  16   4   2     137156.84     132703.84      2153.41 o                         
  18   4   2      35072.53      34854.48      1246.42 o                         
  20   4   2       7861.40       8956.89       905.46 o                         
  22   4   2      19754.64      18226.99      1166.64 o                         
  24   4   2      33934.57      37028.69      1547.31 o                         
  26   4   2      82617.03      81399.88      2334.21 o                         
  28   4   2      78260.80      85410.72      2997.26 o                         
  30   4   2     108418.29     109959.74      3768.00 o                         
  32   4   2      73113.22      72679.20      3477.40 o                         
  34   4   2      16205.73      18367.28      2894.25 o                         
  36   4   2       1136.49       1732.75      2403.67 o                         
   0   6   2     297471.78     270953.57      4149.30 o                         
   2   6   2      41015.65      42411.27       733.48 o                         
   4   6   2     266052.35     252230.23      2499.07 o                         
   6   6   2     106827.94     106145.96      1206.40 o                         
   8   6   2      11406.68      12862.37       519.40 o                         
  10   6   2      90092.30      81499.35      1220.34 o                         
  12   6   2      33998.54      35541.09       844.75 o                         
  14   6   2     146159.14     144748.16      2085.81 o                         
  16   6   2       5720.11       6365.12       723.63 o                         
  18   6   2      14194.90      14658.02      1040.06 o                         
  20   6   2      62313.02      63593.66      1812.03 o                         
  22   6   2      32146.91      35343.51      1734.16 o                         
  24   6   2      51833.81      51670.18      1849.79 o                         
  26   6   2       9991.73       9182.84      1206.46 o                         
  28   6   2      26428.68      30685.71      1972.26 o                         
  30   6   2       5520.60       9657.61      1970.66 o                         
  32   6   2      15906.11      15855.58      2234.04 o                         
  34   6   2       2608.28       2786.13      2270.51 o                         
  36   6   2      14687.71       9399.94      2615.38 o                         
   2   8   2     135919.79     133197.36      1523.02 o                         
   4   8   2      73681.60      74032.21      1030.80 o                         
   6   8   2      44820.82      46825.54       811.30 o                         
   8   8   2     115244.67     110755.96      1365.05 o                         
  10   8   2      41895.08      44002.62       863.26 o                         
  12   8   2     161424.38     159587.86      2011.47 o                         
  14   8   2     193113.72     189727.10      2580.45 o                         
  16   8   2     113260.83     115826.63      2027.50 o                         
  18   8   2      52149.26      46141.79      1536.32 o                         
  20   8   2      73577.77      72715.10      2004.11 o                         
  22   8   2      36513.77      38937.39      1829.50 o                         
  24   8   2      41816.52      46930.06      2033.63 o                         
  26   8   2        481.09        744.41      1232.79 o                         
  28   8   2       7293.49       5135.27      1430.47 o                         
  30   8   2      71840.31      69383.49      3040.06 o                         
  32   8   2       1318.42       3695.95      1942.91 o                         
  34   8   2      56872.47      56355.20      3764.46 o                         
  36   8   2       3770.65       5667.23      2418.49 o                         
   0  10   2     216084.74     212230.84      3459.72 o                         
   2  10   2     300474.88     280341.96      2790.40 o                         
   4  10   2     449978.45     427451.35      4417.34 o                         
   6  10   2       2932.60       5425.63       476.84 o                         
   8  10   2     189012.26     189021.04      2060.53 o                         
  10  10   2      14848.07      16250.04       646.78 o                         
  12  10   2     235393.13     235930.73      2714.21 o                         
  14  10   2       4742.01       5069.50       646.42 o                         
  16  10   2      37304.24      40916.81      1337.07 o                         
  18  10   2       3345.60       3619.16       863.76 o                         
  20  10   2      82197.86      84965.44      2124.74 o                         
  22  10   2      46564.14      44890.23      1756.35 o                         
  24  10   2      32878.63      37727.01      1874.65 o                         
  26  10   2      46475.62      47651.87      2146.87 o                         
  28  10   2       5362.91       6364.08      1397.26 o                         
  30  10   2      30481.40      35527.01      2293.29 o                         
  32  10   2      43734.57      39634.90      2571.24 o                         
  34  10   2       7835.20      11821.97      2253.96 o                         
  36  10   2      62158.54      56547.71      3673.51 o                         
   2  12   2     211511.88     209022.42      2371.04 o                         
   4  12   2     187144.10     184860.33      2151.90 o                         
   6  12   2      39969.62      38003.32       840.08 o                         
   8  12   2      20947.73      23729.32       768.01 o                         
  10  12   2     138416.78     135946.05      1752.61 o                         
  12  12   2     199101.90     184020.44      2393.95 o                         
  14  12   2      33431.62      35515.67      1066.14 o                         
  16  12   2     293831.05     277060.49      3614.58 o                         
  18  12   2      13778.94      15892.41      1259.34 o                         
  20  12   2     268445.24     269957.77      4106.65 o                         
  22  12   2       7169.19       6726.86      1107.17 o                         
  24  12   2      24144.82      22331.32      1530.09 o                         
  26  12   2       3811.46       5011.49      1334.69 o                         
  28  12   2      77576.93      83445.82      2691.88 o                         
  30  12   2       4948.10       6443.69      1727.94 o                         
  32  12   2      85180.97      83450.34      3199.65 o                         
  34  12   2      12782.26      13847.27      2223.47 o                         
  36  12   2       7442.26      11755.91      2601.92 o                         
   0  14   2      53781.62      50977.45      1343.83 o                         
   2  14   2      10686.27      12823.26       607.50 o                         
   4  14   2      82379.21      75149.19      1180.76 o                         
   6  14   2      55928.63      49727.29       990.43 o                         
   8  14   2     105551.09     101663.77      1462.09 o                         
  10  14   2       9586.73      10133.93       707.43 o                         
  12  14   2     107543.01     103960.37      1794.16 o                         
  14  14   2     147635.60     143268.25      2186.84 o                         
  16  14   2       6222.40       6785.89       778.68 o                         
  18  14   2     255553.17     252352.88      3666.71 o                         
  20  14   2      59020.87      59913.01      1830.94 o                         
  22  14   2      64293.66      64098.84      2081.32 o                         
  24  14   2      36524.49      38773.64      2204.87 o                         
  26  14   2      10651.91       7046.02      1455.62 o                         
  28  14   2      39538.27      42732.34      2214.43 o                         
  30  14   2      67794.86      70248.49      2920.59 o                         
  32  14   2      11842.62      13668.13      2099.11 o                         
  34  14   2      32091.80      32167.22      2555.56 o                         
  36  14   2      26517.74      29425.21      3259.48 o                         
   2  16   2      67146.59      61056.78      1007.82 o                         
   4  16   2      93516.89      90556.40      1439.67 o                         
   6  16   2     106093.56     116471.57      1577.07 o                         
   8  16   2      17341.51      18822.36       766.69 o                         
  10  16   2      79358.74      77254.06      1542.41 o                         
  12  16   2       4559.40       4733.75       740.80 o                         
  14  16   2      18490.79      18600.23      1113.75 o                         
  16  16   2      21039.00      20729.19      1086.52 o                         
  18  16   2       4386.89       6206.84       893.00 o                         
  20  16   2      11329.22      10486.20      1166.50 o                         
  22  16   2     159618.64     164821.38      3192.77 o                         
  24  16   2      17791.79      15619.05      1456.50 o
[truncated: 273,054 more chars]
